# Supplementary material for: Synthesis and crystal structure of N-(4-chloro­phen­yl)-5,7-dimethyl-1,2,4-triazolo[1,5-a]pyrimidin-2-amine
Source: Acta Crystallogr E Crystallogr Commun. 2017 Jan 1;73(Pt 1):35–7. doi: 10.1107/S2056989016019629 (PMC5209766; doi:10.1107/S2056989016019629)
Supplement: Supplementary file 1 [file e-73-00035-sup1.cif]

##############################################################################
#                                                                            #
# This CIF contains the data in a paper accepted for publication in          #
# Acta Crystallographica Section E. It conforms to the requirements of       #
# Notes for Authors for Acta Crystallographica Section E, and has been       #
# peer reviewed under the auspices of the IUCr Commission on Journals.       #
#                                                                            #
# Full details of the Crystallographic Information File format               #
# are given in the paper "The Crystallographic Information File (CIF):       #
# a New Standard Archive File for Crystallography" by S. R. Hall, F. H.      #
# Allen and I. D. Brown [Acta Cryst. (1991), A47, 655-685].                  #
#                                                                            #
# The current version of the core CIF dictionary is obtainable from          #
# ftp://ftp.iucr.org/pub/cif_core.dic.                                       #
#                                                                            #
# Software is freely available for graphical display of the structure(s)     #
# in this CIF. For information consult the CIF software page                 #
# http://www.iucr.org/resources/cif/software.                                #
#                                                                            #
# This file may be used for bona fide research purposes within the           #
# scientific community so long as proper attribution is given to the journal # 
# article from which it was obtained.                                        #
#                                                                            #
##############################################################################
data_I
_database_code_depnum_ccdc_archive 'CCDC 1521445'
_audit_creation_method     'SHELXL-2014/7'
_journal_date_recd_electronic     2016-11-14
_journal_date_accepted     2016-12-08
_journal_name_full     'Acta Crystallographica, Section E'
_journal_year     2017
_journal_volume     73
_journal_issue      1
_journal_page_first     35
_journal_page_last     37
_journal_paper_category     GO
_journal_paper_doi     10.1107/S2056989016019629
_journal_coeditor_code     LH5830
_publ_contact_author_name     'Hlib Repich'
_publ_contact_author_address
;\
Vernadsky Institute of General and Inorganic Chemistry of the \
Ukrainian National Academy of Sciences, Palladin av. 32/34,
03142 Kyiv, Ukraine
;
_publ_contact_author_email     'glebrepich@gmail.com'
_publ_contact_author_fax     ?
_publ_contact_author_phone     '+380937046014'
_publ_section_title
;\
Synthesis and crystal structure of
<i>N</i>-(4-chlorophenyl)-5,7-dimethyl-1,2,4-triazolo[1,5-<i>a</i>]pyrimidin-\
2-amine
;
loop_
    _publ_author_name
    _publ_author_footnote
    _publ_author_address
    'Repich, Hlib' .
;\
Vernadsky Institute of General and Inorganic Chemistry of the Ukrainian \
National Academy of Sciences, Palladin av. 32/34, 03142 Kyiv, Ukraine
;
    'Orysyk, Svitlana' .
;\
Vernadsky Institute of General and Inorganic Chemistry of the Ukrainian \
National Academy of Sciences, Palladin av. 32/34, 03142 Kyiv, Ukraine
;
    'Savytskyi, Pavlo' .
;\
The Institute of Molecular Biology and Genetics of the Ukrainian National \
Academy of Sciences, Zabolotnogo Str. 150, 03680 Kyiv, Ukraine
;
    'Pekhnyo, Vasyl' .
;\
Vernadsky Institute of General and Inorganic Chemistry of the Ukrainian \
National Academy of Sciences, Palladin av. 32/34, 03142 Kyiv, Ukraine
;
_publ_section_synopsis
;\
The title compound,
<i>N</i>-(4-chlorophenyl)-5,7-dimethyl-1,2,4-triazolo[1,5-<i>a</i>]pyrimidin-\
2-amine, was synthesized by cyclization of
1-(4,6-dimethylpyrimidin-2-yl)-4-phenylthiosemicarbazide in the presence of
Ni(NO~3~)~2~. In the crystal, molecules form inversion dimers <i>via</i> pairs
of N---H...N hydrogen bonds, which are packed into layers by \p-stacking
interactions between the aromatic systems of neighbouring molecules.
;
_chemical_name_systematic
;\
<i>N</i>-(4-Chlorophenyl)-5,7-dimethyl-1,2,4-triazolo[1,5-<i>a</i>]\
pyrimidin-2-amine
;
_chemical_name_common     ?
_chemical_formula_moiety     'C13 H12 Cl N5'
_chemical_formula_sum     'C13 H12 Cl N5'
_chemical_formula_iupac     'C13 H12 Cl N5'
_chemical_formula_weight     273.73
_chemical_melting_point     ?
_shelx_space_group_comment
;
The symmetry employed for this shelxl refinement is uniquely defined
by the following loop, which should always be used as a source of
symmetry information in preference to the above space-group names.
They are only intended as comments.
;
_space_group_crystal_system     monoclinic
_space_group_name_H-M_alt     'P 21/n'
_space_group_name_Hall     '-P 2yn'
loop_
    _space_group_symop_operation_xyz
    'x, y, z'
    '-x+1/2, y+1/2, -z+1/2'
    '-x, -y, -z'
    'x-1/2, -y-1/2, z-1/2'
_cell_length_a     7.06400(10)
_cell_length_b     25.2362(4)
_cell_length_c     7.64940(10)
_cell_angle_alpha     90
_cell_angle_beta     113.2430(10)
_cell_angle_gamma     90
_cell_volume     1252.97(3)
_cell_formula_units_Z     4
_cell_measurement_reflns_used     5527
_cell_measurement_theta_min     3.01
_cell_measurement_theta_max     30.54
_cell_measurement_temperature     100(2)
_exptl_crystal_description     plate
_exptl_crystal_colour     colorless
_exptl_crystal_size_max     0.400
_exptl_crystal_size_mid     0.300
_exptl_crystal_size_min     0.050
_exptl_crystal_density_diffrn     1.451
_exptl_crystal_density_meas     ?
_exptl_crystal_density_method     ?
_exptl_crystal_F_000     568
_exptl_absorpt_coefficient_mu     0.298
_exptl_absorpt_correction_type     multi-scan
_exptl_absorpt_process_details
;
(SADABS; Bruker, 2001)
;
_shelx_estimated_absorpt_T_min     0.890
_shelx_estimated_absorpt_T_max     0.985
_exptl_absorpt_correction_T_min     0.874
_exptl_absorpt_correction_T_max     0.985
_diffrn_ambient_temperature     100(2)
_diffrn_radiation_type     MoK\a
_diffrn_radiation_wavelength     0.71073
_diffrn_measurement_device_type     'Bruker APEXII CCD'
_diffrn_measurement_method     '\f and \w scans'
_diffrn_detector_area_resol_mean     ?
_diffrn_reflns_number     11572
_diffrn_reflns_av_R_equivalents     0.0184
_diffrn_reflns_theta_min     1.614
_diffrn_reflns_theta_max     30.592
_diffrn_reflns_theta_full     25.242
_diffrn_measured_fraction_theta_max     0.997
_diffrn_measured_fraction_theta_full     0.999
_diffrn_reflns_limit_h_min     -10
_diffrn_reflns_limit_h_max     8
_diffrn_reflns_limit_k_min     -36
_diffrn_reflns_limit_k_max     33
_diffrn_reflns_limit_l_min     -6
_diffrn_reflns_limit_l_max     10
_refine_special_details
;
Refinement of <i>F</i>^2^ against ALL reflections. The weighted <i>R</i>-factor
<i>wR</i> and goodness of fit <i>S</i> are based on <i>F</i>^2^, conventional
<i>R</i>-factors <i>R</i> are based on <i>F</i>, with <i>F</i> set to zero for
negative <i>F</i>^2^. The threshold expression of <i>F</i>^2^ >
\s(<i>F</i>^2^) is used only for calculating <i>R</i>-factors(gt) <i>etc</i>.
and is not relevant to the choice of reflections for refinement.
<i>R</i>-factors based on <i>F</i>^2^ are statistically about twice as large
as those based on <i>F</i>, and <i>R</i>- factors based on ALL data will be
even larger.
;
_reflns_number_total     3837
_reflns_number_gt     3347
_reflns_threshold_expression     'I > 2\s(I)'
_refine_ls_structure_factor_coef     Fsqd
_refine_ls_matrix_type     full
_refine_ls_R_factor_all     0.0459
_refine_ls_R_factor_gt     0.0389
_refine_ls_wR_factor_gt     0.0960
_refine_ls_wR_factor_ref     0.0998
_refine_ls_goodness_of_fit_ref     1.038
_refine_ls_restrained_S_all     1.038
_refine_ls_number_reflns     3837
_refine_ls_number_parameters     178
_refine_ls_number_restraints     0
_refine_ls_hydrogen_treatment     mixed
_refine_ls_weighting_scheme     calc
_refine_ls_weighting_details
              'w=1/[\s^2^(Fo^2^)+(0.0470P)^2^+0.6408P] where P=(Fo^2^+2Fc^2^)/3'
_atom_sites_solution_hydrogens     mixed
_atom_sites_solution_primary     direct
_atom_sites_solution_secondary     difmap
_refine_ls_shift/su_max     0.001
_refine_ls_shift/su_mean     0.000
_refine_diff_density_max     0.471
_refine_diff_density_min     -0.331
_refine_ls_extinction_method     none
_refine_ls_extinction_coef     .
loop_
    _atom_type_symbol
    _atom_type_description
    _atom_type_scat_dispersion_real
    _atom_type_scat_dispersion_imag
    _atom_type_scat_source
    'C' 'C' 0.0033 0.0016
                         'International Tables Vol C Tables 4.2.6.8 and 6.1.1.4'
    'H' 'H' 0.0000 0.0000
                         'International Tables Vol C Tables 4.2.6.8 and 6.1.1.4'
    'N' 'N' 0.0061 0.0033
                         'International Tables Vol C Tables 4.2.6.8 and 6.1.1.4'
    'Cl' 'Cl' 0.1484 0.1585
                         'International Tables Vol C Tables 4.2.6.8 and 6.1.1.4'
_computing_data_collection
;
APEX2 (Bruker, 2007)
;
_computing_cell_refinement
;
SAINT (Bruker, 2007)
;
_computing_data_reduction
;
SAINT (Bruker, 2007)
;
_computing_structure_solution
;
SHELXS97 (Sheldrick, 2008)
;
_computing_structure_refinement
;
SHELXL2014 (Sheldrick, 2015)
;
_computing_molecular_graphics
;
SHELXTL (Sheldrick, 2008)
;
_computing_publication_material
;
SHELXTL (Sheldrick, 2008) and publCIF (Westrip, 2010)
;
loop_
    _atom_site_type_symbol
    _atom_site_label
    _atom_site_fract_x
    _atom_site_fract_y
    _atom_site_fract_z
    _atom_site_U_iso_or_equiv
    _atom_site_adp_type
    _atom_site_calc_flag
    _atom_site_occupancy
    _atom_site_disorder_assembly
    _atom_site_disorder_group
    C C1 -0.39001(18) -0.06515(5) 0.47760(19) 0.0212(2) Uani d 1 . .
    H H1A -0.4039 -0.0542 0.5949 0.032 Uiso calc 1 . .
    H H1B -0.4903 -0.0931 0.4153 0.032 Uiso calc 1 . .
    H H1C -0.4154 -0.0347 0.3919 0.032 Uiso calc 1 . .
    C C2 -0.17835(18) -0.08555(5) 0.52419(16) 0.0163(2) Uani d 1 . .
    C C3 -0.12544(19) -0.13199(5) 0.46223(17) 0.0176(2) Uani d 1 . .
    H H3 -0.2303 -0.1544 0.3786 0.021 Uiso calc 1 . .
    C C4 0.08323(19) -0.14699(5) 0.52120(17) 0.0171(2) Uani d 1 . .
    C C5 0.1395(2) -0.19827(5) 0.45558(19) 0.0212(2) Uani d 1 . .
    H H5C 0.2813 -0.1962 0.4637 0.032 Uiso calc 1 . .
    H H5B 0.0457 -0.2050 0.3235 0.032 Uiso calc 1 . .
    H H5A 0.1285 -0.2272 0.5366 0.032 Uiso calc 1 . .
    C C6 0.18434(17) -0.07241(4) 0.69865(16) 0.0154(2) Uani d 1 . .
    C C7 0.17125(17) 0.00081(4) 0.82697(16) 0.0152(2) Uani d 1 . .
    C C8 0.13730(18) 0.08741(4) 0.96620(16) 0.0156(2) Uani d 1 . .
    C C9 -0.07753(18) 0.08999(5) 0.89705(17) 0.0179(2) Uani d 1 . .
    H H9 -0.1590 0.0613 0.8262 0.022 Uiso calc 1 . .
    C C10 -0.17128(19) 0.13482(5) 0.93266(18) 0.0203(2) Uani d 1 . .
    H H10 -0.3172 0.1366 0.8871 0.024 Uiso calc 1 . .
    C C11 -0.0532(2) 0.17674(5) 1.03401(17) 0.0199(2) Uani d 1 . .
    C C12 0.1601(2) 0.17448(5) 1.10631(18) 0.0202(2) Uani d 1 . .
    H H12 0.2404 0.2031 1.1785 0.024 Uiso calc 1 . .
    C C13 0.25465(19) 0.12990(5) 1.07201(17) 0.0184(2) Uani d 1 . .
    H H13 0.4008 0.1281 1.1208 0.022 Uiso calc 1 . .
    Cl Cl1 -0.17415(6) 0.23384(2) 1.06639(5) 0.02889(10) Uani d 1 . .
    H H1 0.378(3) 0.0447(7) 1.006(2) 0.023(4) Uiso d 1 . .
    N N1 -0.01741(15) -0.05610(4) 0.64112(14) 0.01484(19) Uani d 1 . .
    N N3 0.30697(15) -0.03648(4) 0.81768(15) 0.01627(19) Uani d 1 . .
    N N5 0.24606(16) 0.04442(4) 0.93749(15) 0.0171(2) Uani d 1 . .
    N N4 -0.02837(15) -0.00828(4) 0.72245(14) 0.01575(19) Uani d 1 . .
    N N2 0.23744(16) -0.11766(4) 0.63896(15) 0.0173(2) Uani d 1 . .
loop_
    _atom_site_aniso_label
    _atom_site_aniso_U_11
    _atom_site_aniso_U_22
    _atom_site_aniso_U_33
    _atom_site_aniso_U_12
    _atom_site_aniso_U_13
    _atom_site_aniso_U_23
    C1 0.0139(5) 0.0218(6) 0.0243(6) -0.0013(4) 0.0036(5) 0.0008(5)
    C2 0.0154(5) 0.0171(5) 0.0145(5) -0.0025(4) 0.0038(4) 0.0020(4)
    C3 0.0183(5) 0.0169(5) 0.0161(5) -0.0041(4) 0.0050(4) -0.0006(4)
    C4 0.0210(5) 0.0155(5) 0.0163(5) -0.0013(4) 0.0090(4) 0.0000(4)
    C5 0.0253(6) 0.0178(5) 0.0220(6) -0.0013(4) 0.0109(5) -0.0046(4)
    C6 0.0144(5) 0.0160(5) 0.0161(5) -0.0008(4) 0.0064(4) 0.0012(4)
    C7 0.0153(5) 0.0147(5) 0.0156(5) -0.0002(4) 0.0060(4) 0.0006(4)
    C8 0.0176(5) 0.0146(5) 0.0144(5) 0.0018(4) 0.0063(4) 0.0017(4)
    C9 0.0168(5) 0.0180(5) 0.0178(5) 0.0006(4) 0.0056(4) -0.0002(4)
    C10 0.0186(5) 0.0223(6) 0.0192(6) 0.0053(4) 0.0068(5) 0.0024(4)
    C11 0.0271(6) 0.0167(5) 0.0166(5) 0.0073(4) 0.0092(5) 0.0026(4)
    C12 0.0264(6) 0.0156(5) 0.0174(5) 0.0003(4) 0.0074(5) 0.0006(4)
    C13 0.0189(5) 0.0162(5) 0.0184(5) 0.0002(4) 0.0056(4) 0.0006(4)
    Cl1 0.03686(19) 0.02176(16) 0.02714(18) 0.01310(12) 0.01167(14) 0.00019(12)
    N1 0.0142(4) 0.0138(4) 0.0160(5) -0.0005(3) 0.0053(4) -0.0002(3)
    N3 0.0140(4) 0.0153(4) 0.0190(5) -0.0003(3) 0.0061(4) -0.0019(4)
    N5 0.0128(4) 0.0158(4) 0.0203(5) 0.0002(3) 0.0040(4) -0.0031(4)
    N4 0.0149(4) 0.0134(4) 0.0175(5) -0.0003(3) 0.0050(4) -0.0013(3)
    N2 0.0177(5) 0.0161(4) 0.0192(5) -0.0011(4) 0.0084(4) -0.0015(4)
_geom_special_details
;
 All esds (except the esd in the dihedral angle between two l.s. planes)
 are estimated using the full covariance matrix.  The cell esds are taken
 into account individually in the estimation of esds in distances, angles
 and torsion angles; correlations between esds in cell parameters are only
 used when they are defined by crystal symmetry.  An approximate (isotropic)
 treatment of cell esds is used for estimating esds involving l.s. planes.
;
loop_
    _geom_bond_atom_site_label_1
    _geom_bond_atom_site_label_2
    _geom_bond_site_symmetry_2
    _geom_bond_distance
    _geom_bond_publ_flag
    C1 C2 . 1.4857(16) ?
    C1 H1A . 0.9800 ?
    C1 H1B . 0.9800 ?
    C1 H1C . 0.9800 ?
    C2 N1 . 1.3574(15) ?
    C2 C3 . 1.3702(16) ?
    C3 C4 . 1.4124(17) ?
    C3 H3 . 0.9500 ?
    C4 N2 . 1.3309(15) ?
    C4 C5 . 1.4976(16) ?
    C5 H5C . 0.9800 ?
    C5 H5B . 0.9800 ?
    C5 H5A . 0.9800 ?
    C6 N3 . 1.3338(15) ?
    C6 N2 . 1.3374(15) ?
    C6 N1 . 1.3781(15) ?
    C7 N4 . 1.3381(15) ?
    C7 N5 . 1.3612(15) ?
    C7 N3 . 1.3651(14) ?
    C8 N5 . 1.3960(14) ?
    C8 C9 . 1.3977(16) ?
    C8 C13 . 1.4008(16) ?
    C9 C10 . 1.3911(16) ?
    C9 H9 . 0.9500 ?
    C10 C11 . 1.3805(18) ?
    C10 H10 . 0.9500 ?
    C11 C12 . 1.3859(18) ?
    C11 Cl1 . 1.7423(12) ?
    C12 C13 . 1.3855(16) ?
    C12 H12 . 0.9500 ?
    C13 H13 . 0.9500 ?
    N1 N4 . 1.3737(13) ?
    N5 H1 . 0.870(18) ?
loop_
    _geom_angle_atom_site_label_1
    _geom_angle_atom_site_label_2
    _geom_angle_atom_site_label_3
    _geom_angle_site_symmetry_1
    _geom_angle_site_symmetry_3
    _geom_angle
    _geom_angle_publ_flag
    C2 C1 H1A . . 109.5 ?
    C2 C1 H1B . . 109.5 ?
    H1A C1 H1B . . 109.5 ?
    C2 C1 H1C . . 109.5 ?
    H1A C1 H1C . . 109.5 ?
    H1B C1 H1C . . 109.5 ?
    N1 C2 C3 . . 115.11(10) ?
    N1 C2 C1 . . 118.05(11) ?
    C3 C2 C1 . . 126.84(11) ?
    C2 C3 C4 . . 120.77(11) ?
    C2 C3 H3 . . 119.6 ?
    C4 C3 H3 . . 119.6 ?
    N2 C4 C3 . . 122.65(11) ?
    N2 C4 C5 . . 116.91(11) ?
    C3 C4 C5 . . 120.42(11) ?
    C4 C5 H5C . . 109.5 ?
    C4 C5 H5B . . 109.5 ?
    H5C C5 H5B . . 109.5 ?
    C4 C5 H5A . . 109.5 ?
    H5C C5 H5A . . 109.5 ?
    H5B C5 H5A . . 109.5 ?
    N3 C6 N2 . . 128.28(11) ?
    N3 C6 N1 . . 109.03(10) ?
    N2 C6 N1 . . 122.69(10) ?
    N4 C7 N5 . . 124.68(10) ?
    N4 C7 N3 . . 116.54(10) ?
    N5 C7 N3 . . 118.77(10) ?
    N5 C8 C9 . . 124.01(11) ?
    N5 C8 C13 . . 116.67(11) ?
    C9 C8 C13 . . 119.32(11) ?
    C10 C9 C8 . . 119.56(11) ?
    C10 C9 H9 . . 120.2 ?
    C8 C9 H9 . . 120.2 ?
    C11 C10 C9 . . 120.28(11) ?
    C11 C10 H10 . . 119.9 ?
    C9 C10 H10 . . 119.9 ?
    C10 C11 C12 . . 120.89(11) ?
    C10 C11 Cl1 . . 119.47(10) ?
    C12 C11 Cl1 . . 119.62(10) ?
    C11 C12 C13 . . 119.16(11) ?
    C11 C12 H12 . . 120.4 ?
    C13 C12 H12 . . 120.4 ?
    C12 C13 C8 . . 120.76(11) ?
    C12 C13 H13 . . 119.6 ?
    C8 C13 H13 . . 119.6 ?
    C2 N1 N4 . . 126.67(10) ?
    C2 N1 C6 . . 122.58(10) ?
    N4 N1 C6 . . 110.72(9) ?
    C6 N3 C7 . . 102.94(9) ?
    C7 N5 C8 . . 128.56(10) ?
    C7 N5 H1 . . 116.2(11) ?
    C8 N5 H1 . . 115.1(11) ?
    C7 N4 N1 . . 100.77(9) ?
    C4 N2 C6 . . 116.17(10) ?
loop_
    _geom_torsion_atom_site_label_1
    _geom_torsion_atom_site_label_2
    _geom_torsion_atom_site_label_3
    _geom_torsion_atom_site_label_4
    _geom_torsion_site_symmetry_1
    _geom_torsion_site_symmetry_2
    _geom_torsion_site_symmetry_3
    _geom_torsion_site_symmetry_4
    _geom_torsion
    _geom_torsion_publ_flag
    N1 C2 C3 C4 . . . . 0.80(16) ?
    C1 C2 C3 C4 . . . . -178.75(11) ?
    C2 C3 C4 N2 . . . . 0.44(18) ?
    C2 C3 C4 C5 . . . . 178.90(11) ?
    N5 C8 C9 C10 . . . . -179.67(11) ?
    C13 C8 C9 C10 . . . . 0.64(17) ?
    C8 C9 C10 C11 . . . . 0.64(18) ?
    C9 C10 C11 C12 . . . . -1.73(19) ?
    C9 C10 C11 Cl1 . . . . 176.72(9) ?
    C10 C11 C12 C13 . . . . 1.50(18) ?
    Cl1 C11 C12 C13 . . . . -176.95(9) ?
    C11 C12 C13 C8 . . . . -0.19(18) ?
    N5 C8 C13 C12 . . . . 179.42(11) ?
    C9 C8 C13 C12 . . . . -0.87(18) ?
    C3 C2 N1 N4 . . . . -179.95(10) ?
    C1 C2 N1 N4 . . . . -0.35(17) ?
    C3 C2 N1 C6 . . . . -2.06(16) ?
    C1 C2 N1 C6 . . . . 177.54(10) ?
    N3 C6 N1 C2 . . . . -177.72(10) ?
    N2 C6 N1 C2 . . . . 2.19(17) ?
    N3 C6 N1 N4 . . . . 0.47(13) ?
    N2 C6 N1 N4 . . . . -179.62(10) ?
    N2 C6 N3 C7 . . . . -179.97(12) ?
    N1 C6 N3 C7 . . . . -0.07(12) ?
    N4 C7 N3 C6 . . . . -0.38(14) ?
    N5 C7 N3 C6 . . . . -179.42(10) ?
    N4 C7 N5 C8 . . . . 0.2(2) ?
    N3 C7 N5 C8 . . . . 179.17(11) ?
    C9 C8 N5 C7 . . . . 6.89(19) ?
    C13 C8 N5 C7 . . . . -173.41(11) ?
    N5 C7 N4 N1 . . . . 179.62(11) ?
    N3 C7 N4 N1 . . . . 0.64(13) ?
    C2 N1 N4 C7 . . . . 177.46(11) ?
    C6 N1 N4 C7 . . . . -0.64(12) ?
    C3 C4 N2 C6 . . . . -0.44(17) ?
    C5 C4 N2 C6 . . . . -178.96(10) ?
    N3 C6 N2 C4 . . . . 179.07(11) ?
    N1 C6 N2 C4 . . . . -0.82(16) ?
loop_
    _geom_hbond_atom_site_label_D
    _geom_hbond_atom_site_label_H
    _geom_hbond_atom_site_label_A
    _geom_hbond_site_symmetry_A
    _geom_hbond_distance_DH
    _geom_hbond_distance_HA
    _geom_hbond_distance_DA
    _geom_hbond_angle_DHA
    N5 H1 N3 3_657 0.870(18) 2.109(18) 2.9748(14) 173.5(16)
_shelx_hkl_file
;
   2   0   0  231.85    3.62
  -3   0   0    0.04    0.03
   3   0   0    0.03    0.04
   4   0   0    4.81    0.16
  -4   0   0    4.83    0.15
   5   0   0    0.02    0.06
   6   0   0   17.76    0.43
  -7   0   0    0.11    0.08
  -8   0   0    0.83    0.13
  -9   0   0   -0.09    0.10
  -9   0   0   -0.01    0.11
   0  -1   0   -0.16    0.00
   0   1   0   -0.16    0.00
  -1  -1   0  445.47    6.97
  -1  -1   0  443.58    6.74
   1   1   0  445.96    6.75
   1   1   0  449.58    6.97
  -1   1   0  444.46    6.93
  -2  -1   0  144.36    2.23
   2  -1   0  145.37    2.26
   2   1   0  145.13    2.27
  -3  -1   0   14.07    0.28
   3  -1   0   13.73    0.29
   3   1   0   14.14    0.30
  -4  -1   0    1.78    0.09
   4  -1   0    1.72    0.10
   4   1   0    1.61    0.11
  -4   1   0    1.76    0.09
   5  -1   0   12.86    0.32
   5   1   0   12.21    0.32
   6   1   0    2.11    0.15
  -7   1   0    2.10    0.16
  -8  -1   0    0.07    0.09
  -8  -1   0    0.18    0.10
  -8   1   0    0.05    0.10
  -9  -1   0    3.06    0.23
  -9  -1   0    3.36    0.22
  -9   1   0    3.48    0.23
   0  -2   0  107.16    1.69
   0  -2   0  107.03    1.68
   0   2   0  107.58    1.69
   1  -2   0    1.61    0.05
  -1  -2   0    1.61    0.05
  -1  -2   0    1.73    0.05
  -1   2   0    1.46    0.05
   1   2   0    1.44    0.06
  -2  -2   0   10.01    0.20
   2   2   0   10.13    0.22
   2   2   0   10.11    0.20
  -3  -2   0    0.41    0.05
   3   2   0    0.39    0.06
  -4  -2   0   27.01    0.49
   4  -2   0   25.78    0.50
   4   2   0   26.38    0.52
   5  -2   0    1.75    0.11
   5   2   0    1.69    0.12
   6   2   0    1.39    0.13
  -7  -2   0    3.84    0.20
  -7   2   0    3.71    0.20
  -8  -2   0    0.89    0.14
  -8  -2   0    0.95    0.14
  -8   2   0    0.77    0.13
  -9  -2   0    9.51    0.36
  -9  -2   0    9.61    0.36
  -9   2   0    9.41    0.36
   0  -3   0    0.05    0.02
   0  -3   0   -0.05    0.01
   0   3   0   -0.05    0.01
  -1  -3   0   99.79    1.56
  -1  -3   0  100.64    1.53
   1  -3   0   99.17    1.54
   1   3   0  100.43    1.56
  -1   3   0  103.00    1.58
   1   3   0  101.66    1.59
  -1   3   0  103.59    1.59
  -2  -3   0   47.64    0.77
  -2  -3   0   47.70    0.76
   2  -3   0   48.46    0.77
   2   3   0   48.76    0.76
   2   3   0   46.42    0.80
  -3  -3   0  111.02    1.69
   3   3   0  106.42    1.76
   4  -3   0   41.14    0.73
  -4  -3   0   40.93    0.71
   4   3   0   41.73    0.76
   5   3   0    4.47    0.18
  -6  -3   0    0.38    0.09
   6   3   0    0.18    0.08
  -6   3   0    0.23    0.08
  -7  -3   0    0.59    0.11
  -7   3   0    0.57    0.10
   7   3   0    0.57    0.12
  -8  -3   0   12.84    0.41
  -8  -3   0   12.51    0.39
  -8   3   0   12.27    0.37
  -9  -3   0    0.33    0.13
  -9  -3   0    0.54    0.13
   0  -4   0   18.60    0.30
   0   4   0   18.25    0.30
  -1  -4   0   81.45    1.26
   1  -4   0   82.75    1.27
   1  -4   0   80.79    1.27
  -1  -4   0   82.53    1.26
  -1   4   0   82.78    1.28
   1   4   0   83.49    1.30
   1   4   0   81.14    1.26
  -2  -4   0    2.37    0.09
  -2  -4   0    2.45    0.09
   2   4   0    2.50    0.09
  -2   4   0    2.45    0.08
   2   4   0    2.49    0.10
  -3  -4   0   28.84    0.52
  -3  -4   0   28.98    0.50
   3   4   0   29.11    0.51
   3   4   0   28.56    0.54
  -4  -4   0    1.51    0.10
  -4  -4   0    1.76    0.10
   4   4   0    1.64    0.11
  -5  -4   0    0.17    0.07
   5   4   0    0.13    0.06
  -5   4   0    0.09    0.06
  -6  -4   0   25.62    0.55
  -6   4   0   24.98    0.53
   6   4   0   25.79    0.58
  -7  -4   0    0.14    0.09
   7   4   0    0.19    0.09
  -7   4   0    0.18    0.08
  -8  -4   0    3.64    0.21
  -8  -4   0    3.52    0.22
  -8   4   0    3.53    0.21
  -9  -4   0    6.12    0.29
  -9  -4   0    5.78    0.29
   0  -5   0   -0.03    0.02
   0  -5   0   -0.05    0.03
   0   5   0   -0.03    0.02
  -1  -5   0   22.99    0.39
  -1  -5   0   23.28    0.40
   1  -5   0   23.38    0.37
   1  -5   0   23.41    0.40
  -1   5   0   23.70    0.37
   1   5   0   23.30    0.41
   1   5   0   23.02    0.39
  -2  -5   0   26.18    0.44
  -2  -5   0   25.59    0.45
  -2   5   0   25.92    0.43
   2   5   0   25.19    0.47
  -2   5   0   25.41    0.43
   2   5   0   25.73    0.44
  -3  -5   0    3.35    0.12
  -3  -5   0    3.37    0.12
  -3   5   0    3.27    0.11
   3   5   0    3.20    0.13
   3   5   0    3.45    0.12
  -4  -5   0   16.56    0.36
  -4  -5   0   16.14    0.34
  -4   5   0   15.91    0.33
   4   5   0   16.76    0.38
  -5  -5   0    1.21    0.11
   5   5   0    1.13    0.12
  -5   5   0    1.31    0.11
  -6  -5   0    9.00    0.29
   6   5   0    9.41    0.31
  -6   5   0    9.85    0.28
  -7  -5   0    1.53    0.15
  -7   5   0    1.60    0.14
   7   5   0    1.33    0.15
  -8  -5   0    0.16    0.10
  -9  -5   0    0.87    0.15
  -9  -5   0    0.81    0.15
   0  -6   0   47.56    0.76
   0   6   0   47.71    0.76
  -1  -6   0   15.41    0.29
  -1  -6   0   15.54    0.29
   1  -6   0   15.63    0.30
   1  -6   0   15.82    0.25
   1   6   0   15.91    0.29
  -1   6   0   15.44    0.25
   1   6   0   15.69    0.30
  -2  -6   0   32.14    0.55
   2  -6   0   30.77    0.55
  -2  -6   0   32.78    0.54
  -2   6   0   31.65    0.52
  -2   6   0   32.13    0.52
   2   6   0   31.96    0.57
   2   6   0   32.16    0.54
  -3  -6   0    0.17    0.05
  -3  -6   0    0.16    0.04
   3   6   0    0.14    0.04
   3   6   0    0.09    0.05
  -3   6   0    0.13    0.04
  -4  -6   0    5.51    0.17
  -4  -6   0    5.43    0.18
  -4   6   0    5.49    0.16
   4   6   0    5.77    0.20
   4   6   0    5.55    0.17
  -5  -6   0   24.01    0.50
  -5   6   0   24.33    0.48
   5   6   0   24.39    0.54
  -6  -6   0    2.74    0.17
  -6   6   0    2.87    0.15
   6   6   0    2.76    0.17
  -7  -6   0    4.04    0.20
   7   6   0    3.76    0.22
  -7   6   0    4.22    0.19
  -8  -6   0   -0.04    0.08
  -9  -6   0    1.03    0.17
  -9  -6   0    1.31    0.17
   0  -7   0   -0.02    0.03
   0  -7   0    0.00    0.04
   0   7   0   -0.05    0.02
   1  -7   0    0.12    0.02
  -1  -7   0    0.11    0.04
  -1  -7   0    0.14    0.04
   1  -7   0    0.21    0.05
  -1   7   0    0.09    0.02
   1   7   0    0.16    0.04
   1   7   0    0.16    0.04
  -2  -7   0   18.33    0.34
  -2  -7   0   18.47    0.35
   2  -7   0   18.69    0.36
  -2   7   0   18.27    0.31
   2   7   0   18.16    0.37
   2   7   0   18.19    0.34
  -2   7   0   18.56    0.31
  -3  -7   0   14.70    0.30
  -3  -7   0   14.36    0.31
   3   7   0   14.55    0.33
   3   7   0   14.45    0.30
  -3   7   0   14.52    0.27
  -4  -7   0   33.48    0.61
  -4  -7   0   32.64    0.62
  -4   7   0   33.21    0.59
   4   7   0   34.74    0.67
   4   7   0   34.01    0.61
  -5  -7   0   12.70    0.33
   5   7   0   12.87    0.36
  -5   7   0   13.33    0.30
  -6  -7   0   12.62    0.34
   6   7   0   12.82    0.38
  -6   7   0   12.49    0.31
  -7  -7   0   -0.06    0.07
  -7   7   0    0.12    0.08
   7   7   0   -0.03    0.07
  -8  -7   0    0.32    0.10
  -9  -7   0    0.91    0.15
  -9  -7   0    0.89    0.17
   0  -8   0    5.68    0.15
   0   8   0    5.49    0.13
  -1  -8   0   46.26    0.76
   1  -8   0   45.79    0.77
  -1  -8   0   46.73    0.76
   1  -8   0   46.90    0.73
  -1   8   0   46.68    0.73
   1   8   0   46.69    0.76
   1   8   0   46.08    0.78
  -2  -8   0   36.49    0.61
  -2  -8   0   35.82    0.61
   2  -8   0   34.83    0.62
  -2   8   0   35.45    0.57
  -2   8   0   35.65    0.57
   2   8   0   35.80    0.64
   2   8   0   35.51    0.61
  -3  -8   0    5.55    0.17
  -3  -8   0    5.63    0.16
   3   8   0    5.51    0.19
  -3   8   0    5.62    0.13
   3   8   0    5.50    0.16
  -4  -8   0    0.20    0.07
  -4  -8   0    0.30    0.06
  -4   8   0    0.45    0.06
   4   8   0    0.41    0.06
   4   8   0    0.31    0.08
  -5  -8   0    1.73    0.14
  -5   8   0    1.75    0.11
   5   8   0    1.61    0.15
  -6  -8   0    0.62    0.10
   6   8   0    0.64    0.11
  -6   8   0    0.76    0.09
  -7  -8   0    0.02    0.08
   7   8   0    0.07    0.09
  -8  -8   0    0.08    0.10
   8   8   0    0.05    0.10
  -9  -8   0    1.75    0.18
  -9  -8   0    1.82    0.21
   0  -9   0    0.05    0.05
   0   9   0    0.00    0.03
   0   9   0    0.05    0.04
   1  -9   0   18.56    0.30
  -1  -9   0   17.68    0.35
  -1  -9   0   18.66    0.35
   1  -9   0   17.88    0.35
   1   9   0   18.16    0.35
  -1   9   0   18.08    0.30
   1   9   0   17.95    0.35
   2  -9   0    1.66    0.10
  -2  -9   0    1.72    0.10
  -2  -9   0    1.79    0.09
  -2   9   0    1.67    0.05
  -2   9   0    1.74    0.06
   2   9   0    1.73    0.10
   2   9   0    1.76    0.09
  -3  -9   0   69.11    1.11
  -3  -9   0   67.07    1.11
   3   9   0   66.99    1.10
  -3   9   0   67.29    1.07
   3   9   0   67.80    1.17
  -4  -9   0   14.90    0.33
  -4  -9   0   14.84    0.34
  -4   9   0   14.65    0.29
   4   9   0   15.05    0.37
   4   9   0   15.35    0.34
  -5  -9   0    2.25    0.15
   5   9   0    2.18    0.13
  -5   9   0    2.20    0.12
   5   9   0    2.17    0.16
  -6  -9   0    0.35    0.10
   6   9   0    0.35    0.10
  -6   9   0    0.44    0.08
  -7  -9   0    0.05    0.08
   7   9   0   -0.11    0.07
  -8  -9   0    1.88    0.18
   8   9   0    1.84    0.20
  -9  -9   0    0.25    0.13
   0 -10   0   31.23    0.55
   0  10   0   32.25    0.54
   0  10   0   31.22    0.55
   1 -10   0   98.67    1.57
  -1 -10   0  100.92    1.56
  -1 -10   0   98.79    1.57
   1 -10   0  100.39    1.54
   1  10   0   98.65    1.60
  -1  10   0   99.01    1.54
   1  10   0   99.46    1.56
   2 -10   0    9.52    0.24
  -2 -10   0    9.80    0.23
  -2 -10   0    9.90    0.23
   2  10   0    9.91    0.25
   2  10   0    9.55    0.23
  -2  10   0    9.63    0.17
  -3 -10   0    7.19    0.20
  -3 -10   0    7.71    0.21
  -3  10   0    7.20    0.15
   3  10   0    7.31    0.20
   3  10   0    7.13    0.22
  -4 -10   0    0.53    0.09
  -4  10   0    0.52    0.06
   4  10   0    0.49    0.07
   4  10   0    0.60    0.09
  -5 -10   0   28.11    0.58
   5  10   0   28.51    0.63
  -5  10   0   28.53    0.52
   5  10   0   28.94    0.57
  -6 -10   0    0.26    0.09
   6  10   0    0.26    0.10
  -6  10   0    0.37    0.07
  -7 -10   0    6.63    0.26
   7  10   0    6.57    0.29
  -8 -10   0    0.51    0.13
   8  10   0    0.17    0.11
   0 -11   0   -0.13    0.05
   0  11   0   -0.04    0.04
   0  11   0   -0.06    0.03
  -1 -11   0   16.42    0.34
   1 -11   0   16.98    0.34
   1 -11   0   16.39    0.29
   1  11   0   16.16    0.34
   1  11   0   16.60    0.33
  -1  11   0   16.06    0.28
   2 -11   0   24.24    0.48
  -2 -11   0   24.75    0.47
  -2 -11   0   25.17    0.47
   2  11   0   24.63    0.47
   2  11   0   24.36    0.48
  -3 -11   0    0.06    0.05
  -3 -11   0    0.04    0.06
   3 -11   0    0.07    0.06
  -3  11   0    0.08    0.03
   3  11   0   -0.06    0.05
   3  11   0    0.03    0.04
  -3  11   0    0.06    0.02
  -4 -11   0    0.23    0.08
  -4  11   0    0.28    0.05
   4  11   0    0.30    0.07
   4  11   0    0.24    0.06
  -5 -11   0    0.52    0.10
  -5  11   0    0.75    0.08
   5  11   0    0.83    0.09
   5  11   0    0.71    0.12
  -6 -11   0    0.01    0.08
   6  11   0    0.00    0.07
  -7 -11   0    0.60    0.12
   7  11   0    0.45    0.12
  -8 -11   0   -0.08    0.10
   8  11   0    0.06    0.10
   0 -12   0    0.62    0.08
   0  12   0    0.50    0.06
   0  12   0    0.61    0.05
   1 -12   0   14.47    0.32
  -1 -12   0   14.53    0.32
   1  12   0   14.62    0.31
  -1  12   0   14.32    0.26
   1  12   0   14.42    0.32
  -2 -12   0   43.14    0.75
   2 -12   0   42.44    0.76
  -2 -12   0   42.77    0.74
   2  12   0   42.36    0.77
   2  12   0   42.86    0.75
  -3 -12   0    0.77    0.08
  -3 -12   0    0.80    0.09
   3 -12   0    0.76    0.09
   3  12   0    0.69    0.09
  -3  12   0    0.80    0.05
   3  12   0    0.68    0.08
  -3  12   0    0.79    0.04
  -4 -12   0   27.18    0.54
   4  12   0   26.46    0.58
  -4  12   0   26.45    0.45
   4  12   0   25.90    0.52
  -5 -12   0   18.73    0.44
   5  12   0   18.94    0.48
  -5  12   0   18.33    0.36
   5  12   0   18.32    0.42
  -6 -12   0   15.18    0.40
   6  12   0   14.84    0.44
  -7 -12   0   15.98    0.43
   7  12   0   15.00    0.47
  -8 -12   0   11.61    0.38
   8  12   0   10.68    0.42
   0 -13   0   -0.02    0.05
   0  13   0   -0.01    0.03
   0  13   0    0.01    0.05
   1 -13   0   64.51    1.09
  -1 -13   0   65.05    1.08
   1  13   0   64.10    1.08
  -1  13   0   64.98    1.03
   1  13   0   66.49    1.09
  -2 -13   0   13.71    0.31
  -2 -13   0   13.70    0.32
   2 -13   0   13.75    0.32
   2  13   0   13.69    0.32
   2  13   0   13.52    0.31
   3 -13   0   60.81    1.05
  -3 -13   0   60.81    1.03
   3  13   0   59.65    1.08
   3  13   0   60.32    1.03
  -4 -13   0   14.39    0.35
   4  13   0   14.65    0.34
   4  13   0   14.11    0.38
  -4  13   0   14.16    0.26
  -5 -13   0   19.56    0.45
   5  13   0   19.12    0.50
   5  13   0   19.64    0.44
  -6 -13   0    0.11    0.09
   6  13   0    0.26    0.08
   6  13   0    0.23    0.10
  -7 -13   0    0.36    0.11
   7  13   0    0.47    0.13
  -8 -13   0    0.24    0.12
   8  13   0    0.16    0.11
   0 -14   0   15.62    0.34
   0  14   0   14.84    0.30
   0  14   0   14.55    0.33
   1 -14   0   13.53    0.32
  -1 -14   0   13.60    0.31
   1  14   0   13.26    0.31
   1  14   0   13.33    0.30
  -1  14   0   13.20    0.25
  -2 -14   0    5.86    0.19
   2 -14   0    5.57    0.20
   2  14   0    5.59    0.18
   2  14   0    5.63    0.19
  -3 -14   0    0.56    0.10
   3 -14   0    0.49    0.09
   3  14   0    0.71    0.09
   3  14   0    0.71    0.08
  -4 -14   0    4.66    0.20
   4  14   0    4.84    0.18
   4  14   0    4.68    0.21
  -5 -14   0    2.47    0.16
   5  14   0    2.87    0.18
   5  14   0    2.59    0.15
  -6 -14   0    1.27    0.15
   6  14   0    1.35    0.13
   6  14   0    1.30    0.16
  -7 -14   0    0.89    0.14
   7  14   0    0.71    0.14
  -8 -14   0    0.08    0.10
   8  14   0    0.00    0.12
   0 -15   0    0.04    0.06
   0  15   0    0.01    0.05
   0  15   0   -0.03    0.03
   1 -15   0    1.51    0.11
  -1 -15   0    1.62    0.13
   1  15   0    1.46    0.09
   1  15   0    1.50    0.11
  -1  15   0    1.45    0.07
   2 -15   0    0.33    0.08
  -2 -15   0    0.22    0.07
   2  15   0    0.36    0.07
   2  15   0    0.24    0.06
  -3 -15   0    3.23    0.17
   3 -15   0    3.25    0.17
   3  15   0    3.33    0.16
   3  15   0    2.92    0.14
  -4 -15   0    0.51    0.10
   4  15   0    0.62    0.10
   4  15   0    0.53    0.08
  -5 -15   0    1.94    0.16
   5  15   0    2.01    0.13
   5  15   0    2.15    0.17
  -6 -15   0    0.36    0.11
   6  15   0    0.33    0.11
   6  15   0    0.35    0.08
  -7 -15   0    1.20    0.16
   7  15   0    1.20    0.17
  -8 -15   0    1.94    0.20
   8  15   0    1.38    0.20
   0 -16   0   36.08    0.67
   0  16   0   35.86    0.63
   0  16   0   35.31    0.67
   1 -16   0   13.50    0.33
  -1 -16   0   13.20    0.33
   1  16   0   13.04    0.32
  -1  16   0   13.24    0.26
   1  16   0   14.15    0.31
   2 -16   0    0.36    0.08
  -2 -16   0    0.22    0.08
   2  16   0    0.27    0.07
   2  16   0    0.26    0.07
   3 -16   0    0.44    0.09
  -3 -16   0    0.41    0.09
   3  16   0    0.37    0.08
   3  16   0    0.46    0.08
  -4 -16   0    0.75    0.12
   4  16   0    0.77    0.10
   4  16   0    0.77    0.11
  -5 -16   0    1.15    0.14
   5  16   0    0.84    0.10
   5  16   0    0.88    0.13
  -6 -16   0    1.70    0.16
   6  16   0    1.47    0.14
   6  16   0    1.41    0.17
  -7 -16   0    2.38    0.19
   7  16   0    2.32    0.22
  -8 -16   0    4.85    0.26
   8  16   0    4.90    0.30
   0 -17   0    0.20    0.07
   0  17   0    0.13    0.06
   1 -17   0   11.15    0.30
  -1 -17   0   10.57    0.29
  -1  17   0   10.37    0.22
   1  17   0   10.25    0.28
   1  17   0   11.18    0.27
  -2 -17   0    2.89    0.16
   2 -17   0    2.84    0.16
   2  17   0    3.00    0.15
   2  17   0    3.00    0.15
  -3 -17   0    3.78    0.19
   3 -17   0    3.92    0.19
   3  17   0    3.56    0.16
   3  17   0    4.04    0.18
  -4 -17   0    5.88    0.23
   4  17   0    6.02    0.22
   4  17   0    5.87    0.24
  -5 -17   0   43.11    0.84
   5  17   0   42.40    0.90
   5  17   0   43.41    0.83
  -6 -17   0    0.03    0.09
   6  17   0   -0.01    0.07
   6  17   0   -0.02    0.09
  -7 -17   0    0.43    0.12
   7  17   0    0.50    0.14
  -8 -17   0   -0.10    0.10
   8  17   0   -0.02    0.11
   0 -18   0    0.15    0.08
   0  18   0    0.19    0.05
   0  18   0    0.23    0.07
   1 -18   0   13.14    0.34
  -1 -18   0   13.06    0.34
  -1  18   0   13.46    0.26
   1  18   0   13.21    0.34
   1  18   0   13.25    0.31
   2 -18   0    2.35    0.15
  -2 -18   0    2.03    0.16
   2  18   0    2.10    0.13
   2  18   0    2.28    0.13
   3 -18   0   17.13    0.43
  -3 -18   0   17.28    0.42
   3  18   0   17.39    0.41
   3  18   0   17.47    0.43
  -4 -18   0   18.02    0.44
   4  18   0   17.83    0.43
   4  18   0   17.56    0.46
  -5 -18   0    1.58    0.16
   5  18   0    1.42    0.14
   5  18   0    1.75    0.17
  -6 -18   0    0.13    0.10
   6  18   0   -0.02    0.06
   6  18   0    0.04    0.09
  -7 -18   0    4.22    0.25
   7  18   0    4.62    0.28
   8  18   0    0.35    0.14
   0 -19   0   -0.05    0.08
   0  19   0   -0.03    0.04
   0  19   0   -0.07    0.06
  -1 -19   0    4.87    0.21
   1 -19   0    4.41    0.20
  -1  19   0    4.68    0.13
   1  19   0    4.87    0.17
   1  19   0    4.68    0.19
  -1  19   0    4.54    0.19
  -2 -19   0    1.56    0.14
   2 -19   0    1.58    0.14
   2  19   0    1.64    0.12
   2  19   0    1.90    0.13
  -3 -19   0   43.12    0.82
   3 -19   0   42.64    0.83
   3  19   0   42.65    0.84
   3  19   0   43.29    0.82
  -4 -19   0   17.88    0.45
   4  19   0   17.45    0.47
   4  19   0   17.88    0.43
  -5 -19   0   -0.02    0.10
   5  19   0    0.05    0.06
   5  19   0   -0.07    0.08
  -6 -19   0    1.95    0.18
   6  19   0    1.64    0.19
   6  19   0    1.82    0.16
  -7 -19   0    0.70    0.15
   7  19   0    0.54    0.14
   0 -20   0    4.95    0.21
   0  20   0    5.20    0.16
   0  20   0    4.68    0.20
   1 -20   0    4.92    0.21
  -1 -20   0    4.49    0.21
  -1  20   0    4.88    0.14
   1  20   0    4.65    0.19
  -1  20   0    4.51    0.20
   1  20   0    4.99    0.18
   2 -20   0   15.92    0.41
  -2 -20   0   16.55    0.41
   2  20   0   16.34    0.40
   2  20   0   16.49    0.41
   3 -20   0   11.24    0.34
  -3 -20   0   10.51    0.32
   3  20   0    9.76    0.32
   3  20   0   10.53    0.31
   4 -20   0    0.03    0.08
  -4 -20   0   -0.03    0.10
   4  20   0    0.12    0.09
   4  20   0    0.10    0.07
  -5 -20   0    2.10    0.18
   5  20   0    1.86    0.16
   5  20   0    1.94    0.19
  -6 -20   0    0.57    0.13
   6  20   0    0.42    0.12
   6  20   0    0.59    0.11
  -7 -20   0   12.37    0.41
   7  20   0   13.28    0.47
   0 -21   0    0.09    0.08
   0  21   0    0.01    0.05
   0  21   0    0.04    0.06
  -1 -21   0   28.16    0.60
   1 -21   0   27.72    0.59
  -1  21   0   27.55    0.49
  -1  21   0   27.46    0.60
   1  21   0   27.27    0.55
   1  21   0   27.74    0.59
   2 -21   0    4.20    0.20
  -2 -21   0    4.22    0.21
   2  21   0    4.50    0.19
   2  21   0    4.15    0.20
  -3 -21   0    9.61    0.31
   3 -21   0    8.84    0.30
   3  21   0    9.19    0.30
   3  21   0    9.70    0.31
  -4 -21   0    2.65    0.19
   4 -21   0    2.82    0.19
   4  21   0    2.54    0.18
   4  21   0    2.74    0.16
  -5 -21   0    0.04    0.10
   5  21   0   -0.05    0.07
   5  21   0    0.01    0.08
  -6 -21   0   14.84    0.44
   6  21   0   14.98    0.42
   6  21   0   15.24    0.49
  -7 -21   0    2.04    0.21
   7  21   0    2.08    0.23
   0 -22   0   76.11    1.34
   0  22   0   77.45    1.35
   0  22   0   76.56    1.28
  -1 -22   0   12.34    0.35
   1 -22   0   12.70    0.36
   1  22   0   12.06    0.35
  -1  22   0   12.34    0.36
   1  22   0   12.21    0.31
  -1  22   0   12.78    0.27
  -2 -22   0    3.92    0.21
   2 -22   0    3.64    0.19
   2  22   0    3.97    0.19
   2  22   0    3.72    0.18
   3 -22   0    0.25    0.10
  -3 -22   0    0.21    0.11
   3  22   0    0.37    0.09
   3  22   0    0.45    0.10
   4 -22   0    0.24    0.10
  -4 -22   0    0.05    0.10
   4  22   0    0.08    0.08
   4  22   0    0.06    0.07
  -5 -22   0   14.13    0.42
   5  22   0   14.38    0.40
   5  22   0   14.08    0.44
  -6 -22   0    3.48    0.23
   6  22   0    3.43    0.24
   6  22   0    3.16    0.20
  -7 -22   0    0.99    0.17
   7  22   0    0.98    0.18
  -1 -23   0    4.89    0.23
   1 -23   0    4.82    0.22
   1  23   0    5.39    0.22
   1  23   0    5.01    0.19
  -1  23   0    4.97    0.23
  -1  23   0    4.77    0.15
  -2 -23   0    3.32    0.20
   2 -23   0    3.17    0.20
   2  23   0    3.59    0.18
   2  23   0    3.42    0.18
  -3 -23   0    0.02    0.10
   3 -23   0   -0.11    0.08
   3  23   0   -0.01    0.07
   3  23   0    0.01    0.07
  -4 -23   0    3.69    0.22
   4 -23   0    4.13    0.22
   4  23   0    4.10    0.20
   4  23   0    3.59    0.21
  -5 -23   0    1.94    0.19
   5  23   0    1.89    0.17
   5  23   0    1.65    0.18
  -6 -23   0    0.18    0.13
   6  23   0    0.08    0.08
   6  23   0    0.27    0.12
  -7 -23   0    0.20    0.13
   7  23   0    0.09    0.12
   0 -24   0    4.47    0.23
   0  24   0    4.66    0.22
   0  24   0    4.96    0.17
   1 -24   0   44.53    0.89
  -1 -24   0   45.58    0.88
   1  24   0   45.54    0.85
   1  24   0   44.99    0.89
  -1  24   0   45.49    0.90
  -2 -24   0    6.34    0.27
   2 -24   0    6.66    0.27
   2  24   0    6.75    0.25
  -2  24   0    6.60    0.27
   2  24   0    6.79    0.26
  -3 -24   0    1.86    0.18
   3 -24   0    1.79    0.18
   3  24   0    1.82    0.16
   3  24   0    1.77    0.16
   4 -24   0    0.82    0.14
  -4 -24   0    0.42    0.13
   4  24   0    0.66    0.12
   4  24   0    0.71    0.13
  -5 -24   0    4.51    0.25
   5  24   0    4.78    0.26
   5  24   0    4.96    0.24
  -6 -24   0    0.28    0.13
   6  24   0    0.08    0.11
   0 -25   0    0.19    0.09
   0  25   0    0.19    0.06
   0  25   0    0.35    0.09
  -2 -25   0   28.14    0.63
   2 -25   0   27.67    0.64
   2  25   0   27.95    0.63
  -2  25   0   28.23    0.64
   2  25   0   27.96    0.61
  -3 -25   0   13.59    0.40
   3 -25   0   12.81    0.40
   3  25   0   13.61    0.40
   3  25   0   13.38    0.39
   4 -25   0    6.71    0.29
  -4 -25   0    7.22    0.30
   4  25   0    7.03    0.29
   4  25   0    7.17    0.28
  -5 -25   0    0.30    0.13
   5  25   0    0.18    0.09
   5  25   0   -0.10    0.09
  -6 -25   0    0.07    0.12
   6  25   0    0.01    0.10
   0 -26   0    6.26    0.27
   0  26   0    6.20    0.26
   0  26   0    6.53    0.21
   1 -26   0    2.46    0.19
  -1 -26   0    2.35    0.18
   1  26   0    2.30    0.15
   1  26   0    2.58    0.18
  -1  26   0    2.52    0.17
   2 -26   0   21.78    0.55
  -2 -26   0   21.77    0.55
  -2  26   0   22.40    0.56
   2  26   0   22.34    0.52
   2  26   0   22.59    0.55
  -3 -26   0    0.97    0.15
   3 -26   0    0.91    0.14
   3  26   0    1.00    0.14
   3  26   0    1.28    0.14
  -4 -26   0    0.26    0.12
   4 -26   0    0.08    0.09
   4  26   0    0.14    0.10
   4  26   0    0.27    0.10
  -5 -26   0    4.41    0.26
   5  26   0    3.98    0.25
  -6 -26   0    1.72    0.20
   6  26   0    1.59    0.20
   0 -27   0    0.09    0.10
   0  27   0    0.15    0.08
  -1 -27   0    5.38    0.26
   1 -27   0    5.96    0.27
   1  27   0    5.71    0.22
  -1  27   0    6.07    0.27
   1  27   0    5.80    0.26
  -2 -27   0    0.33    0.12
   2  27   0    0.54    0.11
  -2  27   0    0.62    0.12
  -3 -27   0    2.92    0.21
   3 -27   0    2.90    0.20
  -3  27   0    2.90    0.20
   3  27   0    2.48    0.18
   3  27   0    2.46    0.18
   4 -27   0    6.28    0.29
  -4 -27   0    6.84    0.30
   4  27   0    6.67    0.28
   4  27   0    6.70    0.29
  -5 -27   0    0.12    0.13
   5  27   0    0.01    0.10
  -6 -27   0    0.01    0.13
   6  27   0   -0.10    0.10
   0 -28   0    6.04    0.28
   0  28   0    6.75    0.28
  -1 -28   0    0.11    0.11
   1 -28   0    0.10    0.10
   1  28   0    0.02    0.07
  -1  28   0    0.18    0.10
   1  28   0    0.05    0.06
  -2 -28   0    0.99    0.16
   2 -28   0    0.85    0.14
   2  28   0    0.99    0.14
  -2  28   0    1.05    0.15
   2  28   0    1.09    0.13
   3 -28   0    0.06    0.10
  -3 -28   0   -0.04    0.11
   3  28   0    0.14    0.09
   3  28   0    0.01    0.08
   4 -28   0   -0.09    0.09
  -4 -28   0   -0.07    0.12
   4  28   0    0.01    0.10
  -5 -28   0    1.01    0.17
   5  28   0    0.83    0.16
   0 -29   0    0.05    0.11
   0  29   0    0.08    0.09
   1 -29   0    0.12    0.10
  -1 -29   0   -0.11    0.09
  -1  29   0   -0.11    0.08
   1  29   0    0.04    0.09
   1  29   0   -0.11    0.06
  -2 -29   0    6.00    0.29
   2 -29   0    5.98    0.28
   2  29   0    6.18    0.28
   2  29   0    6.03    0.25
  -3 -29   0    1.19    0.17
   3 -29   0    1.47    0.18
   3  29   0    1.48    0.16
   4 -29   0    7.52    0.33
  -4 -29   0    7.44    0.32
   4  29   0    8.15    0.33
  -5 -29   0    0.09    0.14
   5  29   0   -0.05    0.10
   0 -30   0   14.00    0.44
   1 -30   0    0.61    0.14
  -1 -30   0    0.58    0.14
  -2 -30   0    7.76    0.32
   2 -30   0    7.12    0.32
   2  30   0    7.68    0.29
   3 -30   0    1.10    0.17
  -3 -30   0    0.97    0.16
   3  30   0    0.76    0.13
   4 -30   0    6.37    0.31
  -4 -30   0    6.85    0.32
   4  30   0    6.08    0.29
  -5 -30   0    2.18    0.22
   5  30   0    1.88    0.22
   0 -31   0    0.31    0.12
   1 -31   0    2.32    0.21
  -1 -31   0    2.15    0.21
   2 -31   0    6.08    0.30
  -2 -31   0    5.52    0.29
   2  31   0    5.82    0.25
   3 -31   0   -0.04    0.10
  -3 -31   0   -0.01    0.13
   3  31   0   -0.03    0.09
  -4 -31   0   10.42    0.39
   4 -31   0   10.24    0.39
   4  31   0   10.97    0.40
   0 -32   0    4.32    0.25
  -1 -32   0    0.35    0.13
   1 -32   0    0.50    0.14
  -2 -32   0    2.38    0.22
   2 -32   0    2.10    0.22
   3 -32   0    1.85    0.21
  -3 -32   0    1.74    0.21
   3  32   0    1.68    0.18
  -4 -32   0    0.05    0.13
   4 -32   0    0.24    0.13
   4  32   0    0.26    0.12
   0 -33   0    0.06    0.12
   1 -33   0    0.61    0.15
  -1 -33   0    0.78    0.16
  -2 -33   0    2.57    0.23
   2 -33   0    2.44    0.23
   3 -33   0    1.94    0.21
  -3 -33   0    1.58    0.21
   3  33   0    2.24    0.20
   0 -34   0   17.92    0.53
  -1 -34   0    0.35    0.14
   1 -34   0    0.57    0.15
  -2 -34   0    0.44    0.15
   2 -34   0    0.53    0.15
   3 -34   0    0.09    0.12
  -3 -34   0   -0.08    0.13
   0 -35   0    0.51    0.15
  -1 -35   0    6.01    0.31
   1 -35   0    6.25    0.32
  -2 -35   0    2.65    0.25
   2 -35   0    1.98    0.22
   0 -36   0    1.53    0.20
  -9   0   1    0.08    0.12
  -9   0   1    0.14    0.11
  -8   0   1   -0.18    0.08
  -7   0   1    0.01    0.09
  -6   0   1   -0.04    0.04
  -6   0   1    0.00    0.07
  -5   0   1   10.24    0.23
  -5   0   1   10.28    0.28
  -4   0   1    0.02    0.03
  -4   0   1    0.03    0.05
  -3   0   1    0.58    0.06
  -3   0   1    0.54    0.04
  -2   0   1   -0.13    0.04
  -1   0   1   38.67    0.62
   1   0  -1   38.18    0.62
   0   0   1   -0.71    0.01
   0   0  -1   -0.72    0.02
   0   0   1   -0.76    0.02
   0   0  -1   -0.63    0.03
   1   0   1  230.28    3.63
   2   0   1   -0.03    0.03
  -2   0  -1   -0.02    0.03
  -3   0  -1  140.82    2.18
   3   0   1  140.44    2.24
   4   0   1    0.02    0.05
   5   0   1    3.27    0.16
   6   0   1   -0.08    0.06
   7   0   1    0.38    0.10
  -8   0  -1    0.08    0.09
  -8   0  -1   -0.07    0.09
  -9  -1   1    3.82    0.24
  -9  -1   1    4.07    0.25
  -9   1   1    4.05    0.24
  -9   1   1    3.55    0.23
  -8  -1   1    0.02    0.08
  -8  -1   1    0.11    0.10
  -8   1   1   -0.13    0.08
  -7  -1   1   16.71    0.44
  -7   1   1   15.94    0.43
  -6  -1   1    1.10    0.09
  -6  -1   1    1.12    0.13
  -6   1   1    1.09    0.12
  -5  -1   1    0.32    0.07
  -5  -1   1    0.22    0.05
  -5   1   1    0.35    0.08
  -5   1   1    0.27    0.05
  -4  -1   1   22.78    0.40
  -4   1   1   22.86    0.45
  -4   1   1   22.34    0.40
  -3  -1   1    0.78    0.05
  -3   1   1    1.07    0.08
  -2  -1   1   40.28    0.61
  -2  -1   1   39.74    0.67
  -2   1   1   39.96    0.67
  -1  -1   1   40.66    0.63
  -1  -1   1   40.09    0.65
   1  -1  -1   39.74    0.65
  -1   1   1   40.75    0.61
  -1   1   1   39.66    0.65
   1   1  -1   39.66    0.65
   0  -1  -1    5.27    0.11
   0  -1   1    5.51    0.11
   0  -1   1    5.63    0.12
   0  -1  -1    5.54    0.12
   0   1   1    5.64    0.12
   0   1   1    5.56    0.12
   0   1  -1    5.52    0.12
   0   1  -1    5.63    0.11
  -1  -1  -1    0.84    0.05
   1  -1   1    0.54    0.04
   1   1   1    0.75    0.06
  -2  -1  -1   70.94    1.12
   2  -1   1   71.38    1.14
   2   1   1   69.50    1.15
   3  -1   1   20.71    0.41
  -3  -1  -1   21.44    0.41
  -3   1  -1   20.53    0.41
   3   1   1   21.74    0.42
   4  -1   1    2.67    0.12
   4   1   1    2.76    0.13
   5  -1   1   21.92    0.47
   5   1   1   22.22    0.49
   6  -1   1    2.69    0.16
   6   1   1    2.45    0.16
   7  -1   1   10.43    0.33
   7   1   1    9.73    0.33
  -8  -1  -1    1.80    0.18
  -8   1  -1    1.83    0.18
  -9  -2   1    9.94    0.37
  -9  -2   1    9.79    0.37
  -9   2   1    9.39    0.35
  -8  -2   1    0.80    0.14
  -8  -2   1    0.80    0.13
  -8   2   1    0.69    0.12
  -7  -2   1    0.51    0.11
  -7  -2   1    0.49    0.11
  -7   2   1    0.52    0.10
  -6  -2   1    7.77    0.21
  -6  -2   1    7.03    0.26
  -6   2   1    7.31    0.25
  -5  -2   1   17.10    0.34
  -5   2   1   16.71    0.34
  -5   2   1   16.93    0.38
  -4  -2   1   13.90    0.27
  -4   2   1   13.33    0.30
   4   2  -1   14.03    0.32
  -3  -2   1   65.87    1.00
   3   2  -1   61.31    1.07
  -3   2   1   66.43    1.06
  -2  -2   1   19.75    0.37
  -2  -2   1   19.74    0.32
   2   2  -1   20.09    0.32
  -2   2   1   19.74    0.35
  -1  -2   1   94.68    1.52
  -1  -2   1   97.74    1.48
   1  -2  -1   95.60    1.54
  -1   2   1   98.32    1.48
  -1   2   1   97.25    1.54
   0  -2  -1   79.01    1.21
   0  -2  -1   76.70    1.18
   0  -2  -1   78.08    1.23
   0  -2   1   77.76    1.21
   0   2   1   78.93    1.23
   0   2   1   75.27    1.22
   0   2   1   79.11    1.18
   0   2  -1   77.96    1.21
  -1  -2  -1    9.60    0.20
   1  -2   1    9.44    0.18
   1  -2   1    9.90    0.18
   1   2   1    9.88    0.20
   1   2   1   10.50    0.21
  -1   2  -1    9.72    0.19
  -2  -2  -1   16.14    0.31
   2   2   1   15.56    0.32
   3  -2   1    1.51    0.09
  -3  -2  -1    1.68    0.10
   3   2   1    1.52    0.10
   4  -2   1    9.81    0.25
   4   2   1    9.92    0.27
   5  -2   1   48.14    0.88
   5   2   1   49.14    0.91
   6  -2   1    0.74    0.10
   6   2   1    0.67    0.11
  -7  -2  -1    0.57    0.11
   7   2   1    0.45    0.11
  -8  -2  -1    1.81    0.18
  -8   2  -1    2.32    0.18
  -9  -3   1    0.04    0.11
  -9  -3   1    0.22    0.12
  -8  -3   1    1.25    0.16
  -8  -3   1    1.32    0.16
  -8   3   1    1.06    0.15
  -7  -3   1    0.13    0.09
  -7  -3   1    0.04    0.09
  -7   3   1    0.10    0.08
  -6  -3   1    0.10    0.08
  -6  -3   1    0.02    0.05
  -6  -3   1   -0.04    0.06
  -6   3   1    0.00    0.06
  -5  -3   1    0.07    0.04
  -5   3   1    0.17    0.07
   5   3  -1    0.20    0.07
  -4  -3   1    2.15    0.09
   4   3  -1    2.26    0.13
  -4   3   1    2.24    0.11
  -3  -3   1  181.90    2.71
  -3  -3   1  179.65    2.77
  -3   3   1  180.29    2.82
   3   3  -1  178.02    2.84
  -2  -3   1    7.28    0.17
  -2  -3   1    6.95    0.14
   2   3  -1    7.07    0.13
   2   3  -1    6.95    0.17
  -2   3   1    7.20    0.16
   1  -3  -1   32.73    0.54
  -1  -3   1   33.12    0.54
  -1  -3   1   33.16    0.55
  -1   3   1   33.81    0.55
  -1   3   1   33.97    0.52
   0  -3   1    2.91    0.07
   0  -3  -1    2.96    0.06
   0  -3   1    2.90    0.08
   0  -3  -1    2.71    0.08
   0   3  -1    2.93    0.07
   0   3   1    2.84    0.06
   0   3   1    2.92    0.08
   0   3   1    3.07    0.09
  -1  -3  -1   26.96    0.45
   1  -3   1   27.05    0.44
  -1  -3  -1   27.37    0.43
   1  -3   1   26.74    0.44
   1   3   1   26.39    0.45
   1   3   1   26.18    0.47
  -1   3  -1   27.04    0.44
   2  -3   1   10.60    0.21
  -2  -3  -1   11.21    0.24
   2   3   1   10.94    0.24
   2   3   1   10.03    0.24
  -3  -3  -1    6.26    0.18
   3   3   1    6.27    0.19
   4  -3   1    7.08    0.20
   4   3   1    8.42    0.24
   5  -3   1    2.11    0.13
   5   3   1    1.94    0.14
   6  -3   1   13.18    0.35
  -6  -3  -1   13.15    0.35
   6   3   1   13.36    0.38
  -7  -3  -1    0.18    0.08
   7   3   1    0.22    0.09
  -8  -3  -1    1.91    0.18
   8   3   1    1.81    0.19
  -9  -4   1    3.26    0.22
  -9  -4   1    2.62    0.23
  -8  -4   1    0.16    0.10
  -8  -4   1    0.13    0.10
  -8   4   1    0.03    0.09
  -7  -4   1    3.26    0.19
  -7  -4   1    3.15    0.19
  -7   4   1    3.32    0.18
  -6  -4   1    3.04    0.17
  -6   4   1    3.16    0.17
  -5  -4   1   29.48    0.52
  -5  -4   1   28.64    0.58
   5   4  -1   29.24    0.60
  -5   4   1   28.62    0.56
  -4  -4   1   14.90    0.33
  -4  -4   1   14.82    0.29
   4   4  -1   14.37    0.34
  -4   4   1   14.51    0.31
  -3  -4   1   28.00    0.47
  -3  -4   1   28.02    0.51
  -3   4   1   27.77    0.50
   3   4  -1   28.40    0.47
   3   4  -1   28.55    0.53
  -2  -4   1    1.72    0.08
  -2  -4   1    1.96    0.07
   2   4  -1    2.17    0.09
  -2   4   1    2.14    0.09
   2   4  -1    2.03    0.07
  -1  -4   1   16.26    0.30
  -1  -4   1   16.51    0.30
  -1   4   1   16.80    0.30
  -1   4   1   16.86    0.29
   0  -4  -1   12.59    0.23
   0  -4   1   12.53    0.21
   0  -4  -1   12.66    0.21
   0  -4   1   12.44    0.23
   0   4  -1   12.55    0.21
   0   4   1   12.27    0.23
   0   4   1   12.61    0.24
   1  -4   1   81.88    1.25
   1  -4   1   81.44    1.25
  -1  -4  -1   81.56    1.23
  -1  -4  -1   80.37    1.26
   1   4   1   79.44    1.26
  -1   4  -1   81.83    1.25
   1   4   1   78.64    1.30
   2  -4   1    5.98    0.14
  -2  -4  -1    5.98    0.14
  -2  -4  -1    6.06    0.16
   2   4   1    5.88    0.17
   2   4   1    5.78    0.16
  -3  -4  -1   51.33    0.86
  -3  -4  -1   52.07    0.88
   3  -4   1   52.70    0.87
   3   4   1   52.19    0.91
   4  -4   1    0.36    0.06
  -4  -4  -1    0.33    0.06
   4   4   1    0.41    0.07
  -5  -4  -1    2.73    0.14
   5   4   1    2.59    0.16
  -6  -4  -1    4.41    0.19
   6   4   1    4.30    0.21
  -7  -4  -1    0.80    0.12
  -7   4  -1    0.88    0.12
   7   4   1    0.78    0.13
  -8  -4  -1    1.16    0.14
   8   4   1    1.23    0.17
  -9  -5   1    2.67    0.20
  -9  -5   1    2.69    0.24
  -8  -5   1    2.19    0.19
  -8  -5   1    2.68    0.20
  -8   5   1    2.16    0.17
  -7  -5   1    8.43    0.31
  -7  -5   1    8.50    0.30
  -7   5   1    8.80    0.28
  -6  -5   1    7.76    0.27
   6   5  -1    8.39    0.29
  -6   5   1    8.37    0.26
  -5  -5   1    0.05    0.05
  -5  -5   1    0.11    0.07
  -5   5   1    0.14    0.06
   5   5  -1    0.14    0.07
  -4  -5   1    2.10    0.09
  -4  -5   1    1.90    0.12
  -4   5   1    1.74    0.10
   4   5  -1    1.86    0.12
  -3  -5   1    7.46    0.17
  -3  -5   1    7.79    0.20
   3   5  -1    7.39    0.20
   3   5  -1    7.61    0.17
  -3   5   1    7.54    0.18
  -2  -5   1   12.66    0.26
  -2  -5   1   12.55    0.23
   2   5  -1   12.95    0.27
   2   5  -1   12.61    0.23
  -2   5   1   12.78    0.24
   1  -5  -1  155.64    2.48
  -1  -5   1  161.60    2.48
  -1   5   1  160.60    2.55
  -1   5   1  162.85    2.53
   0  -5  -1   65.90    1.01
   0  -5   1   65.82    1.03
   0  -5   1   66.42    1.03
   0  -5  -1   65.71    1.03
   0   5  -1   64.20    1.03
   0   5   1   66.00    1.03
   0   5   1   66.66    1.06
   1  -5   1   14.08    0.27
  -1  -5  -1   13.75    0.27
   1  -5   1   13.92    0.23
  -1  -5  -1   13.76    0.24
   1   5   1   13.39    0.27
   1   5   1   13.60    0.28
  -1   5  -1   13.83    0.23
  -2  -5  -1   21.46    0.38
   2  -5   1   20.72    0.39
   2  -5   1   21.65    0.37
  -2  -5  -1   21.89    0.40
   2   5   1   21.61    0.40
   2   5   1   20.93    0.42
   3  -5   1    0.43    0.05
  -3  -5  -1    0.48    0.06
  -3  -5  -1    0.57    0.07
   3   5   1    0.48    0.06
   3   5   1    0.42    0.07
  -4  -5  -1    0.56    0.07
   4  -5   1    0.53    0.06
   4   5   1    0.46    0.08
   5  -5   1    5.57    0.19
  -5  -5  -1    5.24    0.20
   5   5   1    5.68    0.22
  -6  -5  -1    1.35    0.13
   6   5   1    1.04    0.13
  -7  -5  -1    0.02    0.07
  -7   5  -1    0.19    0.08
   7   5   1    0.04    0.09
  -8  -5  -1    3.03    0.19
   8   5   1    2.50    0.22
  -9  -6   1    0.02    0.10
  -9  -6   1   -0.01    0.11
  -8  -6   1    3.43    0.23
  -8  -6   1    3.84    0.22
  -8   6   1    3.50    0.20
  -7  -6   1    0.56    0.12
  -7  -6   1    0.54    0.11
  -7   6   1    0.58    0.10
  -6  -6   1   45.59    0.87
   6   6  -1   45.89    0.90
  -6   6   1   45.19    0.83
  -5  -6   1    4.15    0.18
  -5  -6   1    4.25    0.14
  -5   6   1    4.07    0.16
   5   6  -1    4.22    0.19
  -4  -6   1    0.05    0.04
  -4  -6   1   -0.02    0.05
   4   6  -1    0.03    0.05
  -4   6   1    0.03    0.05
   4   6  -1    0.07    0.04
  -3  -6   1    6.05    0.15
  -3  -6   1    6.00    0.18
  -3   6   1    6.17    0.16
   3   6  -1    6.16    0.15
   3   6  -1    6.27    0.19
  -2  -6   1    4.42    0.11
  -2  -6   1    4.43    0.14
  -2   6   1    4.29    0.12
   2   6  -1    4.52    0.14
   2   6  -1    4.27    0.11
   1  -6  -1    0.49    0.05
  -1  -6   1    0.49    0.06
  -1   6   1    0.54    0.05
  -1   6   1    0.50    0.05
   1   6  -1    0.50    0.05
   0  -6   1   44.84    0.70
   0  -6   1   45.09    0.70
   0  -6  -1   44.38    0.72
   0  -6  -1   44.21    0.70
   0  -6   1   43.24    0.72
   0   6   1   44.13    0.72
   0   6   1   45.15    0.73
  -1  -6  -1   89.35    1.37
  -1  -6  -1   88.08    1.35
   1  -6   1   87.33    1.37
   1   6   1   86.02    1.37
   1   6   1   86.96    1.41
   2  -6   1   39.12    0.62
  -2  -6  -1   38.42    0.64
   2  -6   1   38.14    0.66
  -2  -6  -1   39.97    0.66
  -2   6  -1   38.30    0.62
   2   6   1   37.76    0.69
   2   6   1   38.82    0.66
  -3  -6  -1   18.19    0.37
   3  -6   1   17.45    0.33
  -3  -6  -1   17.46    0.35
   3   6   1   18.58    0.37
   3   6   1   17.64    0.39
  -4  -6  -1    2.50    0.12
   4  -6   1    2.53    0.11
   4   6   1    2.39    0.14
   5  -6   1   12.35    0.29
  -5  -6  -1   12.29    0.31
   5   6   1   11.65    0.34
  -6  -6  -1    1.45    0.13
  -6   6  -1    1.34    0.12
   6   6   1    1.45    0.15
  -7  -6  -1    1.62    0.15
   7   6   1    1.65    0.17
  -8  -6  -1    4.43    0.23
   8   6   1    4.21    0.25
  -9  -7   1    0.35    0.14
  -9  -7   1    0.45    0.13
  -8  -7   1    1.19    0.16
  -8  -7   1    1.19    0.15
  -7  -7   1    0.23    0.09
  -7   7   1    0.17    0.08
  -6  -7   1    7.52    0.26
  -6   7   1    7.59    0.24
   6   7  -1    7.52    0.28
  -5  -7   1    6.67    0.19
  -5  -7   1    6.72    0.23
  -5   7   1    7.07    0.21
   5   7  -1    7.06    0.25
  -4  -7   1    0.71    0.08
  -4  -7   1    0.66    0.06
   4   7  -1    0.70    0.06
   4   7  -1    0.74    0.09
  -4   7   1    0.69    0.07
  -3  -7   1   37.84    0.63
  -3  -7   1   37.97    0.66
   3   7  -1   37.14    0.62
   3   7  -1   37.70    0.69
  -3   7   1   37.17    0.64
  -2  -7   1    0.45    0.05
  -2  -7   1    0.37    0.06
  -2   7   1    0.39    0.05
   2   7  -1    0.39    0.05
   2   7  -1    0.36    0.04
  -1  -7   1   24.85    0.45
   1  -7  -1   24.63    0.43
  -1   7   1   25.34    0.44
   1   7  -1   25.72    0.44
  -1   7   1   25.54    0.43
   0  -7   1    0.05    0.03
   0  -7   1    0.10    0.05
   0  -7  -1   -0.02    0.03
   0  -7  -1    0.09    0.04
   0  -7   1    0.04    0.02
   0   7   1    0.03    0.04
   0   7   1    0.10    0.04
  -1  -7  -1  104.47    1.60
  -1  -7  -1  106.43    1.62
   1  -7   1  103.52    1.63
   1   7   1  104.18    1.67
   1   7   1  102.88    1.62
  -2  -7  -1    0.31    0.05
   2  -7   1    0.38    0.03
   2  -7   1    0.29    0.06
  -2  -7  -1    0.39    0.06
   2   7   1    0.23    0.06
  -2   7  -1    0.40    0.03
   2   7   1    0.25    0.05
  -3  -7  -1   17.87    0.37
   3  -7   1   17.66    0.32
  -3  -7  -1   16.86    0.34
   3   7   1   16.91    0.36
   3   7   1   17.01    0.39
  -4  -7  -1    4.60    0.17
   4  -7   1    4.86    0.15
   4   7   1    4.56    0.17
   4   7   1    4.89    0.20
  -5  -7  -1   31.60    0.61
   5   7   1   30.31    0.66
  -6  -7  -1    0.30    0.08
  -6   7  -1    0.11    0.06
   6   7   1    0.21    0.09
  -7  -7  -1    3.55    0.20
   7   7   1    3.46    0.21
  -8  -7  -1    0.80    0.13
   8   7   1    0.59    0.14
  -9  -8   1    6.05    0.31
  -9  -8   1    6.31    0.29
  -8  -8   1    0.47    0.12
  -8  -8   1    0.47    0.13
  -7  -8   1    3.45    0.20
  -7   8   1    2.62    0.16
  -6  -8   1    5.60    0.23
   6   8  -1    5.41    0.24
  -6   8   1    5.95    0.20
  -5  -8   1   48.97    0.83
  -5  -8   1   48.82    0.89
  -5   8   1   47.62    0.85
   5   8  -1   50.91    0.84
   5   8  -1   47.61    0.93
  -4  -8   1    9.08    0.22
  -4  -8   1    9.26    0.25
   4   8  -1    9.33    0.22
   4   8  -1    8.84    0.26
  -4   8   1    9.06    0.22
  -3  -8   1   17.30    0.33
  -3  -8   1   17.04    0.36
   3   8  -1   17.64    0.38
   3   8  -1   16.92    0.33
  -3   8   1   16.88    0.32
  -2  -8   1    1.72    0.10
   2  -8  -1    1.94    0.09
   2   8  -1    2.05    0.08
   2   8  -1    1.91    0.10
  -2   8   1    1.91    0.08
  -1  -8   1   22.77    0.42
   1  -8  -1   23.13    0.41
   1   8  -1   22.61    0.41
  -1   8   1   22.91    0.40
  -1   8   1   22.37    0.41
   0  -8  -1    6.46    0.16
   0  -8   1    6.57    0.17
   0  -8   1    6.32    0.13
   0  -8  -1    6.47    0.16
   0  -8   1    6.52    0.13
   0   8   1    6.47    0.16
   0   8   1    6.62    0.17
  -1  -8  -1    1.68    0.08
  -1  -8  -1    1.68    0.09
   1  -8   1    1.72    0.10
   1   8   1    2.00    0.10
   1   8   1    1.75    0.09
  -2  -8  -1   66.94    1.07
   2  -8   1   65.49    1.09
  -2  -8  -1   67.51    1.09
  -2   8  -1   65.81    1.04
   2   8   1   65.82    1.09
  -2   8  -1   67.90    1.04
   2   8   1   67.96    1.14
  -3  -8  -1   13.28    0.30
  -3  -8  -1   12.48    0.28
   3   8   1   12.35    0.31
   3   8   1   12.63    0.30
  -4  -8  -1    7.64    0.22
   4   8   1    7.42    0.25
   4   8   1    7.43    0.23
  -4   8  -1    7.45    0.18
  -5  -8  -1    6.46    0.22
  -5   8  -1    6.57    0.19
   5   8   1    6.52    0.25
  -6  -8  -1    3.57    0.18
  -6   8  -1    3.26    0.15
   6   8   1    3.28    0.20
  -7  -8  -1    2.00    0.15
   7   8   1    2.31    0.19
   8   8   1    0.87    0.16
  -9  -9   1    1.87    0.20
  -9  -9   1    1.70    0.21
  -8  -9   1    2.51    0.19
  -8  -9   1    2.97    0.22
  -7  -9   1   10.68    0.34
  -7   9   1   10.98    0.31
  -6  -9   1    4.86    0.22
  -6   9   1    4.64    0.18
   6   9  -1    4.90    0.23
  -5  -9   1   92.83    1.56
  -5  -9   1   93.18    1.49
   5   9  -1   91.20    1.62
   5   9  -1   96.96    1.50
  -5   9   1   91.63    1.52
  -4  -9   1    3.04    0.12
  -4  -9   1    3.03    0.14
   4   9  -1    3.09    0.15
  -4   9   1    3.16    0.12
   4   9  -1    2.91    0.12
  -3  -9   1   17.88    0.38
  -3  -9   1   18.22    0.35
   3   9  -1   18.12    0.39
  -3   9   1   17.89    0.34
   3   9  -1   18.14    0.35
  -2  -9   1   10.94    0.26
   2  -9  -1   11.09    0.25
  -2   9   1   11.20    0.22
   2   9  -1   11.21    0.26
   2   9  -1   11.10    0.24
  -1  -9   1   29.41    0.53
   1  -9  -1   28.81    0.51
   1   9  -1   29.94    0.51
  -1   9   1   28.67    0.51
  -1   9   1   29.54    0.50
   0  -9   1   17.76    0.35
   0  -9   1   17.27    0.30
   0  -9  -1   18.15    0.34
   0  -9  -1   17.62    0.33
   0   9   1   17.35    0.34
   0   9   1   17.72    0.35
  -1  -9  -1    7.42    0.18
  -1  -9  -1    7.68    0.19
   1  -9   1    7.72    0.20
   1   9   1    7.70    0.20
   1   9   1    7.67    0.20
  -2  -9  -1   16.10    0.32
   2  -9   1   16.59    0.35
  -2  -9  -1   16.55    0.34
   2   9   1   16.54    0.36
   2   9   1   16.14    0.34
  -3  -9  -1    3.13    0.13
  -3   9  -1    3.05    0.09
   3   9   1    3.24    0.14
   3   9   1    3.22    0.15
  -4  -9  -1   34.00    0.63
   4   9   1   33.66    0.69
   4   9   1   34.16    0.65
  -4   9  -1   33.80    0.58
  -5  -9  -1   24.34    0.50
   5   9   1   23.20    0.56
  -5   9  -1   24.36    0.46
  -6  -9  -1    3.91    0.18
   6   9   1    4.08    0.22
  -7  -9  -1    3.85    0.21
   7   9   1    3.77    0.23
   8   9   1    0.20    0.12
  -9 -10   1   -0.09    0.09
  -9 -10   1    0.16    0.12
  -8 -10   1    3.36    0.23
  -8 -10   1    3.25    0.21
  -7 -10   1    1.10    0.14
   7  10  -1    1.30    0.17
  -6 -10   1   14.58    0.39
  -6  10   1   14.54    0.34
   6  10  -1   13.81    0.41
  -5 -10   1    0.81    0.12
  -5  10   1    0.73    0.08
   5  10  -1    0.91    0.12
   5  10  -1    0.68    0.08
  -4 -10   1   12.64    0.31
  -4 -10   1   12.68    0.28
   4  10  -1   12.72    0.33
   4  10  -1   12.23    0.28
  -4  10   1   12.62    0.27
  -3 -10   1   37.11    0.64
  -3 -10   1   36.73    0.67
   3  10  -1   36.32    0.69
  -3  10   1   36.33    0.62
   3  10  -1   37.20    0.64
  -2 -10   1   26.92    0.51
   2 -10  -1   27.39    0.51
  -2  10   1   27.26    0.47
   2  10  -1   28.00    0.52
   2  10  -1   26.93    0.49
   1 -10  -1   22.80    0.42
  -1 -10   1   23.28    0.44
  -1  10   1   22.86    0.43
   1  10  -1   21.88    0.42
  -1  10   1   23.31    0.41
   1  10  -1   23.04    0.42
   0 -10  -1   18.04    0.34
   0 -10   1   17.80    0.36
   0 -10  -1   18.09    0.36
   0  10   1   18.10    0.35
   0  10   1   18.52    0.36
   1 -10   1    0.48    0.07
  -1 -10  -1    0.39    0.06
  -1 -10  -1    0.45    0.06
   1  10   1    0.45    0.06
   1  10   1    0.43    0.06
   2 -10   1   80.57    1.31
  -2 -10  -1   80.03    1.30
  -2 -10  -1   80.46    1.28
   2  10   1   79.70    1.30
   2  10   1   80.53    1.35
   3 -10   1   12.52    0.31
  -3 -10  -1   12.69    0.29
  -3  10  -1   12.47    0.22
   3  10   1   12.47    0.30
  -3  10  -1   12.83    0.23
   3  10   1   13.07    0.33
  -4 -10  -1   37.81    0.68
  -4  10  -1   37.28    0.63
   4  10   1   37.03    0.70
   4  10   1   37.64    0.75
  -5 -10  -1    3.89    0.18
  -5  10  -1    3.41    0.13
   5  10   1    3.15    0.19
  -6 -10  -1    1.28    0.13
   6  10   1    1.08    0.15
  -7 -10  -1    1.48    0.15
   7  10   1    1.44    0.17
   8  10   1    0.51    0.14
  -9 -11   1    0.39    0.13
  -9 -11   1    0.24    0.14
  -8 -11   1    1.01    0.16
  -8 -11   1    1.02    0.16
  -7 -11   1   -0.05    0.08
   7  11  -1   -0.09    0.09
  -6 -11   1    8.41    0.29
  -6  11   1    8.47    0.24
   6  11  -1    8.26    0.30
  -5 -11   1    1.97    0.16
   5  11  -1    1.81    0.11
  -5  11   1    1.86    0.11
   5  11  -1    1.86    0.15
  -4 -11   1    2.79    0.13
  -4 -11   1    2.69    0.16
  -4  11   1    3.01    0.12
   4  11  -1    3.18    0.13
   4  11  -1    2.79    0.15
  -3 -11   1   20.78    0.40
  -3 -11   1   20.25    0.43
   3  11  -1   20.24    0.44
   3  11  -1   20.38    0.40
  -3  11   1   20.01    0.37
   2 -11  -1  182.38    2.82
  -2 -11   1  184.48    2.83
  -2  11   1  182.46    2.83
   2  11  -1  180.99    2.79
   2  11  -1  180.88    2.88
   1 -11  -1   87.52    1.42
  -1 -11   1   90.02    1.44
   1  11  -1   88.89    1.42
  -1  11   1   90.70    1.43
   1  11  -1   89.50    1.44
  -1  11   1   89.49    1.42
   0 -11   1    8.73    0.23
   0 -11  -1    8.85    0.21
   0  11   1    8.76    0.22
   0  11   1    8.24    0.20
   0  11  -1    8.77    0.18
  -1 -11  -1    7.59    0.21
   1 -11   1    7.57    0.21
  -1 -11  -1    7.73    0.20
   1  11   1    7.39    0.20
   1  11   1    7.52    0.21
  -2 -11  -1   95.17    1.53
   2 -11   1   96.24    1.56
  -2 -11  -1   98.74    1.55
   2  11   1   95.12    1.55
   2  11   1   97.57    1.61
  -3 -11  -1    6.64    0.20
   3 -11   1    6.46    0.21
   3  11   1    6.59    0.20
   3  11   1    6.91    0.23
  -4 -11  -1   18.29    0.40
   4  11   1   18.58    0.42
  -4  11  -1   18.66    0.33
   4  11   1   18.22    0.45
  -5 -11  -1    2.16    0.14
   5  11   1    2.17    0.14
   5  11   1    2.20    0.17
  -6 -11  -1    3.87    0.19
   6  11   1    3.58    0.21
  -7 -11  -1    0.89    0.13
   7  11   1    0.65    0.13
   8  11   1    1.28    0.18
  -9 -12   1    0.13    0.12
  -9 -12   1    0.10    0.13
  -8 -12   1    2.68    0.21
  -8 -12   1    2.98    0.21
  -7 -12   1    0.23    0.10
   7  12  -1    0.28    0.11
  -6 -12   1    2.16    0.17
   6  12  -1    2.27    0.18
   6  12  -1    2.53    0.14
  -5 -12   1    1.50    0.14
   5  12  -1    1.37    0.10
  -5  12   1    1.49    0.11
   5  12  -1    1.69    0.15
  -4 -12   1   60.98    1.02
  -4 -12   1   61.75    1.07
   4  12  -1   59.79    1.02
   4  12  -1   61.91    1.11
  -4  12   1   61.55    1.00
  -3 -12   1   17.95    0.36
  -3 -12   1   17.58    0.39
  -3  12   1   17.13    0.33
   3  12  -1   17.61    0.40
   3  12  -1   17.65    0.36
  -2 -12   1   18.73    0.40
   2 -12  -1   19.09    0.40
   2  12  -1   19.57    0.40
   2  12  -1   19.46    0.38
  -2  12   1   19.48    0.35
   1 -12  -1   75.18    1.22
  -1 -12   1   75.10    1.24
   1  12  -1   75.16    1.23
  -1  12   1   74.02    1.22
  -1  12   1   76.66    1.22
   1  12  -1   75.37    1.22
   0 -12  -1    2.88    0.12
   0 -12   1    3.16    0.14
   0  12   1    3.07    0.11
   0  12  -1    2.90    0.09
   0  12   1    3.03    0.12
  -1 -12  -1   46.23    0.78
  -1 -12  -1   46.49    0.80
   1 -12   1   46.11    0.81
   1  12   1   46.85    0.81
   1  12   1   46.02    0.81
   2 -12   1    9.64    0.26
  -2 -12  -1    9.22    0.24
   2  12   1    9.28    0.26
   2  12   1    9.53    0.25
   3 -12   1    6.57    0.22
  -3 -12  -1    6.56    0.20
   3  12   1    6.55    0.23
   3  12   1    6.22    0.21
  -4 -12  -1   28.96    0.57
  -4  12  -1   29.85    0.49
   4  12   1   29.61    0.64
   4  12   1   30.09    0.60
  -5 -12  -1   12.98    0.34
   5  12   1   12.11    0.34
   5  12   1   13.32    0.39
  -6 -12  -1    0.69    0.11
   6  12   1    0.62    0.13
  -7 -12  -1    4.82    0.23
   7  12   1    4.65    0.26
   8  12   1    6.45    0.33
  -8 -13   1    0.90    0.16
  -8 -13   1    0.66    0.14
  -7 -13   1    0.50    0.12
   7  13  -1    0.56    0.13
  -6 -13   1    8.15    0.29
   6  13  -1    8.69    0.26
   6  13  -1    8.01    0.31
  -5 -13   1   13.83    0.37
   5  13  -1   14.01    0.33
  -5  13   1   13.28    0.29
   5  13  -1   13.64    0.39
  -4 -13   1    6.46    0.23
   4  13  -1    6.10    0.23
  -4  13   1    6.28    0.17
   4  13  -1    6.63    0.20
  -3 -13   1   10.37    0.28
   3 -13  -1   10.21    0.28
   3  13  -1   10.90    0.29
  -3  13   1   10.47    0.22
   3  13  -1   10.05    0.25
   2 -13  -1   45.15    0.80
  -2 -13   1   45.54    0.81
   2  13  -1   46.46    0.79
  -2  13   1   45.22    0.76
   2  13  -1   46.72    0.81
  -1 -13   1    4.97    0.18
   1 -13  -1    5.10    0.17
  -1  13   1    5.13    0.14
   1  13  -1    5.12    0.16
  -1  13   1    5.36    0.17
   1  13  -1    5.13    0.15
   0 -13  -1    7.12    0.20
   0 -13   1    7.29    0.21
   0  13   1    7.29    0.19
   0  13   1    7.36    0.21
   0  13  -1    7.06    0.16
   1 -13   1    0.86    0.09
  -1 -13  -1    1.19    0.09
  -1 -13  -1    1.00    0.09
   1  13   1    1.13    0.09
   1  13   1    1.13    0.09
   2 -13   1    5.99    0.20
  -2 -13  -1    5.96    0.19
   2  13   1    5.49    0.19
   2  13   1    5.76    0.20
   3 -13   1   -0.02    0.05
  -3 -13  -1   -0.07    0.06
   3  13   1    0.06    0.06
   3  13   1   -0.05    0.04
  -4 -13  -1   52.98    0.94
   4  13   1   53.64    0.97
   4  13   1   54.85    1.03
  -5 -13  -1    9.90    0.29
   5  13   1   10.13    0.34
   5  13   1    9.99    0.30
  -6 -13  -1   11.55    0.34
   6  13   1   11.77    0.40
  -7 -13  -1    0.55    0.12
   7  13   1    0.49    0.14
   8  13   1    0.34    0.13
  -8 -14   1    1.38    0.18
  -8 -14   1    1.37    0.18
  -7 -14   1    0.17    0.10
   7  14  -1    0.19    0.10
  -6 -14   1   12.79    0.38
   6  14  -1   13.08    0.41
   6  14  -1   13.34    0.34
  -5 -14   1   10.90    0.33
   5  14  -1   10.84    0.29
  -5  14   1   11.55    0.25
   5  14  -1   11.08    0.34
  -4 -14   1   27.34    0.57
   4  14  -1   27.55    0.53
   4  14  -1   27.46    0.59
  -4  14   1   26.79    0.48
   3 -14  -1    4.23    0.18
  -3 -14   1    3.96    0.18
   3  14  -1    3.86    0.17
  -3  14   1    3.97    0.12
   3  14  -1    4.13    0.15
  -2 -14   1    6.40    0.22
   2 -14  -1    6.21    0.20
  -2  14   1    6.63    0.16
   2  14  -1    6.45    0.20
   2  14  -1    6.52    0.20
   1 -14  -1    6.83    0.21
  -1 -14   1    6.78    0.22
  -1  14   1    6.72    0.21
   1  14  -1    6.86    0.20
  -1  14   1    6.92    0.17
   1  14  -1    6.60    0.18
   0 -14   1    1.41    0.11
   0 -14  -1    1.53    0.11
   0  14   1    1.39    0.09
   0  14   1    1.54    0.10
   0  14  -1    1.43    0.07
  -1 -14  -1   22.54    0.45
   1 -14   1   22.72    0.47
   1  14   1   23.52    0.47
   1  14   1   23.41    0.47
  -2 -14  -1   21.16    0.43
   2 -14   1   21.48    0.45
   2  14   1   20.35    0.44
   2  14   1   21.01    0.46
  -3 -14  -1    0.02    0.07
   3 -14   1   -0.02    0.06
   3  14   1   -0.11    0.05
   3  14   1   -0.02    0.05
  -4 -14  -1    1.08    0.12
   4  14   1    0.90    0.12
   4  14   1    1.04    0.11
  -5 -14  -1    2.98    0.17
   5  14   1    2.88    0.19
   5  14   1    3.13    0.17
  -6 -14  -1    0.25    0.09
   6  14   1    0.42    0.12
  -7 -14  -1    0.27    0.10
   7  14   1    0.08    0.10
   8  14   1    0.49    0.14
  -8 -15   1    0.87    0.16
  -7 -15   1    1.27    0.16
   7  15  -1    1.17    0.17
  -6 -15   1    2.66    0.19
   6  15  -1    2.96    0.16
   6  15  -1    3.00    0.20
  -5 -15   1    4.34    0.21
   5  15  -1    4.13    0.17
   5  15  -1    4.26    0.21
  -4 -15   1   31.02    0.63
   4  15  -1   30.45    0.65
  -4  15   1   30.22    0.53
   4  15  -1   30.61    0.59
   3 -15  -1   31.19    0.63
  -3 -15   1   32.96    0.63
   3  15  -1   31.76    0.64
   3  15  -1   31.28    0.60
  -3  15   1   31.94    0.54
  -2 -15   1    0.26    0.08
   2 -15  -1    0.19    0.07
   2  15  -1    0.26    0.06
   2  15  -1    0.14    0.06
  -2  15   1    0.15    0.04
  -1 -15   1    5.79    0.20
   1 -15  -1    6.07    0.20
  -1  15   1    5.88    0.16
   1  15  -1    5.99    0.19
  -1  15   1    5.76    0.19
   1  15  -1    5.89    0.17
   0 -15  -1  156.34    2.45
   0 -15   1  156.47    2.47
   0  15   1  158.37    2.49
   0  15  -1  157.21    2.45
   0  15   1  155.53    2.46
  -1 -15  -1   13.77    0.31
   1 -15   1   13.72    0.34
   1  15   1   12.88    0.32
   1  15   1   13.82    0.32
   2 -15   1    2.03    0.14
  -2 -15  -1    2.12    0.13
   2  15   1    2.08    0.13
   2  15   1    2.02    0.12
   3 -15   1   18.71    0.44
  -3 -15  -1   19.02    0.41
   3  15   1   18.68    0.45
   3  15   1   18.60    0.43
  -4 -15  -1    3.38    0.17
   4  15   1    3.25    0.16
   4  15   1    3.10    0.18
  -5 -15  -1    0.44    0.10
   5  15   1    0.31    0.10
   5  15   1    0.38    0.08
  -6 -15  -1    1.22    0.14
   6  15   1    1.29    0.16
   6  15   1    1.42    0.14
   7  15   1   -0.04    0.10
   8  15   1    1.15    0.19
  -8 -16   1    0.65    0.15
  -7 -16   1    0.20    0.11
   7  16  -1    0.10    0.11
  -6 -16   1    2.14    0.19
   6  16  -1    2.13    0.20
   6  16  -1    2.42    0.14
  -5 -16   1    1.14    0.14
   5  16  -1    1.00    0.10
   5  16  -1    0.82    0.12
  -4 -16   1    3.46    0.19
  -4  16   1    3.63    0.11
   4  16  -1    3.90    0.19
   4  16  -1    3.40    0.15
  -3 -16   1    2.75    0.17
   3 -16  -1    2.85    0.16
   3  16  -1    3.02    0.15
  -3  16   1    2.66    0.10
   3  16  -1    2.77    0.14
  -2 -16   1    5.38    0.21
   2 -16  -1    5.07    0.19
   2  16  -1    5.22    0.18
   2  16  -1    5.24    0.18
  -2  16   1    5.12    0.14
  -1 -16   1    0.17    0.08
   1 -16  -1    0.19    0.07
   1  16  -1    0.14    0.06
   1  16  -1    0.11    0.04
  -1  16   1    0.11    0.06
  -1  16   1    0.09    0.04
   0 -16   1   16.11    0.38
   0 -16  -1   15.88    0.36
   0  16  -1   15.63    0.30
   0  16   1   15.29    0.36
   0  16   1   15.58    0.34
   1 -16   1    0.55    0.09
   1 -16   1    0.51    0.04
  -1 -16  -1    0.47    0.09
   1  16   1    0.44    0.07
   1  16   1    0.51    0.08
   2 -16   1   24.05    0.51
  -2 -16  -1   24.11    0.49
   2  16   1   23.61    0.51
   2  16   1   23.96    0.51
  -3 -16  -1    1.13    0.12
   3 -16   1    1.31    0.13
   3  16   1    1.12    0.12
   3  16   1    1.27    0.12
  -4 -16  -1    2.06    0.15
   4  16   1    1.84    0.13
   4  16   1    1.90    0.17
  -5 -16  -1    0.71    0.11
   5  16   1    0.59    0.11
   5  16   1    0.54    0.10
  -6 -16  -1    1.90    0.17
   6  16   1    1.57    0.19
   6  16   1    1.59    0.15
   7  16   1    1.37    0.19
  -8 -17   1    4.48    0.26
  -7 -17   1    2.24    0.20
   7  17  -1    2.22    0.22
  -6 -17   1    5.14    0.25
   6  17  -1    4.71    0.20
   6  17  -1    4.66    0.25
  -5 -17   1    0.08    0.10
   5  17  -1    0.06    0.06
   5  17  -1    0.14    0.08
  -4 -17   1    1.63    0.15
   4  17  -1    2.05    0.13
   4  17  -1    1.57    0.15
  -3 -17   1    1.75    0.15
   3 -17  -1    1.35    0.13
   3  17  -1    1.19    0.12
  -3  17   1    1.48    0.07
   3  17  -1    1.40    0.11
   2 -17  -1   31.59    0.64
  -2 -17   1   33.21    0.65
  -2  17   1   33.54    0.64
  -2  17   1   32.88    0.57
   2  17  -1   33.20    0.63
   2  17  -1   32.45    0.63
  -1 -17   1    4.22    0.19
   1 -17  -1    3.78    0.17
  -1  17   1    4.27    0.14
   1  17  -1    4.27    0.15
   1  17  -1    3.96    0.16
  -1  17   1    4.26    0.18
   0 -17  -1   24.43    0.50
   0 -17   1   24.64    0.52
   0  17   1   24.74    0.48
   0  17  -1   24.30    0.44
   0  17   1   23.39    0.50
   1 -17   1    0.15    0.03
  -1 -17  -1    0.14    0.08
   1 -17   1    0.12    0.07
   1  17   1    0.09    0.06
   1  17   1    0.11    0.06
   2 -17   1   -0.05    0.06
  -2 -17  -1    0.03    0.07
   2  17   1    0.00    0.06
   2  17   1    0.03    0.06
   3 -17   1    1.03    0.12
  -3 -17  -1    1.11    0.12
   3  17   1    1.13    0.12
   3  17   1    1.13    0.12
  -4 -17  -1   20.93    0.47
   4  17   1   21.34    0.53
   4  17   1   20.13    0.48
  -5 -17  -1    3.29    0.19
   5  17   1    3.54    0.19
   5  17   1    3.14    0.21
  -6 -17  -1   10.83    0.34
   6  17   1   10.61    0.34
   6  17   1   10.60    0.40
   7  17   1    0.00    0.11
  -8 -18   1    2.17    0.22
  -7 -18   1    0.05    0.12
   7  18  -1   -0.18    0.09
  -6 -18   1    1.53    0.17
   6  18  -1    1.54    0.14
   6  18  -1    1.55    0.17
  -5 -18   1    0.20    0.10
   5  18  -1    0.15    0.07
   5  18  -1    0.17    0.09
  -4 -18   1    0.85    0.13
   4  18  -1    0.96    0.12
   4  18  -1    0.95    0.10
   3 -18  -1    4.52    0.21
  -3 -18   1    4.61    0.22
   3  18  -1    4.82    0.20
  -3  18   1    4.50    0.12
   3  18  -1    4.77    0.19
  -2 -18   1   12.66    0.35
   2 -18  -1   13.21    0.35
   2  18  -1   13.22    0.32
  -2  18   1   14.00    0.35
  -2  18   1   13.10    0.27
   2  18  -1   13.18    0.33
   1 -18  -1    0.34    0.08
  -1 -18   1    0.28    0.10
   1  18  -1    0.29    0.07
  -1  18   1    0.24    0.07
  -1  18   1    0.25    0.06
   1  18  -1    0.34    0.06
   0 -18   1   36.75    0.71
   0 -18  -1   36.63    0.68
   0  18  -1   36.13    0.63
   0  18   1   35.29    0.70
   0  18   1   36.04    0.67
   1 -18   1   10.17    0.19
  -1 -18  -1   10.37    0.29
   1 -18   1   10.26    0.30
   1 -18   1   10.34    0.19
   1  18   1   10.05    0.29
   1  18   1   10.49    0.28
   2 -18   1   24.58    0.54
  -2 -18  -1   24.21    0.51
   2  18   1   24.94    0.54
   2  18   1   24.29    0.53
   3 -18   1   25.21    0.55
  -3 -18  -1   24.09    0.52
   3  18   1   24.93    0.57
   3  18   1   25.34    0.55
  -4 -18  -1    9.08    0.29
   4  18   1    9.16    0.32
   4  18   1    9.55    0.30
  -5 -18  -1    0.03    0.09
   5  18   1   -0.07    0.09
   5  18   1    0.03    0.07
  -6 -18  -1    0.21    0.11
   6  18   1    0.23    0.09
   6  18   1    0.41    0.12
   7  18   1    2.08    0.22
  -8 -19   1    2.08    0.22
  -7 -19   1    2.86    0.22
   7  19  -1    2.71    0.21
  -6 -19   1    0.99    0.15
   6  19  -1    1.31    0.16
   6  19  -1    1.46    0.14
  -5 -19   1    7.52    0.29
   5  19  -1    7.20    0.25
   5  19  -1    7.22    0.29
  -4 -19   1    0.25    0.10
   4  19  -1    0.36    0.08
   4  19  -1    0.22    0.09
   3 -19  -1    0.12    0.08
  -3 -19   1    0.25    0.10
   3  19  -1    0.06    0.06
  -3  19   1    0.09    0.04
   3  19  -1    0.21    0.08
   2 -19  -1    2.59    0.15
  -2 -19   1    2.24    0.17
   2  19  -1    2.13    0.14
  -2  19   1    2.42    0.14
  -2  19   1    2.40    0.10
   2  19  -1    2.53    0.13
   1 -19  -1   32.82    0.65
  -1 -19   1   33.67    0.67
  -1  19   1   33.42    0.66
   1  19  -1   32.04    0.65
  -1  19   1   33.14    0.60
   1  19  -1   33.05    0.61
   0 -19  -1   37.53    0.71
   0 -19   1   36.54    0.73
   0  19   1   37.94    0.69
   0  19   1   36.94    0.72
   0  19  -1   37.56    0.65
   1 -19   1    5.63    0.12
  -1 -19  -1    5.64    0.21
   1 -19   1    5.97    0.24
   1  19   1    5.50    0.21
   1  19   1    5.32    0.20
  -2 -19  -1    0.24    0.09
   2 -19   1    0.24    0.09
   2  19   1    0.31    0.08
   2  19   1    0.26    0.08
  -3 -19  -1   12.15    0.33
   3 -19   1   12.18    0.36
   3  19   1   12.29    0.35
   3  19   1   11.82    0.35
  -4 -19  -1    0.12    0.09
   4 -19   1    0.17    0.09
   4  19   1    0.18    0.09
   4  19   1    0.24    0.08
  -5 -19  -1    2.82    0.19
   5  19   1    2.98    0.18
   5  19   1    2.33    0.18
  -6 -19  -1    4.29    0.23
   6  19   1    4.13    0.26
   6  19   1    3.91    0.21
   7  19   1    0.51    0.15
  -8 -20   1    0.95    0.17
  -7 -20   1    0.93    0.17
   7  20  -1    0.82    0.16
  -6 -20   1    1.66    0.18
   6  20  -1    1.37    0.14
   6  20  -1    1.40    0.17
  -5 -20   1    0.38    0.11
   5  20  -1    0.28    0.08
   5  20  -1    0.19    0.10
  -4 -20   1   21.87    0.53
   4  20  -1   21.45    0.49
   4  20  -1   21.79    0.53
   3 -20  -1    0.77    0.12
  -3 -20   1    0.90    0.13
   3  20  -1    0.99    0.11
   3  20  -1    1.04    0.12
   2 -20  -1    5.53    0.22
  -2 -20   1    5.67    0.24
  -2  20   1    5.34    0.15
   2  20  -1    5.10    0.19
  -2  20   1    5.66    0.22
   2  20  -1    5.39    0.21
  -1 -20   1    6.57    0.26
   1 -20  -1    6.83    0.24
   1  20  -1    6.46    0.23
   1  20  -1    6.64    0.20
  -1  20   1    6.86    0.24
  -1  20   1    6.80    0.19
   0 -20  -1    2.59    0.15
   0 -20   1    2.56    0.17
   0  20   1    2.58    0.15
   0  20  -1    2.45    0.15
   0  20  -1    2.69    0.11
   0  20   1    2.46    0.13
  -1 -20  -1   15.55    0.38
   1 -20   1   15.51    0.27
   1 -20   1   15.26    0.40
   1  20   1   15.51    0.38
   1  20   1   15.48    0.40
   2 -20   1   46.22    0.90
  -2 -20  -1   47.91    0.87
   2  20   1   47.18    0.90
   2  20   1   47.96    0.90
  -3 -20  -1   -0.18    0.08
   3 -20   1   -0.14    0.07
   3  20   1    0.03    0.07
   3  20   1   -0.05    0.07
  -4 -20  -1    1.37    0.14
   4 -20   1    1.26    0.15
   4  20   1    1.52    0.16
   4  20   1    1.54    0.14
  -5 -20  -1    1.14    0.15
   5  20   1    1.35    0.15
   5  20   1    1.55    0.17
  -6 -20  -1    0.80    0.14
   6  20   1    0.56    0.11
   6  20   1    0.53    0.14
   7  20   1    0.61    0.14
  -7 -21   1    6.33    0.30
   7  21  -1    5.85    0.31
  -6 -21   1    5.00    0.26
   6  21  -1    5.47    0.23
   6  21  -1    5.59    0.28
  -5 -21   1    4.31    0.24
   5  21  -1    4.79    0.24
   5  21  -1    4.67    0.20
  -4 -21   1    0.73    0.13
   4  21  -1    0.65    0.10
   4  21  -1    0.36    0.10
   3 -21  -1    0.65    0.11
  -3 -21   1    0.50    0.11
   3  21  -1    0.64    0.10
   3  21  -1    0.77    0.11
  -2 -21   1   23.94    0.55
   2 -21  -1   24.94    0.54
   2  21  -1   23.33    0.52
  -2  21   1   24.22    0.55
  -2  21   1   23.97    0.45
   2  21  -1   24.30    0.52
  -1 -21   1    0.47    0.11
   1 -21  -1    0.65    0.11
  -1  21   1    0.66    0.07
   1  21  -1    0.70    0.08
  -1  21   1    0.76    0.11
   1  21  -1    0.68    0.10
   0 -21  -1   25.54    0.55
   0 -21   1   26.45    0.57
   0  21   1   25.82    0.52
   0  21  -1   25.66    0.56
   0  21   1   25.22    0.56
   0  21  -1   25.75    0.48
  -1 -21  -1   24.76    0.53
   1 -21   1   24.95    0.56
   1  21   1   24.04    0.52
   1  21   1   25.08    0.55
  -2 -21  -1   11.29    0.32
   2 -21   1   12.15    0.35
   2  21   1   10.93    0.33
   2  21   1   11.37    0.33
  -3 -21  -1    5.30    0.22
   3 -21   1    5.45    0.25
   3  21   1    5.21    0.23
   3  21   1    5.08    0.23
  -4 -21  -1    2.58    0.18
   4 -21   1    2.50    0.18
   4  21   1    2.72    0.17
   4  21   1    2.82    0.19
  -5 -21  -1    0.43    0.12
   5  21   1    0.28    0.11
   5  21   1    0.25    0.09
  -6 -21  -1    0.10    0.11
   6  21   1    0.09    0.11
   7  21   1    4.33    0.29
  -7 -22   1    0.42    0.14
   7  22  -1    0.71    0.16
  -6 -22   1    2.19    0.21
   6  22  -1    1.96    0.16
   6  22  -1    2.30    0.22
  -5 -22   1   11.61    0.38
   5  22  -1   10.83    0.38
   5  22  -1   11.61    0.34
  -4 -22   1    6.02    0.26
   4  22  -1    6.63    0.25
   4  22  -1    6.15    0.26
   3 -22  -1    6.02    0.25
  -3 -22   1    5.78    0.26
  -3  22   1    5.39    0.23
   3  22  -1    5.73    0.23
   3  22  -1    5.12    0.22
  -2 -22   1   15.10    0.42
   2 -22  -1   15.69    0.41
  -2  22   1   16.07    0.32
  -2  22   1   15.83    0.41
   2  22  -1   15.05    0.38
   2  22  -1   15.07    0.40
  -1 -22   1    4.39    0.22
   1 -22  -1    4.40    0.20
  -1  22   1    4.51    0.16
   1  22  -1    4.39    0.17
  -1  22   1    4.79    0.21
   1  22  -1    4.75    0.21
   0 -22   1    0.48    0.11
   0  22  -1    0.34    0.09
   0  22   1    0.24    0.07
  -1 -22  -1    4.88    0.22
   1 -22   1    5.22    0.24
   1  22   1    5.19    0.20
   1  22   1    5.40    0.23
   2 -22   1    6.77    0.26
  -2 -22  -1    7.16    0.26
   2  22   1    7.03    0.26
   2  22   1    7.21    0.26
   3 -22   1    7.13    0.28
  -3 -22  -1    7.25    0.26
   3  22   1    6.76    0.27
   3  22   1    7.60    0.28
  -4 -22  -1    9.62    0.32
   4 -22   1    9.00    0.33
   4  22   1    9.52    0.32
   4  22   1    9.84    0.35
  -5 -22  -1    0.67    0.13
   5  22   1    0.61    0.11
   5  22   1    0.39    0.12
   6  22   1   -0.08    0.09
  -7 -23   1    3.77    0.26
   7  23  -1    3.51    0.26
  -6 -23   1    4.32    0.26
   6  23  -1    3.59    0.24
  -5 -23   1    1.75    0.19
   5  23  -1    1.73    0.18
   5  23  -1    1.59    0.15
  -4 -23   1    0.11    0.11
   4  23  -1    0.02    0.08
   4  23  -1    0.20    0.08
  -3 -23   1    0.07    0.11
   3 -23  -1    0.03    0.08
   3  23  -1    0.17    0.08
   3  23  -1    0.24    0.09
  -3  23   1    0.10    0.08
   2 -23  -1    1.48    0.15
  -2 -23   1    1.48    0.16
   2  23  -1    1.49    0.14
  -2  23   1    1.83    0.16
   2  23  -1    1.77    0.13
  -1 -23   1   27.93    0.62
   1 -23  -1   27.31    0.60
  -1  23   1   27.01    0.61
   1  23  -1   27.51    0.61
  -1  23   1   27.72    0.53
   1  23  -1   27.59    0.55
   0 -23  -1   25.00    0.56
   0 -23   1   25.05    0.58
   0  23   1   25.18    0.57
   0  23  -1   25.32    0.58
   0  23   1   25.33    0.52
   0  23  -1   26.11    0.48
   1 -23   1    0.82    0.13
  -1 -23  -1    1.09    0.13
   1  23   1    1.06    0.12
   1  23   1    1.09    0.11
  -2 -23  -1    2.47    0.18
   2 -23   1    2.75    0.19
   2  23   1    2.27    0.15
   2  23   1    2.21    0.16
  -3 -23  -1    2.68    0.18
   3 -23   1    2.59    0.18
   3  23   1    2.42    0.17
   3  23   1    2.54    0.18
   4 -23   1    2.16    0.19
  -4 -23  -1    2.25    0.18
   4  23   1    2.54    0.17
   4  23   1    2.56    0.19
  -5 -23  -1    2.63    0.20
   5  23   1    2.41    0.22
   5  23   1    2.52    0.18
   6  23   1   11.26    0.43
  -7 -24   1    0.06    0.14
   7  24  -1   -0.06    0.11
  -6 -24   1    1.46    0.19
   6  24  -1    1.26    0.18
  -5 -24   1    4.27    0.25
   5  24  -1    4.23    0.24
   5  24  -1    4.43    0.21
  -4 -24   1    9.44    0.34
   4  24  -1    9.47    0.31
   4  24  -1    9.28    0.33
   3 -24  -1   12.46    0.38
  -3 -24   1   13.09    0.40
   3  24  -1   12.57    0.37
  -3  24   1   13.22    0.39
   3  24  -1   13.03    0.37
   2 -24  -1   22.41    0.53
  -2 -24   1   22.77    0.55
   2  24  -1   22.59    0.53
   2  24  -1   21.57    0.49
  -2  24   1   22.91    0.55
  -1 -24   1    0.35    0.11
   1  24  -1    0.37    0.09
   0 -24  -1    2.85    0.18
   0 -24   1    2.90    0.19
   0  24   1    2.65    0.14
   0  24  -1    2.63    0.17
   0  24   1    2.62    0.17
  -1 -24  -1   -0.08    0.08
   1 -24   1    0.04    0.09
   1  24   1    0.02    0.08
   1  24   1    0.11    0.07
  -2 -24  -1    3.25    0.20
   2 -24   1    3.46    0.20
   2  24   1    3.36    0.19
   2  24   1    3.55    0.19
  -3 -24  -1    4.36    0.22
   3 -24   1    4.16    0.22
   3  24   1    4.28    0.22
   3  24   1    4.37    0.23
  -4 -24  -1    0.29    0.12
   4 -24   1    0.35    0.11
   4  24   1    0.42    0.12
   4  24   1    0.34    0.10
  -5 -24  -1    4.09    0.24
   5  24   1    4.03    0.25
   6  24   1    0.74    0.16
  -7 -25   1    1.19    0.19
  -6 -25   1    0.13    0.13
   6  25  -1    0.02    0.11
  -5 -25   1    1.81    0.20
   5  25  -1    2.11    0.20
   5  25  -1    1.91    0.17
  -4 -25   1    0.10    0.12
   4 -25  -1    0.18    0.10
   4  25  -1    0.12    0.08
   4  25  -1    0.06    0.09
  -4  25   1    0.13    0.09
  -3 -25   1   30.55    0.69
   3 -25  -1   29.76    0.67
   3  25  -1   29.77    0.66
  -3  25   1   29.72    0.68
   3  25  -1   30.64    0.67
   2 -25  -1    1.91    0.17
  -2 -25   1    1.80    0.18
  -2  25   1    1.97    0.17
   2  25  -1    1.82    0.14
   2  25  -1    1.74    0.16
   1 -25  -1    4.74    0.23
  -1 -25   1    4.95    0.25
  -1  25   1    4.94    0.17
   1  25  -1    4.53    0.22
  -1  25   1    4.86    0.23
   1  25  -1    4.94    0.19
   0 -25   1    2.46    0.18
   0 -25  -1    2.72    0.19
   0  25   1    2.62    0.14
   0  25  -1    2.98    0.19
   0  25   1    2.46    0.17
  -1 -25  -1    5.45    0.24
   1 -25   1    5.33    0.25
   1  25   1    5.51    0.24
   1  25   1    5.09    0.21
  -1  25  -1    5.58    0.25
   2 -25   1    1.58    0.17
  -2 -25  -1    1.88    0.17
   2  25   1    1.50    0.15
   2  25   1    1.67    0.16
  -3 -25  -1    0.12    0.10
   3 -25   1    0.18    0.10
   3  25   1    0.06    0.08
   3  25   1    0.12    0.09
   4 -25   1    3.71    0.23
  -4 -25  -1    3.64    0.21
   4  25   1    3.40    0.21
   4  25   1    3.95    0.24
  -5 -25  -1    0.25    0.13
   5  25   1    0.45    0.13
   6  25   1   -0.13    0.10
  -6 -26   1    0.41    0.15
   6  26  -1    0.20    0.12
  -5 -26   1    3.69    0.25
   5  26  -1    3.84    0.21
   5  26  -1    3.73    0.23
   4 -26  -1    0.07    0.10
  -4 -26   1    0.05    0.12
  -4  26   1    0.24    0.10
   4  26  -1    0.18    0.09
   4  26  -1    0.24    0.10
  -3 -26   1    1.35    0.17
   3 -26  -1    1.42    0.16
  -3  26   1    1.44    0.16
   3  26  -1    1.38    0.15
   3  26  -1    1.43    0.15
  -2 -26   1   12.21    0.39
   2 -26  -1   12.53    0.38
   2  26  -1   11.96    0.37
   2  26  -1   12.15    0.34
  -2  26   1   13.05    0.40
   1 -26  -1   24.77    0.58
  -1 -26   1   24.77    0.60
   1  26  -1   24.90    0.52
   1  26  -1   25.00    0.59
  -1  26   1   24.92    0.60
   0 -26   1    0.10    0.09
   0 -26  -1    0.01    0.09
   0  26   1    0.09    0.07
   0  26   1    0.07    0.06
   0  26  -1    0.08    0.08
   1 -26   1   17.25    0.47
  -1 -26  -1   17.48    0.45
  -1  26  -1   17.72    0.48
   1  26   1   17.29    0.47
   1  26   1   17.31    0.43
  -2 -26  -1    2.80    0.20
   2 -26   1    2.99    0.20
   2  26   1    2.82    0.19
   2  26   1    2.93    0.18
  -3 -26  -1    3.92    0.23
   3 -26   1    3.89    0.23
   3  26   1    4.12    0.23
   3  26   1    3.95    0.22
  -4 -26  -1    1.90    0.19
   4 -26   1    1.91    0.19
   4  26   1    1.89    0.20
  -5 -26  -1    0.51    0.15
   5  26   1    0.73    0.15
   6  26   1   -0.03    0.11
  -6 -27   1    0.38    0.15
   6  27  -1    0.05    0.11
  -5 -27   1   -0.18    0.11
   5  27  -1    0.17    0.10
   4 -27  -1    0.47    0.13
  -4 -27   1    0.78    0.15
   4  27  -1    0.84    0.13
  -4  27   1    0.69    0.13
   4  27  -1    0.62    0.12
   3 -27  -1    0.86    0.14
  -3 -27   1    0.84    0.16
   3  27  -1    0.83    0.13
  -3  27   1    0.72    0.13
   3  27  -1    0.92    0.13
  -2 -27   1    0.08    0.11
   2 -27  -1    0.12    0.10
   2  27  -1    0.27    0.09
   2  27  -1    0.12    0.07
  -2  27   1    0.05    0.09
   1 -27  -1    0.73    0.12
  -1 -27   1    0.60    0.13
  -1  27   1    0.91    0.13
   1  27  -1    0.82    0.10
   1  27  -1    0.83    0.13
   0 -27   1    2.96    0.21
   0 -27  -1    2.76    0.19
   0  27   1    2.50    0.15
   0  27  -1    2.40    0.18
   0  27   1    2.68    0.18
   1 -27   1    0.36    0.12
  -1 -27  -1    0.25    0.10
   1  27   1    0.28    0.10
  -1  27  -1    0.18    0.09
  -2 -27  -1    2.05    0.19
   2 -27   1    1.83    0.18
   2  27   1    2.41    0.20
   2  27   1    2.07    0.16
  -3 -27  -1    0.77    0.14
   3 -27   1    0.82    0.15
   3  27   1    1.04    0.14
   3  27   1    1.03    0.15
   4 -27   1    0.51    0.12
  -4 -27  -1    0.79    0.15
   4  27   1    0.59    0.13
  -5 -27  -1    6.95    0.31
   5  27   1    7.10    0.34
  -6 -28   1    0.11    0.14
   6  28  -1   -0.07    0.11
  -5 -28   1    0.31    0.15
   5  28  -1    0.43    0.13
  -4 -28   1    0.44    0.15
   4 -28  -1    0.67    0.14
   4  28  -1    0.54    0.12
   4  28  -1    0.58    0.12
  -3 -28   1    1.78    0.20
   3 -28  -1    2.05    0.20
   3  28  -1    2.22    0.17
   3  28  -1    1.89    0.18
  -3  28   1    1.86    0.19
  -2 -28   1    1.56    0.18
   2 -28  -1    1.41    0.17
   2  28  -1    1.24    0.15
   2  28  -1    1.35    0.14
  -2  28   1    1.38    0.16
   1 -28  -1    1.34    0.16
  -1 -28   1    1.45    0.18
   1  28  -1    1.59    0.16
  -1  28   1    1.56    0.17
   0 -28   1    0.45    0.13
   0 -28  -1    0.55    0.13
   0  28  -1    0.64    0.12
   0  28   1    0.44    0.11
   0  28   1    0.56    0.09
   1 -28   1    1.02    0.16
  -1 -28  -1    0.94    0.14
   1  28   1    0.94    0.12
  -1  28  -1    1.02    0.14
   1  28   1    0.90    0.13
  -2 -28  -1    3.73    0.22
   2 -28   1    3.45    0.23
   2  28   1    3.66    0.20
   2  28   1    3.91    0.22
   3 -28   1    3.39    0.22
  -3 -28  -1    3.31    0.21
   3  28   1    3.03    0.21
  -4 -28  -1   -0.01    0.11
   4 -28   1    0.16    0.11
   4  28   1    0.08    0.10
   5  28   1   -0.14    0.10
  -5 -29   1    0.00    0.13
   5  29  -1    0.17    0.11
   4 -29  -1   -0.07    0.10
  -4 -29   1   -0.09    0.12
   4  29  -1    0.00    0.08
  -3 -29   1    0.15    0.13
   3 -29  -1    0.01    0.09
   3  29  -1    0.10    0.09
   2 -29  -1    2.02    0.20
  -2 -29   1    2.02    0.20
   2  29  -1    2.23    0.16
   2  29  -1    2.54    0.19
   1 -29  -1    6.53    0.29
  -1 -29   1    6.83    0.30
   1  29  -1    7.27    0.30
  -1  29   1    6.89    0.30
   0 -29  -1    3.52    0.22
   0 -29   1    2.86    0.22
   0  29  -1    3.78    0.23
   0  29   1    3.28    0.22
  -1 -29  -1   15.84    0.45
   1 -29   1   15.85    0.47
   1  29   1   15.80    0.42
   1  29   1   15.10    0.46
  -2 -29  -1    0.15    0.11
   2 -29   1    0.17    0.11
   2  29   1    0.31    0.10
  -3 -29  -1    0.63    0.15
   3 -29   1    0.89    0.16
   3  29   1    0.83    0.14
   4 -29   1    1.01    0.17
  -4 -29  -1    0.85    0.16
   4  29   1    0.76    0.15
   5  29   1    1.54    0.21
  -5 -30   1   11.33    0.42
   5  30  -1   11.29    0.42
   4 -30  -1    0.26    0.11
  -4 -30   1    0.34    0.15
   4  30  -1    0.42    0.12
   3 -30  -1    7.22    0.32
  -3 -30   1    7.21    0.32
   3  30  -1    7.18    0.29
  -2 -30   1   -0.14    0.11
   2 -30  -1    0.01    0.10
  -1 -30   1    0.12    0.12
   1 -30  -1    0.00    0.10
   0 -30   1    2.87    0.24
   0 -30  -1    3.48    0.22
   1 -30   1    5.68    0.29
  -1 -30  -1    5.32    0.27
   1  30   1    5.73    0.24
   2 -30   1    0.21    0.12
  -2 -30  -1    0.22    0.13
   2  30   1    0.35    0.11
   3 -30   1    2.38    0.22
  -3 -30  -1    1.80    0.20
   3  30   1    2.23    0.21
  -4 -30  -1    2.57    0.23
   4 -30   1    2.61    0.24
   4  30   1    3.04    0.23
  -5 -31   1    2.68    0.26
   5  31  -1    2.50    0.24
  -4 -31   1    6.02    0.31
   4  31  -1    5.68    0.28
   3 -31  -1    0.24    0.12
  -3 -31   1    0.25    0.14
   3  31  -1    0.33    0.11
   2 -31  -1    1.96    0.20
  -2 -31   1    2.37    0.23
  -1 -31   1    6.51    0.31
   1 -31  -1    6.47    0.29
   0 -31   1   -0.09    0.11
   0 -31  -1    0.39    0.13
   1 -31   1    0.39    0.14
  -1 -31  -1    1.04    0.16
  -2 -31  -1    1.38    0.18
   2 -31   1    1.44    0.19
   2  31   1    1.35    0.16
   3 -31   1    0.32    0.13
  -3 -31  -1    0.39    0.14
   3  31   1    0.32    0.12
  -4 -31  -1    2.01    0.21
   4 -31   1    1.62    0.20
   4  31   1    1.53    0.20
  -4 -32   1    0.16    0.14
   4  32  -1    0.02    0.10
  -3 -32   1    1.93    0.22
   3 -32  -1    1.97    0.21
   2 -32  -1    0.04    0.11
  -2 -32   1   -0.13    0.12
  -1 -32   1    0.25    0.14
   1 -32  -1    0.19    0.12
   0 -32   1    0.10    0.12
   0 -32  -1    0.03    0.11
   1 -32   1    0.37    0.14
  -1 -32  -1    0.56    0.15
  -2 -32  -1    0.07    0.11
   2 -32   1    0.27    0.12
   2  32   1    0.21    0.10
  -3 -32  -1    2.29    0.22
   3 -32   1    2.72    0.24
   3  32   1    2.45    0.22
  -4 -33   1    4.21    0.28
  -3 -33   1    8.76    0.37
   3 -33  -1    9.11    0.37
  -2 -33   1    2.07    0.23
   2 -33  -1    2.08    0.21
   1 -33  -1    2.36    0.22
  -1 -33   1    2.31    0.23
   0 -33   1    0.16    0.13
   0 -33  -1    0.18    0.13
   1 -33   1    0.09    0.12
  -1 -33  -1    0.28    0.13
  -2 -33  -1    2.06    0.22
   2 -33   1    1.90    0.21
   3 -33   1    0.13    0.12
  -3 -33  -1    0.14    0.13
   3  33   1    0.17    0.11
   3 -34  -1    3.55    0.25
  -3 -34   1    3.32    0.28
  -2 -34   1    0.11    0.14
   2 -34  -1    0.38    0.13
  -1 -34   1    1.13    0.19
   1 -34  -1    1.11    0.18
   0 -34   1    0.61    0.15
   0 -34  -1    0.63    0.15
  -1 -34  -1    7.15    0.32
   1 -34   1    6.01    0.31
   2 -34   1    0.01    0.12
  -2 -34  -1   -0.06    0.12
  -2 -35   1    0.16    0.14
   2 -35  -1    0.71    0.16
  -1 -35   1    3.67    0.27
   1 -35  -1    3.70    0.25
   0 -35  -1    0.08    0.12
   0 -35   1   -0.11    0.11
  -1 -35  -1    0.08    0.12
   1 -35   1    0.32    0.13
  -9   0   2   -0.05    0.10
  -9   0   2   -0.09    0.10
  -8   0   2    1.98    0.18
  -7   0   2    0.01    0.09
  -6   0   2    1.80    0.09
  -6   0   2    2.12    0.15
  -5   0   2    0.01    0.06
  -5   0   2    0.01    0.03
  -4   0   2   72.35    1.12
  -4   0   2   74.17    1.24
  -3   0   2    0.08    0.05
  -3   0   2    0.08    0.01
  -2   0   2   55.43    0.92
  -1   0   2    0.01    0.03
  -1   0   2   -0.05    0.04
   1   0  -2    0.00    0.02
   0   0  -2  568.45    8.74
   0   0  -2  569.67    8.56
   0   0   2  578.84    8.57
   0   0   2  566.05    8.98
  -1   0  -2   -0.05    0.03
   1   0   2   -0.05    0.04
   2   0   2   10.22    0.24
  -2   0  -2    9.59    0.24
   3   0   2    0.11    0.05
   4   0   2   36.19    0.69
   5   0   2    0.01    0.06
   6   0   2    0.47    0.10
   7   0   2   -0.08    0.08
  -9  -1   2    2.39    0.22
  -9  -1   2    2.65    0.21
  -9   1   2    2.57    0.20
  -9   1   2    2.56    0.20
  -8  -1   2    0.19    0.09
  -8  -1   2    0.03    0.10
  -8   1   2    0.13    0.10
  -7  -1   2    8.60    0.30
  -7   1   2    8.06    0.29
  -6  -1   2   13.67    0.37
  -6  -1   2   13.82    0.29
  -6   1   2   14.08    0.37
  -6   1   2   14.26    0.29
  -5  -1   2    0.28    0.08
  -5  -1   2    0.41    0.04
  -5   1   2    0.43    0.08
  -5   1   2    0.42    0.04
  -4  -1   2    8.32    0.23
  -4  -1   2    8.04    0.16
  -4   1   2    8.45    0.17
  -4   1   2    8.83    0.23
  -3  -1   2   32.11    0.59
  -3   1   2   32.50    0.58
  -2  -1   2   16.53    0.33
  -2   1   2   17.09    0.27
  -2   1   2   17.44    0.33
  -1  -1   2    5.65    0.15
   1  -1  -2    5.52    0.11
  -1  -1   2    5.31    0.12
  -1   1   2    5.55    0.15
  -1   1   2    5.55    0.11
   0  -1  -2   43.72    0.71
   0  -1   2   43.86    0.73
   0  -1   2   44.08    0.68
   0   1   2   44.34    0.74
   0   1   2   44.13    0.66
  -1  -1  -2    0.14    0.04
   1  -1   2    0.06    0.04
   1   1   2    0.07    0.04
  -2  -1  -2   70.13    1.13
   2  -1   2   69.11    1.14
   2   1   2   69.21    1.15
   3  -1   2   23.03    0.46
   3   1   2   24.50    0.48
   4  -1   2    4.30    0.17
   4   1   2    4.26    0.17
   5  -1   2    0.60    0.09
   5   1   2    0.53    0.09
   6  -1   2    1.25    0.13
   6   1   2    1.04    0.13
  -7  -1  -2    3.47    0.19
   7  -1   2    3.35    0.20
   7   1   2    3.56    0.21
   8   1   2    0.25    0.12
  -9  -2   2    2.78    0.23
  -9  -2   2    2.86    0.21
  -9   2   2    2.40    0.21
  -8  -2   2    3.41    0.22
  -8  -2   2    3.67    0.21
  -8   2   2    3.60    0.21
  -7  -2   2    7.81    0.29
  -7  -2   2    7.82    0.28
  -7   2   2    7.98    0.28
  -6  -2   2   16.97    0.33
  -6  -2   2   16.72    0.42
  -6   2   2   16.82    0.33
  -6   2   2   16.59    0.41
  -5  -2   2    0.05    0.06
  -5  -2   2    0.22    0.04
  -5   2   2    0.20    0.07
  -5   2   2    0.13    0.03
  -4  -2   2   12.56    0.30
  -4  -2   2   11.88    0.22
  -4   2   2   12.10    0.29
  -3  -2   2   16.79    0.27
  -3  -2   2   17.03    0.35
  -3   2   2   17.36    0.35
  -2  -2   2   16.21    0.31
  -2  -2   2   16.04    0.32
  -2   2   2   16.19    0.26
  -2   2   2   15.88    0.32
  -1  -2   2  189.09    2.86
  -1  -2   2  188.48    3.03
  -1   2   2  191.31    3.00
  -1   2   2  187.99    2.95
   0  -2   2  185.91    3.03
   0  -2   2  192.97    2.92
   0  -2  -2  196.17    2.96
   0   2   2  189.58    3.07
   0   2   2  188.47    2.97
   1  -2   2    3.77    0.11
   1  -2   2    4.00    0.10
  -1  -2  -2    3.83    0.08
  -1  -2  -2    4.28    0.13
   1   2   2    3.79    0.13
   2  -2   2    7.91    0.19
  -2  -2  -2    8.09    0.21
   2   2   2    8.10    0.21
   3  -2   2    8.93    0.22
   3   2   2    8.68    0.24
   4  -2   2    8.36    0.24
   4   2   2    7.94    0.25
   5  -2   2    7.04    0.23
   5   2   2    7.13    0.25
  -6  -2  -2   15.53    0.38
   6  -2   2   15.39    0.40
   6   2   2   15.69    0.43
  -7  -2  -2   -0.02    0.07
   7  -2   2    0.06    0.08
   7   2   2   -0.04    0.09
   8   2   2    7.93    0.33
  -9  -3   2    0.17    0.10
  -9  -3   2   -0.12    0.11
  -9   3   2   -0.03    0.11
  -8  -3   2    1.56    0.17
  -8  -3   2    1.68    0.17
  -8   3   2    1.60    0.16
  -7  -3   2    2.01    0.15
  -7  -3   2    2.20    0.17
  -7   3   2    2.04    0.16
  -6  -3   2    5.99    0.17
  -6  -3   2    5.78    0.23
  -6  -3   2    6.16    0.23
  -6   3   2    6.02    0.17
  -6   3   2    6.06    0.22
  -5  -3   2    0.07    0.06
  -5  -3   2    0.14    0.07
  -5  -3   2    0.17    0.04
  -5   3   2    0.25    0.07
  -4  -3   2   44.75    0.79
  -4  -3   2   42.40    0.68
  -4  -3   2   42.28    0.77
  -4   3   2   43.78    0.77
  -3  -3   2   45.05    0.80
  -3  -3   2   45.81    0.78
  -3   3   2   45.81    0.79
   3   3  -2   46.65    0.70
  -2  -3   2   11.35    0.24
  -2  -3   2   11.50    0.25
  -2   3   2   11.64    0.20
  -2   3   2   11.59    0.25
   2   3  -2   11.30    0.19
  -1  -3   2  800.70   12.17
  -1  -3   2  808.52   12.50
  -1   3   2  799.88   12.06
  -1   3   2  788.24   12.55
   0  -3   2  378.75    5.97
   0  -3   2  381.31    5.81
   0  -3  -2  378.37    5.81
   0   3   2  369.84    5.75
   0   3   2  383.14    6.01
  -1  -3  -2    2.81    0.10
   1  -3   2    2.30    0.09
   1  -3   2    2.89    0.09
  -1  -3  -2    2.82    0.06
   1   3   2    2.89    0.11
   1   3   2    2.74    0.11
  -2  -3  -2   72.09    1.17
  -2  -3  -2   70.75    1.11
   2   3   2   71.86    1.20
   3   3   2    0.48    0.07
   4   3   2   29.50    0.60
   5  -3   2    1.59    0.12
  -5  -3  -2    1.77    0.12
   5   3   2    1.79    0.14
  -6  -3  -2    3.25    0.17
   6  -3   2    3.19    0.17
   6   3   2    3.14    0.19
  -7  -3  -2    0.39    0.09
   7  -3   2    0.24    0.09
   7   3   2    0.30    0.10
   8   3   2    5.08    0.27
  -9  -4   2    1.64    0.18
  -9  -4   2    1.42    0.19
  -9   4   2    1.15    0.16
  -8  -4   2    2.24    0.20
  -8  -4   2    2.24    0.20
  -8   4   2    2.40    0.18
  -7  -4   2    1.08    0.14
  -7  -4   2    1.00    0.13
  -7   4   2    0.84    0.12
  -6  -4   2    0.31    0.09
  -6  -4   2    0.64    0.11
  -6  -4   2    0.36    0.06
  -6   4   2    0.54    0.10
  -6   4   2    0.46    0.06
  -5  -4   2    1.60    0.13
  -5  -4   2    1.74    0.14
  -5  -4   2    1.67    0.08
  -5   4   2    1.79    0.13
  -4  -4   2   21.49    0.44
  -4  -4   2   21.32    0.45
  -4  -4   2   20.88    0.36
  -4   4   2   21.44    0.43
  -3  -4   2   18.62    0.38
  -3  -4   2   18.15    0.37
   3   4  -2   18.27    0.30
  -3   4   2   18.60    0.37
  -2  -4   2  219.49    3.34
  -2  -4   2  220.79    3.42
  -2   4   2  220.47    3.53
  -2   4   2  216.93    3.33
   1  -4  -2  882.73   17.09
  -1  -4   2 1000.00   15.18
  -1  -4   2  985.83   14.81
  -1   4   2  997.33   14.70
  -1   4   2  993.69   15.27
   0  -4   2  124.35    1.87
   0  -4  -2  124.82    1.88
   0   4   2  119.85    1.88
   0   4   2  121.75    1.94
   0   4   2  121.79    1.84
  -1  -4  -2    9.59    0.22
   1  -4   2    9.66    0.20
   1  -4   2    9.31    0.20
  -1  -4  -2    9.45    0.16
   1   4   2    9.21    0.22
   1   4   2    9.41    0.23
  -2  -4  -2   20.64    0.36
   2  -4   2   21.55    0.39
  -2  -4  -2   21.71    0.42
   2   4   2   21.08    0.43
   2   4   2   20.87    0.42
  -3  -4  -2   20.19    0.38
   3  -4   2   20.54    0.40
   3   4   2   20.51    0.44
  -4  -4  -2    5.27    0.17
   4  -4   2    5.47    0.18
   4   4   2    5.39    0.21
  -5  -4  -2   16.44    0.37
   5   4   2   16.51    0.42
  -6  -4  -2    1.08    0.12
   6   4   2    1.08    0.14
   7   4   2    0.01    0.09
   8   4   2    0.79    0.15
  -9  -5   2    0.70    0.15
  -9  -5   2    0.61    0.13
  -9   5   2    0.60    0.14
  -8  -5   2    3.38    0.21
  -8  -5   2    3.57    0.22
  -8   5   2    3.07    0.20
  -7  -5   2    3.37    0.21
  -7  -5   2    3.56    0.20
  -7   5   2    3.07    0.18
  -6  -5   2    1.12    0.08
  -6  -5   2    1.10    0.13
  -6  -5   2    1.05    0.13
  -6   5   2    1.20    0.12
  -5  -5   2    1.42    0.12
  -5  -5   2    1.24    0.08
  -5  -5   2    1.29    0.12
  -5   5   2    1.32    0.11
  -4  -5   2   35.98    0.59
  -4  -5   2   37.14    0.69
  -4  -5   2   35.33    0.67
  -4   5   2   35.56    0.65
   4   5  -2   37.50    0.59
  -3  -5   2    0.12    0.05
  -3  -5   2    0.22    0.06
   3   5  -2    0.11    0.03
  -3   5   2    0.19    0.06
  -2  -5   2    2.78    0.11
  -2  -5   2    2.69    0.12
  -2   5   2    2.63    0.11
  -2   5   2    2.67    0.09
   2   5  -2    2.61    0.08
   1  -5  -2  234.28    3.52
  -1  -5   2  225.68    3.53
  -1  -5   2  226.28    3.55
  -1   5   2  225.48    3.65
  -1   5   2  222.93    3.41
   0  -5  -2    4.53    0.13
   0  -5  -2    4.46    0.09
   0  -5   2    4.63    0.13
   0  -5   2    4.53    0.12
   0   5   2    4.30    0.13
   0   5   2    4.43    0.14
   1  -5   2   88.61    1.37
   1  -5   2   87.10    1.36
  -1  -5  -2   86.44    1.38
  -1  -5  -2   87.32    1.32
   1   5   2   86.53    1.43
   1   5   2   86.51    1.38
   2  -5   2   38.25    0.64
  -2  -5  -2   39.17    0.68
  -2  -5  -2   37.66    0.62
   2  -5   2   36.80    0.64
   2   5   2   37.18    0.68
   2   5   2   39.67    0.70
   3  -5   2    3.75    0.13
  -3  -5  -2    4.11    0.13
   3   5   2    4.03    0.17
  -4  -5  -2    0.78    0.08
   4  -5   2    0.75    0.08
   4   5   2    0.82    0.11
   5  -5   2    1.28    0.11
  -5  -5  -2    0.98    0.10
   5   5   2    1.10    0.12
  -6  -5  -2    4.83    0.19
   6  -5   2    4.72    0.20
   6   5   2    4.46    0.23
   7   5   2    0.45    0.12
   8   5   2    4.46    0.26
  -9  -6   2    1.07    0.16
  -9  -6   2    0.45    0.15
  -8  -6   2    1.90    0.18
  -8  -6   2    1.83    0.18
  -8   6   2    1.95    0.17
  -7  -6   2    0.01    0.08
  -7  -6   2    0.04    0.08
  -7   6   2   -0.03    0.07
  -6  -6   2   18.07    0.46
  -6  -6   2   19.01    0.45
  -6   6   2   18.74    0.42
  -5  -6   2    2.37    0.15
  -5  -6   2    2.83    0.16
  -5  -6   2    2.82    0.10
  -5   6   2    2.59    0.14
  -4  -6   2    6.62    0.15
  -4  -6   2    6.42    0.21
  -4  -6   2    7.03    0.22
   4   6  -2    6.76    0.15
  -4   6   2    6.95    0.20
  -3  -6   2   14.42    0.31
  -3  -6   2   13.96    0.32
   3   6  -2   14.29    0.26
  -3   6   2   13.91    0.30
  -2  -6   2   29.90    0.53
  -2  -6   2   30.19    0.54
   2   6  -2   30.29    0.49
  -2   6   2   29.90    0.50
  -2   6   2   30.26    0.54
  -1  -6   2    1.03    0.08
  -1  -6   2    1.07    0.07
   1  -6  -2    1.08    0.07
  -1   6   2    1.02    0.06
  -1   6   2    0.92    0.07
   0  -6  -2   63.22    0.97
   0  -6   2   63.97    1.01
   0  -6  -2   64.27    1.01
   0  -6   2   62.65    1.01
   0   6   2   62.02    1.01
   0   6   2   64.05    1.05
  -1  -6  -2    0.30    0.05
   1  -6   2    0.41    0.04
   1  -6   2    0.42    0.06
  -1  -6  -2    0.39    0.04
   1   6   2    0.48    0.06
   1   6   2    0.28    0.05
  -2  -6  -2    0.48    0.06
   2  -6   2    0.46    0.06
  -2  -6  -2    0.55    0.05
   2  -6   2    0.42    0.05
   2   6   2    0.43    0.07
   2   6   2    0.40    0.06
   3  -6   2   14.52    0.29
  -3  -6  -2   14.03    0.29
   3   6   2   13.99    0.35
   3   6   2   14.03    0.34
   4  -6   2   18.50    0.37
  -4  -6  -2   18.43    0.37
   4   6   2   17.48    0.43
   5  -6   2    0.54    0.08
  -5  -6  -2    0.45    0.08
   5   6   2    0.44    0.10
  -6  -6  -2    2.30    0.15
   6  -6   2    2.66    0.15
   6   6   2    2.66    0.18
   7   6   2    0.82    0.14
   8   6   2    1.49    0.19
  -9  -7   2    8.85    0.35
  -9  -7   2    9.33    0.38
  -8  -7   2    1.43    0.18
  -8  -7   2    1.44    0.17
  -8   7   2    1.42    0.15
  -7  -7   2    1.84    0.18
  -7  -7   2    1.88    0.17
  -7   7   2    1.64    0.15
  -6  -7   2    1.69    0.16
  -6  -7   2    1.25    0.13
  -6   7   2    1.35    0.12
  -5  -7   2   16.90    0.41
  -5  -7   2   16.43    0.40
  -5  -7   2   16.51    0.32
  -5   7   2   17.08    0.37
  -4  -7   2    0.03    0.06
  -4  -7   2    0.05    0.04
  -4  -7   2    0.03    0.06
  -4   7   2    0.14    0.06
   4   7  -2    0.05    0.03
  -3  -7   2    2.20    0.11
  -3  -7   2    2.19    0.11
   3   7  -2    2.30    0.08
  -3   7   2    2.03    0.11
  -2  -7   2    5.53    0.16
  -2  -7   2    5.18    0.16
  -2   7   2    5.57    0.14
   2   7  -2    5.42    0.13
  -2   7   2    5.74    0.16
   1  -7  -2   68.96    1.07
  -1  -7   2   68.21    1.09
  -1  -7   2   67.03    1.09
   1  -7  -2   65.22    1.06
  -1   7   2   68.56    1.11
  -1   7   2   67.02    1.07
   0  -7   2    9.15    0.21
   0  -7  -2    9.41    0.21
   0  -7   2    9.30    0.19
   0  -7  -2    9.33    0.18
   0   7   2    8.83    0.21
   0   7   2    9.19    0.22
  -1  -7  -2   63.23    1.03
   1  -7   2   64.56    1.00
  -1  -7  -2   62.85    0.98
   1  -7   2   63.39    1.02
  -1   7  -2   61.26    1.00
   1   7   2   63.60    1.04
   1   7   2   63.17    1.07
  -2  -7  -2   17.64    0.32
   2  -7   2   18.65    0.36
  -2  -7  -2   18.60    0.38
   2  -7   2   18.09    0.32
   2   7   2   17.48    0.39
   2   7   2   17.48    0.38
  -3  -7  -2    9.77    0.22
   3  -7   2    9.63    0.21
   3   7   2    9.70    0.26
   3   7   2    9.61    0.28
  -4  -7  -2    8.59    0.23
   4  -7   2    8.41    0.22
   4   7   2    8.55    0.27
   5  -7   2    6.48    0.20
  -5  -7  -2    6.36    0.21
   5   7   2    6.33    0.25
  -6  -7  -2    0.52    0.10
   6   7   2    0.61    0.12
   7   7   2    0.37    0.12
   8   7   2    1.46    0.19
  -9  -8   2    0.08    0.11
  -9  -8   2    0.06    0.12
  -8  -8   2    4.02    0.24
  -8  -8   2    4.80    0.25
  -8   8   2    4.20    0.21
  -7  -8   2    0.03    0.09
  -7  -8   2   -0.07    0.08
  -7   8   2    0.04    0.08
  -6  -8   2    1.05    0.13
  -6  -8   2    0.84    0.13
  -6   8   2    0.91    0.11
  -5  -8   2    7.94    0.20
  -5  -8   2    8.02    0.27
  -5  -8   2    7.48    0.25
  -5   8   2    7.95    0.23
   5   8  -2    8.48    0.20
  -4  -8   2   12.73    0.26
  -4  -8   2   12.76    0.32
  -4  -8   2   13.24    0.34
   4   8  -2   12.95    0.26
  -4   8   2   12.96    0.29
  -3  -8   2   46.65    0.82
  -3  -8   2   48.01    0.84
   3   8  -2   46.67    0.76
  -3   8   2   47.39    0.81
  -2  -8   2   60.24    0.99
  -2  -8   2   60.46    1.00
  -2   8   2   58.75    0.96
  -2   8   2   60.41    0.99
   2   8  -2   58.45    0.95
   1  -8  -2   11.22    0.23
   1  -8  -2   11.75    0.25
  -1  -8   2   11.26    0.26
  -1  -8   2   11.33    0.24
  -1   8   2   11.28    0.24
  -1   8   2   11.62    0.25
   0  -8   2    2.58    0.11
   0  -8   2    2.43    0.08
   0  -8  -2    2.53    0.09
   0  -8  -2    2.39    0.11
   0   8   2    2.37    0.11
   0   8   2    2.32    0.10
   1  -8   2    4.55    0.15
   1  -8   2    4.71    0.10
  -1  -8  -2    4.38    0.12
  -1  -8  -2    4.71    0.15
  -1   8  -2    4.41    0.10
   1   8   2    4.54    0.16
   1   8   2    4.55    0.15
   2  -8   2    1.81    0.10
  -2  -8  -2    1.68    0.09
   2  -8   2    1.83    0.07
   2   8   2    1.63    0.11
   2   8   2    1.83    0.10
   3  -8   2    3.16    0.10
  -3  -8  -2    3.11    0.12
   3   8   2    2.86    0.15
   3   8   2    3.28    0.15
  -4  -8  -2   14.84    0.33
   4  -8   2   15.40    0.31
   4   8   2   14.42    0.39
   5  -8   2    7.38    0.21
  -5  -8  -2    7.23    0.23
   5   8   2    6.70    0.27
  -6  -8  -2    2.38    0.15
   6   8   2    2.69    0.19
   7   8   2    0.67    0.14
   8   8   2    0.01    0.10
  -9  -9   2    3.50    0.25
  -9  -9   2    3.65    0.24
  -8  -9   2   -0.02    0.09
  -8  -9   2   -0.06    0.10
  -7  -9   2    3.50    0.22
  -7  -9   2    3.83    0.22
  -7   9   2    3.86    0.20
  -6  -9   2   10.82    0.35
  -6  -9   2   10.45    0.32
  -6   9   2   10.82    0.29
  -5  -9   2   36.20    0.72
  -5  -9   2   37.00    0.75
  -5  -9   2   37.39    0.64
   5   9  -2   38.97    0.65
  -5   9   2   36.42    0.68
  -4  -9   2   51.38    0.92
  -4  -9   2   52.17    0.94
   4   9  -2   51.00    0.84
  -4   9   2   51.43    0.88
  -3  -9   2   69.91    1.19
  -3  -9   2   68.66    1.16
   3   9  -2   68.15    1.10
  -3   9   2   72.52    1.15
  -2  -9   2   18.62    0.38
  -2  -9   2   18.54    0.38
  -2   9   2   18.61    0.36
   2   9  -2   18.79    0.35
  -2   9   2   19.09    0.37
  -1  -9   2    1.74    0.10
   1  -9  -2    1.68    0.08
   1  -9  -2    1.60    0.09
  -1   9   2    1.61    0.09
  -1   9   2    1.54    0.09
   0  -9  -2   19.67    0.35
   0  -9   2   19.47    0.39
   0  -9   2   19.66    0.34
   0  -9  -2   19.25    0.38
   0   9   2   19.78    0.39
   0   9   2   19.93    0.39
   1  -9   2    0.91    0.08
  -1  -9  -2    0.94    0.08
  -1  -9  -2    0.88    0.07
   1  -9   2    1.01    0.05
  -1   9  -2    0.80    0.05
   1   9   2    0.86    0.08
   1   9   2    1.02    0.09
   2  -9   2   38.75    0.68
   2  -9   2   40.05    0.62
  -2  -9  -2   38.75    0.64
   2   9   2   39.55    0.72
   2   9   2   37.62    0.69
  -2   9  -2   34.24    0.61
   3  -9   2    8.24    0.18
  -3  -9  -2    8.33    0.21
   3   9   2    8.16    0.24
   3   9   2    8.11    0.26
   4  -9   2    8.31    0.20
  -4  -9  -2    7.96    0.22
   4   9   2    7.79    0.27
   4   9   2    8.40    0.26
  -5  -9  -2   24.19    0.49
   5   9   2   24.37    0.58
  -6  -9  -2    1.60    0.14
   6   9   2    1.43    0.16
   7   9   2   11.11    0.40
   8   9   2    4.42    0.27
  -9 -10   2    1.97    0.21
  -9 -10   2    2.27    0.23
  -8 -10   2    1.08    0.17
  -8 -10   2    1.13    0.16
  -7 -10   2   14.56    0.42
  -7 -10   2   14.95    0.45
  -7  10   2   14.44    0.37
  -6 -10   2    4.27    0.21
  -6 -10   2    4.19    0.21
  -6  10   2    3.74    0.17
  -5 -10   2   19.95    0.49
  -5 -10   2   20.95    0.41
  -5 -10   2   21.23    0.48
   5  10  -2   21.65    0.41
  -5  10   2   20.84    0.43
  -4 -10   2    1.29    0.12
  -4  10   2    1.47    0.11
   4  10  -2    1.29    0.08
  -3 -10   2    0.16    0.07
  -3 -10   2    0.27    0.06
   3  10  -2    0.32    0.05
  -3  10   2    0.29    0.06
   2 -10  -2    3.63    0.13
  -2 -10   2    3.65    0.14
  -2 -10   2    3.72    0.15
  -2  10   2    3.69    0.13
  -2  10   2    3.72    0.13
   2  10  -2    3.53    0.12
  -1 -10   2   44.68    0.78
   1 -10  -2   44.64    0.75
   1 -10  -2   45.85    0.77
  -1  10   2   45.53    0.77
  -1  10   2   46.37    0.78
   0 -10  -2   37.59    0.66
   0 -10   2   37.73    0.67
   0 -10  -2   37.06    0.63
   0 -10   2   37.95    0.62
   0  10   2   37.98    0.67
   0  10   2   38.31    0.68
  -1 -10  -2    6.49    0.19
   1 -10   2    6.42    0.19
  -1 -10  -2    6.31    0.16
   1 -10   2    6.29    0.12
   1  10   2    5.73    0.19
  -1  10  -2    6.03    0.12
   1  10   2    5.94    0.18
   2 -10   2    1.13    0.10
  -2 -10  -2    1.13    0.09
   2  10   2    1.05    0.10
   2  10   2    1.10    0.10
  -3 -10  -2    2.92    0.12
   3 -10   2    3.13    0.15
   3 -10   2    3.06    0.09
   3  10   2    3.01    0.16
   3  10   2    2.93    0.14
  -4 -10  -2    4.24    0.16
   4  10   2    4.20    0.19
   4  10   2    4.27    0.20
  -5 -10  -2   11.47    0.30
   5  10   2   10.63    0.35
  -6 -10  -2    0.47    0.09
   6  10   2    0.23    0.10
   7  10   2    3.39    0.24
   8  10   2    0.11    0.11
  -9 -11   2    0.53    0.16
  -9 -11   2    0.70    0.15
  -8 -11   2    0.71    0.15
  -8 -11   2    0.53    0.13
  -7 -11   2    3.33    0.22
  -7 -11   2    3.04    0.20
  -7  11   2    2.86    0.17
  -6 -11   2    3.95    0.21
  -6 -11   2    3.89    0.21
   6  11  -2    4.13    0.15
  -6  11   2    3.54    0.17
  -5 -11   2    7.64    0.21
  -5 -11   2    7.58    0.26
   5  11  -2    7.87    0.21
  -5  11   2    7.76    0.22
  -4 -11   2    5.53    0.21
  -4  11   2    5.53    0.18
   4  11  -2    5.79    0.16
  -3 -11   2    5.19    0.19
  -3  11   2    5.46    0.16
   3  11  -2    5.37    0.15
  -2 -11   2    3.21    0.15
  -2 -11   2    3.26    0.13
   2 -11  -2    3.51    0.13
   2  11  -2    3.11    0.12
  -2  11   2    3.45    0.13
  -2  11   2    3.22    0.13
  -1 -11   2    0.46    0.07
   1 -11  -2    0.48    0.06
  -1  11   2    0.44    0.06
  -1  11   2    0.43    0.06
   0 -11   2    0.39    0.04
   0 -11   2    0.26    0.06
   0 -11  -2    0.22    0.05
   0 -11  -2    0.25    0.05
   0  11   2    0.29    0.06
   0  11   2    0.22    0.05
  -1 -11  -2   17.43    0.33
   1 -11   2   17.27    0.37
  -1 -11  -2   17.51    0.37
   1  11   2   17.34    0.37
   1  11   2   17.14    0.38
   2 -11   2    7.25    0.22
  -2 -11  -2    7.68    0.19
   2  11   2    7.35    0.23
   2  11   2    7.08    0.22
  -3 -11  -2   11.17    0.26
   3 -11   2   10.82    0.29
   3  11   2   11.25    0.30
   3  11   2   10.65    0.31
  -4 -11  -2    4.20    0.16
   4  11   2    4.22    0.21
   4  11   2    4.24    0.19
  -5 -11  -2    5.13    0.19
   5  11   2    4.86    0.24
   6  11   2    0.75    0.14
   7  11   2    0.64    0.14
  -9 -12   2    2.79    0.26
  -9 -12   2    3.11    0.23
  -8 -12   2    6.58    0.30
  -8 -12   2    6.72    0.32
  -7 -12   2    0.48    0.13
  -7 -12   2    0.53    0.12
  -6 -12   2    0.45    0.11
  -6 -12   2    0.24    0.10
  -6  12   2    0.31    0.08
   6  12  -2    0.20    0.06
  -5 -12   2    1.12    0.13
   5  12  -2    1.16    0.09
  -5  12   2    1.01    0.10
  -4 -12   2    1.91    0.14
  -4  12   2    1.84    0.11
   4  12  -2    1.86    0.10
  -3 -12   2   25.00    0.52
  -3  12   2   25.61    0.47
   3  12  -2   25.83    0.48
   2 -12  -2    2.68    0.13
  -2 -12   2    2.99    0.14
  -2 -12   2    3.01    0.13
  -2  12   2    2.86    0.12
  -2  12   2    2.83    0.12
   2  12  -2    2.96    0.12
  -1 -12   2    0.89    0.09
  -1 -12   2    0.74    0.06
   1 -12  -2    0.81    0.08
  -1  12   2    0.81    0.08
  -1  12   2    0.84    0.08
   0 -12   2    0.57    0.08
   0 -12   2    0.49    0.05
   0 -12  -2    0.60    0.07
   0 -12  -2    0.43    0.07
   0  12   2    0.45    0.07
   0  12   2    0.45    0.07
  -1 -12  -2    6.33    0.17
   1 -12   2    6.17    0.20
   1  12   2    6.25    0.20
   1  12   2    6.09    0.20
  -2 -12  -2    8.66    0.22
   2 -12   2    8.62    0.25
   2  12   2    8.80    0.26
   2  12   2    8.72    0.25
  -3 -12  -2    1.36    0.11
   3 -12   2    1.50    0.13
   3  12   2    1.35    0.12
   3  12   2    1.45    0.13
  -4 -12  -2   19.34    0.41
   4  12   2   19.78    0.49
   4  12   2   19.35    0.46
  -5 -12  -2    4.35    0.18
   5  12   2    4.93    0.24
   6  12   2    1.05    0.15
   7  12   2    4.88    0.28
  -9 -13   2    1.75    0.20
  -9 -13   2    1.86    0.22
  -8 -13   2    0.11    0.11
  -8 -13   2    0.04    0.11
  -7 -13   2    3.16    0.22
  -7 -13   2    2.85    0.19
  -6 -13   2   19.49    0.50
  -6 -13   2   19.85    0.52
   6  13  -2   20.73    0.43
  -6  13   2   19.33    0.42
  -5 -13   2    1.51    0.15
  -5  13   2    1.66    0.12
   5  13  -2    1.71    0.10
  -4 -13   2    7.53    0.25
   4  13  -2    6.73    0.19
   4  13  -2    7.03    0.24
  -4  13   2    6.94    0.20
  -3 -13   2    0.05    0.07
   3  13  -2    0.16    0.05
  -3  13   2    0.15    0.06
  -3  13   2    0.16    0.06
  -2 -13   2    1.81    0.11
  -2 -13   2    1.69    0.12
   2 -13  -2    1.93    0.11
  -2  13   2    1.58    0.10
  -2  13   2    1.81    0.10
   2  13  -2    1.88    0.10
   1 -13  -2   14.53    0.31
  -1 -13   2   14.30    0.30
  -1 -13   2   14.56    0.34
  -1  13   2   14.94    0.32
  -1  13   2   14.60    0.33
   0 -13  -2   12.89    0.28
   0 -13   2   12.07    0.31
   0 -13   2   12.99    0.24
   0  13   2   12.78    0.30
   0  13   2   12.49    0.30
   1 -13   2    7.37    0.23
  -1 -13  -2    7.26    0.19
   1  13   2    6.88    0.22
   1  13   2    7.03    0.22
  -2 -13  -2    0.69    0.08
   2 -13   2    0.64    0.09
   2  13   2    0.56    0.08
   2  13   2    0.61    0.09
  -3 -13  -2    8.52    0.23
   3 -13   2    8.61    0.26
   3  13   2    8.57    0.28
   3  13   2    8.46    0.26
  -4 -13  -2    0.65    0.09
   4  13   2    0.56    0.11
   4  13   2    0.46    0.09
  -5 -13  -2    3.31    0.17
   5  13   2    3.62    0.19
   5  13   2    3.30    0.21
   6  13   2    1.90    0.19
   7  13   2    0.44    0.13
  -9 -14   2   -0.01    0.11
  -9 -14   2   -0.12    0.12
  -8 -14   2    0.58    0.14
  -8 -14   2    0.43    0.14
  -7 -14   2    0.20    0.12
  -7 -14   2    0.14    0.11
  -6 -14   2    5.57    0.26
  -6 -14   2    5.36    0.25
   6  14  -2    6.03    0.20
  -5 -14   2   39.73    0.79
  -5  14   2   39.77    0.71
   5  14  -2   40.03    0.71
  -4 -14   2    0.38    0.10
   4  14  -2    0.60    0.10
   4  14  -2    0.56    0.07
  -4  14   2    0.64    0.08
  -3 -14   2    5.47    0.22
  -3  14   2    5.55    0.19
  -3  14   2    5.26    0.17
   3  14  -2    5.56    0.17
  -2 -14   2    6.33    0.23
   2 -14  -2    6.52    0.20
  -2 -14   2    6.48    0.20
  -2  14   2    6.64    0.18
   2  14  -2    6.50    0.19
  -2  14   2    6.74    0.20
  -1 -14   2   22.81    0.43
  -1 -14   2   22.75    0.48
   1 -14  -2   22.86    0.45
  -1  14   2   22.95    0.47
  -1  14   2   23.09    0.45
   0 -14   2    0.14    0.07
   0 -14  -2    0.28    0.06
   0 -14   2    0.21    0.04
   0  14   2    0.16    0.06
   0  14   2    0.12    0.06
  -1 -14  -2    4.28    0.15
   1 -14   2    4.21    0.18
   1  14   2    4.07    0.17
   1  14   2    3.97    0.16
   2 -14   2    0.07    0.07
  -2 -14  -2    0.01    0.06
   2  14   2    0.03    0.05
   2  14   2   -0.07    0.05
   3 -14   2    3.15    0.17
  -3 -14  -2    3.25    0.15
   3  14   2    2.82    0.15
   3  14   2    3.55    0.18
  -4 -14  -2   10.40    0.28
   4  14   2   10.96    0.35
   4  14   2   11.22    0.33
  -5 -14  -2    2.35    0.15
   5  14   2    2.28    0.16
   5  14   2    2.45    0.19
   6  14   2    0.15    0.11
   7  14   2    1.14    0.18
  -9 -15   2    0.12    0.13
  -9 -15   2   -0.09    0.12
  -8 -15   2    0.57    0.15
  -8 -15   2    0.56    0.14
  -7 -15   2    1.77    0.19
  -7 -15   2    1.75    0.18
  -6 -15   2    1.00    0.15
   6  15  -2    1.05    0.10
  -5 -15   2   21.01    0.51
  -5  15   2   20.82    0.42
   5  15  -2   20.85    0.43
  -4 -15   2   47.56    0.89
   4  15  -2   47.31    0.91
  -4  15   2   48.15    0.82
   4  15  -2   47.67    0.83
  -3 -15   2   -0.02    0.08
  -3  15   2   -0.01    0.06
   3  15  -2    0.08    0.05
  -3  15   2    0.02    0.05
   3  15  -2    0.01    0.06
   2 -15  -2    9.90    0.26
  -2 -15   2   10.05    0.29
  -2 -15   2    9.83    0.25
   2  15  -2    9.63    0.25
  -2  15   2   10.09    0.24
  -2  15   2    9.80    0.26
   1 -15  -2    3.06    0.14
  -1 -15   2    3.04    0.16
  -1 -15   2    3.06    0.12
  -1  15   2    3.08    0.13
  -1  15   2    3.00    0.14
   0 -15   2    1.68    0.14
   0 -15  -2    1.81    0.11
   0 -15   2    1.85    0.09
   0  15   2    1.77    0.11
   0  15   2    1.72    0.11
   1 -15   2  102.64    1.67
  -1 -15  -2  101.45    1.62
   1  15   2  100.40    1.70
   1  15   2  100.55    1.66
  -2 -15  -2    0.19    0.07
   2 -15   2    0.27    0.08
   2  15   2    0.19    0.06
   2  15   2    0.07    0.06
   3 -15   2   30.41    0.62
  -3 -15  -2   29.87    0.57
   3  15   2   30.61    0.63
   3  15   2   29.81    0.65
  -4 -15  -2    3.52    0.17
   4  15   2    3.80    0.21
   4  15   2    3.66    0.19
  -5 -15  -2    3.25    0.17
   5  15   2    3.37    0.19
   5  15   2    3.28    0.21
   6  15   2    2.00    0.20
   7  15   2    0.12    0.12
  -8 -16   2    0.77    0.16
  -8 -16   2    0.75    0.16
  -7 -16   2    3.98    0.25
  -7 -16   2    4.20    0.25
  -6 -16   2    2.67    0.19
   6  16  -2    2.64    0.14
  -5 -16   2    1.88    0.17
   5  16  -2    1.59    0.11
  -5  16   2    1.85    0.11
  -4 -16   2    7.95    0.28
   4  16  -2    7.94    0.23
   4  16  -2    8.38    0.28
  -4  16   2    8.18    0.21
  -3 -16   2   20.58    0.48
   3 -16  -2   20.45    0.46
   3  16  -2   20.73    0.43
  -3  16   2   20.38    0.40
   3  16  -2   20.15    0.46
  -3  16   2   20.34    0.44
  -2 -16   2    5.39    0.18
   2 -16  -2    5.46    0.19
  -2 -16   2    5.28    0.22
  -2  16   2    5.30    0.19
  -2  16   2    5.49    0.17
   2  16  -2    5.01    0.18
  -1 -16   2   26.21    0.55
   1 -16  -2   26.84    0.52
  -1 -16   2   26.40    0.49
  -1  16   2   26.83    0.52
  -1  16   2   26.68    0.54
   0 -16   2    2.11    0.09
   0 -16  -2    1.93    0.12
   0 -16   2    1.68    0.13
   0  16   2    2.03    0.12
   0  16   2    1.93    0.12
  -1 -16  -2    0.60    0.09
   1  16   2    0.48    0.08
   1  16   2    0.54    0.09
   2 -16   2    0.96    0.11
  -2 -16  -2    0.91    0.10
   2  16   2    0.85    0.10
   2  16   2    0.76    0.10
   3 -16   2   18.55    0.45
  -3 -16  -2   18.21    0.40
   3  16   2   18.51    0.47
   3  16   2   18.58    0.45
  -4 -16  -2    0.36    0.09
   4  16   2    0.26    0.08
   4  16   2    0.35    0.10
  -5 -16  -2    9.84    0.29
   5  16   2    9.45    0.36
   5  16   2    9.94    0.33
   6  16   2    0.04    0.10
   7  16   2    0.95    0.17
  -8 -17   2   12.38    0.43
  -8 -17   2   12.77    0.46
  -7 -17   2    8.36    0.33
  -7 -17   2    8.27    0.35
  -6 -17   2    9.95    0.35
   6  17  -2   10.22    0.29
  -5 -17   2    1.72    0.17
   5  17  -2    1.65    0.12
   5  17  -2    1.39    0.15
  -4 -17   2    5.49    0.24
   4  17  -2    6.04    0.23
   4  17  -2    5.37    0.19
  -4  17   2    5.81    0.17
   3 -17  -2    3.85    0.18
  -3 -17   2    3.38    0.18
  -3  17   2    3.18    0.13
  -3  17   2    3.61    0.17
   3  17  -2    3.32    0.16
   3  17  -2    3.65    0.15
   2 -17  -2   -0.03    0.06
  -2 -17   2    0.09    0.09
  -2 -17   2   -0.07    0.05
   2  17  -2    0.08    0.06
  -2  17   2    0.03    0.05
  -2  17   2    0.03    0.05
  -1 -17   2   12.35    0.28
   1 -17  -2   13.11    0.32
  -1 -17   2   13.27    0.35
  -1  17   2   12.68    0.33
  -1  17   2   13.01    0.31
   0 -17  -2    0.03    0.07
   0 -17   2    0.02    0.04
   0 -17   2    0.06    0.07
   0  17   2    0.05    0.05
   0  17   2    0.00    0.05
   1 -17   2    4.68    0.21
  -1 -17  -2    4.36    0.17
   1  17   2    4.56    0.19
   1  17   2    4.68    0.19
  -2 -17  -2    1.28    0.12
   2 -17   2    1.32    0.13
   2  17   2    1.10    0.12
   2  17   2    1.21    0.12
  -3 -17  -2    9.12    0.26
   3 -17   2    9.24    0.30
   3  17   2    8.78    0.29
   3  17   2    9.61    0.32
  -4 -17  -2    0.59    0.10
   4  17   2    0.66    0.12
   4  17   2    0.53    0.10
  -5 -17  -2    0.82    0.12
   5  17   2    0.69    0.12
   5  17   2    0.70    0.13
   6  17   2    3.87    0.25
   7  17   2    2.68    0.25
  -8 -18   2    1.50    0.21
  -8 -18   2    1.51    0.19
  -7 -18   2   11.23    0.41
  -7 -18   2   11.16    0.39
  -6 -18   2   10.75    0.37
   6  18  -2   11.40    0.31
  -5 -18   2    0.29    0.11
   5  18  -2    0.15    0.07
  -4 -18   2    2.73    0.19
   4  18  -2    2.92    0.14
  -4  18   2    2.84    0.12
   4  18  -2    2.99    0.17
  -3 -18   2   20.84    0.49
   3 -18  -2   20.92    0.47
   3  18  -2   20.35    0.45
  -3  18   2   20.91    0.41
   3  18  -2   20.99    0.47
  -3  18   2   20.34    0.46
  -2 -18   2    5.89    0.24
  -2 -18   2    5.76    0.19
   2 -18  -2    6.02    0.21
   2  18  -2    5.65    0.20
  -2  18   2    5.88    0.21
  -2  18   2    5.66    0.18
   1 -18  -2   20.27    0.44
  -1 -18   2   20.51    0.41
  -1 -18   2   20.50    0.47
  -1  18   2   20.42    0.43
  -1  18   2   20.06    0.46
   0 -18   2   20.24    0.47
   0 -18  -2   20.59    0.44
   0 -18   2   20.77    0.38
   0  18   2   20.58    0.47
   0  18   2   20.17    0.44
   1 -18   2    0.59    0.10
  -1 -18  -2    0.60    0.09
   1  18   2    0.36    0.08
   1  18   2    0.29    0.07
   2 -18   2    1.35    0.14
  -2 -18  -2    1.25    0.12
   2  18   2    1.46    0.14
   2  18   2    1.22    0.12
  -3 -18  -2    1.94    0.15
   3 -18   2    2.01    0.17
   3  18   2    2.04    0.17
   3  18   2    1.80    0.14
  -4 -18  -2    2.39    0.16
   4  18   2    2.35    0.18
   4  18   2    2.43    0.17
   5  18   2    0.12    0.09
   5  18   2    0.11    0.08
   6  18   2    0.12    0.10
   7  18   2    5.97    0.32
  -8 -19   2   -0.04    0.12
  -8 -19   2   -0.02    0.12
  -7 -19   2    1.10    0.17
  -7 -19   2    1.02    0.17
  -6 -19   2   -0.08    0.10
  -5 -19   2   11.48    0.36
   5  19  -2   11.03    0.31
  -4 -19   2    1.28    0.15
  -4  19   2    1.29    0.09
   4  19  -2    1.22    0.11
   4  19  -2    1.29    0.13
  -4  19   2    1.15    0.12
   3 -19  -2   13.54    0.36
  -3 -19   2   13.82    0.39
  -3  19   2   13.27    0.36
   3  19  -2   13.50    0.35
  -3  19   2   13.17    0.29
   3  19  -2   13.52    0.34
   2 -19  -2    0.26    0.08
  -2 -19   2    0.40    0.11
  -2 -19   2    0.41    0.08
  -2  19   2    0.35    0.08
  -2  19   2    0.24    0.06
   2  19  -2    0.35    0.08
  -1 -19   2   27.97    0.60
   1 -19  -2   27.72    0.56
  -1 -19   2   28.52    0.53
  -1  19   2   27.12    0.58
  -1  19   2   28.68    0.55
   0 -19  -2    1.24    0.12
   0 -19   2    1.35    0.09
   0 -19   2    1.36    0.14
   0  19   2    1.22    0.12
   0  19   2    1.13    0.11
   1 -19   2   14.24    0.38
  -1 -19  -2   13.74    0.34
   1  19   2   13.62    0.36
   1  19   2   13.34    0.36
   2 -19   2    0.28    0.09
  -2 -19  -2    0.19    0.08
   2  19   2    0.17    0.08
   2  19   2    0.22    0.08
  -3 -19  -2    8.82    0.27
   3 -19   2    8.34    0.30
   3  19   2    9.00    0.30
   3  19   2    8.89    0.31
  -4 -19  -2    3.58    0.19
   4  19   2    3.91    0.21
   4  19   2    4.02    0.22
   5  19   2    0.08    0.09
   5  19   2    0.13    0.08
   6  19   2    0.86    0.16
  -8 -20   2    1.12    0.19
  -8 -20   2    0.97    0.18
  -7 -20   2    3.23    0.24
  -7 -20   2    2.96    0.23
  -6 -20   2    0.90    0.16
  -5 -20   2    0.06    0.11
   5  20  -2    0.12    0.07
  -4 -20   2    0.73    0.13
   4  20  -2    0.55    0.11
   4  20  -2    0.59    0.09
  -4  20   2    0.73    0.11
  -3 -20   2    0.30    0.10
   3 -20  -2    0.33    0.09
   3  20  -2    0.24    0.07
  -3  20   2    0.20    0.08
  -3  20   2    0.28    0.06
  -2 -20   2    3.77    0.21
   2 -20  -2    3.51    0.18
  -2 -20   2    3.83    0.17
   2  20  -2    3.53    0.17
  -2  20   2    3.55    0.18
  -2  20   2    3.43    0.14
  -1 -20   2    1.85    0.16
   1 -20  -2    1.91    0.14
  -1 -20   2    2.17    0.11
   1  20  -2    2.29    0.15
  -1  20   2    1.77    0.12
  -1  20   2    2.07    0.15
   0 -20   2    4.87    0.22
   0 -20   2    4.83    0.14
   0 -20  -2    4.51    0.19
   0  20   2    4.50    0.19
   0  20   2    4.08    0.19
  -1 -20  -2    1.07    0.12
   1 -20   2    1.34    0.15
   1  20   2    1.19    0.12
   1  20   2    1.15    0.12
  -2 -20  -2    1.46    0.13
   2 -20   2    0.86    0.12
   2  20   2    1.38    0.14
   2  20   2    1.13    0.13
   3 -20   2    1.30    0.15
  -3 -20  -2    1.57    0.14
   3  20   2    1.33    0.15
   3  20   2    1.38    0.14
  -4 -20  -2    3.01    0.18
   4 -20   2    3.25    0.20
   4  20   2    2.88    0.19
   4  20   2    3.12    0.21
   5  20   2    3.91    0.22
   5  20   2    4.02    0.24
   6  20   2    1.53    0.20
  -8 -21   2    1.03    0.18
  -8 -21   2    0.78    0.18
  -7 -21   2    1.25    0.18
  -7 -21   2    1.48    0.19
  -6 -21   2   14.75    0.46
  -6 -21   2   15.08    0.46
  -5 -21   2    2.33    0.21
   5  21  -2    2.19    0.14
  -4 -21   2    0.21    0.11
  -4  21   2    0.32    0.09
   4  21  -2    0.31    0.09
   4  21  -2    0.44    0.08
  -3 -21   2    3.22    0.21
   3 -21  -2    3.17    0.19
  -3  21   2    3.51    0.13
  -3  21   2    3.11    0.18
   3  21  -2    3.31    0.17
  -2 -21   2    5.89    0.21
  -2 -21   2    5.76    0.25
   2 -21  -2    5.70    0.23
  -2  21   2    5.51    0.23
  -2  21   2    5.94    0.19
   2  21  -2    5.91    0.22
  -1 -21   2   10.40    0.26
  -1 -21   2   10.85    0.33
   1 -21  -2   10.75    0.31
  -1  21   2   10.46    0.28
   1  21  -2   10.37    0.31
  -1  21   2   10.59    0.32
   0 -21   2   15.58    0.30
   0 -21  -2   14.70    0.37
   0 -21   2   15.06    0.41
   0  21   2   15.22    0.40
   0  21   2   14.90    0.37
   1 -21   2   61.93    1.14
  -1 -21  -2   61.53    1.08
   1  21   2   61.54    1.13
   1  21   2   63.17    1.14
  -2 -21  -2    1.97    0.15
   2 -21   2    2.09    0.17
   2  21   2    1.95    0.15
   2  21   2    2.29    0.16
   3 -21   2   31.29    0.69
  -3 -21  -2   31.38    0.63
   3  21   2   30.91    0.68
   3  21   2   32.06    0.72
   4 -21   2    7.74    0.30
  -4 -21  -2    7.68    0.27
   4  21   2    7.61    0.32
   4  21   2    7.01    0.28
   5  21   2    1.88    0.20
   6  21   2    1.38    0.19
  -7 -22   2    0.82    0.16
  -7 -22   2    0.86    0.17
  -6 -22   2    1.91    0.20
  -6 -22   2    1.70    0.19
  -5 -22   2    0.44    0.13
   5  22  -2    0.39    0.09
  -5  22   2    0.38    0.10
  -4 -22   2    7.26    0.30
   4  22  -2    7.77    0.26
  -4  22   2    7.79    0.28
   3 -22  -2   16.40    0.43
  -3 -22   2   16.11    0.45
   3  22  -2   16.96    0.42
  -3  22   2   17.01    0.43
  -2 -22   2   10.11    0.34
   2 -22  -2   10.70    0.32
  -2 -22   2   10.22    0.28
   2  22  -2   10.26    0.31
  -2  22   2   10.32    0.32
  -2  22   2   10.56    0.27
  -1 -22   2   26.18    0.51
   1 -22  -2   25.44    0.55
  -1 -22   2   26.33    0.60
  -1  22   2   25.47    0.58
   1  22  -2   25.73    0.57
  -1  22   2   26.19    0.53
   0 -22   2   24.88    0.57
   0 -22  -2   23.88    0.52
   0  22   2   24.25    0.53
   0  22   2   24.80    0.56
   1 -22   2   30.16    0.65
  -1 -22  -2   29.33    0.60
   1  22   2   28.81    0.63
   1  22   2   29.40    0.64
  -2 -22  -2    4.45    0.21
   2 -22   2    4.68    0.23
   2  22   2    4.13    0.21
   2  22   2    4.28    0.22
  -3 -22  -2   14.34    0.38
   3 -22   2   15.20    0.42
   3  22   2   15.25    0.44
   3  22   2   14.35    0.42
  -4 -22  -2    2.77    0.18
   4 -22   2    2.37    0.20
   4  22   2    2.79    0.21
   4  22   2    2.91    0.19
   5  22   2    4.95    0.28
   6  22   2    3.48    0.26
  -7 -23   2    0.30    0.13
  -7 -23   2    0.25    0.14
  -6 -23   2    3.35    0.23
  -6 -23   2    3.05    0.23
  -6  23   2    3.23    0.20
  -5 -23   2    4.66    0.25
   5  23  -2    4.63    0.21
  -5  23   2    4.51    0.23
  -4 -23   2    0.14    0.12
  -4  23   2    0.19    0.09
   4  23  -2    0.23    0.08
  -3 -23   2    0.31    0.12
   3 -23  -2    0.29    0.10
   3  23  -2    0.44    0.09
  -3  23   2    0.22    0.09
  -2 -23   2    0.79    0.14
   2 -23  -2    0.74    0.12
  -2 -23   2    0.53    0.08
   2  23  -2    0.76    0.11
  -2  23   2    0.79    0.09
  -2  23   2    0.62    0.11
  -1 -23   2    6.08    0.26
   1 -23  -2    6.37    0.24
  -1 -23   2    6.08    0.19
   1  23  -2    6.06    0.24
  -1  23   2    5.90    0.21
  -1  23   2    6.08    0.24
   0 -23  -2    0.14    0.09
   0 -23   2    0.07    0.09
   0  23   2    0.15    0.07
   0  23   2    0.12    0.08
   1 -23   2    0.21    0.10
  -1 -23  -2    0.10    0.08
   1  23   2    0.15    0.08
   1  23   2    0.06    0.07
  -2 -23  -2   22.88    0.51
   2 -23   2   22.73    0.55
   2  23   2   23.89    0.56
   2  23   2   22.33    0.55
   3 -23   2    2.79    0.19
  -3 -23  -2    2.75    0.18
   3  23   2    3.10    0.19
   3  23   2    3.22    0.20
   4 -23   2    0.00    0.09
  -4 -23  -2    0.16    0.10
   4  23   2    0.05    0.08
   4  23   2    0.04    0.09
   5  23   2    0.72    0.15
   6  23   2    3.48    0.26
  -7 -24   2    0.12    0.13
  -7 -24   2    0.05    0.13
  -6 -24   2    0.30    0.13
  -6 -24   2    0.13    0.11
  -6  24   2    0.17    0.11
  -5 -24   2    5.57    0.28
   5  24  -2    5.89    0.24
  -5  24   2    5.89    0.27
  -4 -24   2    0.20    0.12
   4  24  -2    0.26    0.08
  -4  24   2    0.17    0.09
   3 -24  -2   -0.05    0.08
  -3 -24   2   -0.16    0.10
  -3  24   2    0.08    0.08
   3  24  -2    0.02    0.07
  -2 -24   2    0.89    0.14
   2 -24  -2    0.60    0.11
  -2  24   2    0.63    0.11
  -2  24   2    0.68    0.09
   2  24  -2    0.73    0.11
  -1 -24   2   10.24    0.35
  -1 -24   2    9.82    0.26
   1 -24  -2    9.96    0.31
  -1  24   2    9.75    0.28
  -1  24   2    9.43    0.32
   1  24  -2    9.44    0.31
   0 -24  -2    1.58    0.15
   0 -24   2    1.85    0.18
   0  24   2    1.32    0.14
   0  24   2    1.63    0.14
   1 -24   2    0.29    0.11
  -1 -24  -2    0.18    0.09
   1  24   2    0.28    0.09
   1  24   2    0.20    0.09
  -2 -24  -2    3.63    0.20
   2 -24   2    3.51    0.22
   2  24   2    3.55    0.20
   2  24   2    3.78    0.21
  -3 -24  -2    0.10    0.09
   3 -24   2    0.08    0.09
   3  24   2    0.21    0.09
   3  24   2    0.17    0.09
   4 -24   2    1.88    0.19
   4  24   2    2.29    0.21
   5  24   2    5.51    0.30
  -7 -25   2   -0.05    0.12
  -7 -25   2    0.13    0.15
  -6 -25   2    0.11    0.11
  -6 -25   2   -0.15    0.12
  -5 -25   2   13.48    0.42
  -5 -25   2   13.43    0.44
   5  25  -2   12.54    0.38
  -5  25   2   13.03    0.41
  -4 -25   2    3.71    0.24
   4  25  -2    4.23    0.20
  -4  25   2    3.94    0.22
  -3 -25   2    7.60    0.31
  -3 -25   2    7.77    0.27
   3 -25  -2    7.82    0.30
   3  25  -2    7.64    0.28
  -3  25   2    7.34    0.29
  -2 -25   2    9.17    0.33
   2 -25  -2    9.76    0.32
   2  25  -2    9.62    0.32
  -2  25   2   10.06    0.34
  -1 -25   2    8.53    0.32
   1 -25  -2    8.37    0.29
   1  25  -2    9.00    0.31
  -1  25   2    8.84    0.31
  -1  25   2    8.42    0.26
   0 -25  -2    7.88    0.28
   0 -25   2    8.36    0.31
   0  25   2    8.21    0.27
   0  25   2    8.52    0.31
  -1 -25  -2   11.02    0.33
   1 -25   2   10.89    0.36
   1  25   2   10.33    0.33
   1  25   2   11.03    0.36
   2 -25   2    7.45    0.30
  -2 -25  -2    8.47    0.29
   2  25   2    7.77    0.30
   2  25   2    7.89    0.30
   3 -25   2    2.41    0.19
  -3 -25  -2    2.37    0.18
   3  25   2    2.42    0.19
   3  25   2    2.33    0.20
   4 -25   2    2.94    0.21
   4  25   2    2.61    0.21
   5  25   2    7.59    0.35
  -6 -26   2    1.16    0.18
  -6 -26   2    0.66    0.17
  -5 -26   2    2.25    0.23
  -5 -26   2    2.10    0.20
  -5  26   2    1.96    0.19
   5  26  -2    1.95    0.17
  -4 -26   2    7.19    0.28
  -4 -26   2    6.56    0.31
   4  26  -2    6.91    0.27
  -4  26   2    7.22    0.30
  -3 -26   2    1.04    0.17
  -3 -26   2    0.86    0.12
   3 -26  -2    0.97    0.14
  -3  26   2    0.61    0.12
   3  26  -2    0.78    0.12
   2 -26  -2    9.17    0.32
  -2 -26   2    9.27    0.28
  -2 -26   2    9.62    0.35
   2  26  -2    9.95    0.33
  -2  26   2    9.54    0.34
  -1 -26   2    0.49    0.13
   1 -26  -2    0.33    0.10
  -1  26   2    0.24    0.08
   1  26  -2    0.40    0.10
  -1  26   2    0.35    0.10
   0 -26  -2    1.90    0.17
   0 -26   2    1.65    0.17
   0  26  -2    1.72    0.17
   0  26   2    1.59    0.16
   0  26   2    1.69    0.14
  -1 -26  -2   -0.01    0.08
   1 -26   2    0.19    0.11
   1  26   2   -0.03    0.07
   1  26   2    0.07    0.08
  -2 -26  -2    5.45    0.24
   2 -26   2    4.86    0.26
   2  26   2    5.01    0.25
   2  26   2    5.07    0.24
   3 -26   2    5.18    0.27
  -3 -26  -2    5.38    0.25
   3  26   2    5.31    0.27
   4 -26   2    2.19    0.21
   4  26   2    2.21    0.22
   5  26   2    0.64    0.15
  -6 -27   2    6.43    0.33
  -6 -27   2    6.60    0.32
  -5 -27   2    0.70    0.14
  -5 -27   2    0.39    0.16
   5  27  -2    0.60    0.11
  -4 -27   2    4.57    0.26
  -4 -27   2    4.94    0.25
  -4  27   2    4.70    0.25
   4  27  -2    4.60    0.22
   3 -27  -2   13.12    0.41
  -3 -27   2   13.32    0.43
  -3 -27   2   13.29    0.38
  -3  27   2   13.27    0.41
   3  27  -2   13.56    0.40
  -2 -27   2    0.09    0.08
  -2 -27   2    0.03    0.10
   2 -27  -2    0.16    0.10
   2  27  -2    0.06    0.08
  -2  27   2    0.00    0.08
  -1 -27   2    5.54    0.27
   1 -27  -2    4.90    0.24
   1  27  -2    4.85    0.24
  -1  27   2    5.24    0.20
  -1  27   2    5.23    0.25
   0 -27   2    0.99    0.15
   0 -27  -2    0.87    0.13
   0  27  -2    0.66    0.12
   0  27   2    0.90    0.13
   0  27   2    0.89    0.12
  -1 -27  -2    0.07    0.09
   1 -27   2    0.27    0.12
   1  27   2    0.30    0.09
   1  27   2    0.18    0.09
  -2 -27  -2    0.36    0.11
   2 -27   2    0.19    0.11
   2  27   2    0.19    0.10
   2  27   2    0.21    0.09
  -3 -27  -2    4.13    0.22
   3 -27   2    4.57    0.26
   3  27   2    4.18    0.24
   4 -27   2    0.15    0.11
   4  27   2    0.09    0.11
   5  27   2    0.18    0.12
  -6 -28   2    4.74    0.28
  -6 -28   2    5.16    0.31
  -5 -28   2    1.31    0.19
  -5 -28   2    1.46    0.18
  -4 -28   2    2.83    0.20
  -4 -28   2    3.49    0.25
   4  28  -2    2.76    0.18
  -3 -28   2    9.17    0.36
   3 -28  -2    9.34    0.34
  -3 -28   2    8.95    0.30
   3  28  -2    8.94    0.32
  -3  28   2    9.03    0.34
   2 -28  -2   34.83    0.76
  -2 -28   2   34.92    0.80
   2  28  -2   35.35    0.77
  -2  28   2   35.02    0.78
  -1 -28   2    3.04    0.21
   1 -28  -2    3.09    0.20
   1  28  -2    2.91    0.20
  -1  28   2    2.86    0.19
   0 -28  -2   15.72    0.43
   0 -28   2   15.55    0.47
   0  28   2   15.51    0.46
   0  28  -2   15.79    0.46
   0  28   2   15.39    0.41
   1 -28   2    0.18    0.11
  -1 -28  -2   -0.01    0.09
   1  28   2   -0.02    0.08
   1  28   2    0.03    0.08
   2 -28   2    0.99    0.15
  -2 -28  -2    1.13    0.15
   2  28   2    1.16    0.15
   3 -28   2   -0.20    0.08
  -3 -28  -2   -0.08    0.09
   3  28   2   -0.10    0.09
   4 -28   2   14.87    0.47
   4  28   2   14.28    0.48
  -6 -29   2    0.24    0.13
  -6 -29   2   -0.05    0.14
  -5 -29   2    0.92    0.16
  -5 -29   2    0.54    0.17
  -4 -29   2    8.77    0.37
  -4 -29   2    9.02    0.33
   3 -29  -2    1.40    0.17
  -3 -29   2    1.46    0.15
  -3 -29   2    1.48    0.19
   3  29  -2    1.05    0.14
   2 -29  -2    4.80    0.25
  -2 -29   2    4.48    0.27
   2  29  -2    4.91    0.25
   1 -29  -2    0.06    0.10
  -1 -29   2    0.13    0.13
   1  29  -2    0.12    0.10
   0 -29  -2    9.02    0.33
   0 -29   2    8.75    0.35
   0  29   2    8.92    0.30
  -1 -29  -2   -0.01    0.10
   1 -29   2   -0.04    0.10
   1  29   2   -0.01    0.08
   2 -29   2   13.45    0.44
  -2 -29  -2   13.40    0.40
   2  29   2   13.91    0.43
  -3 -29  -2    0.41    0.13
   3 -29   2    0.73    0.15
   3  29   2    0.63    0.14
   4 -29   2    7.55    0.34
   4  29   2    8.01    0.36
  -5 -30   2    0.33    0.16
  -5 -30   2    0.54    0.14
  -4 -30   2    0.01    0.13
  -4 -30   2    0.02    0.10
   3 -30  -2    6.43    0.30
  -3 -30   2    6.17    0.32
  -2 -30   2    3.51    0.25
   2 -30  -2    3.73    0.23
   1 -30  -2    2.89    0.20
  -1 -30   2    3.43    0.24
   0 -30   2    1.16    0.18
   0 -30  -2    0.84    0.14
   0  30   2    1.06    0.13
   1 -30   2    1.33    0.18
  -1 -30  -2    1.31    0.17
   1  30   2    1.52    0.16
  -2 -30  -2    0.17    0.12
   2 -30   2    0.22    0.12
   2  30   2    0.14    0.10
   3 -30   2    1.75    0.20
   3  30   2    1.87    0.20
   4 -30   2    2.23    0.22
   4  30   2    2.14    0.23
  -5 -31   2    3.14    0.24
  -5 -31   2    3.20    0.28
  -4 -31   2    7.12    0.30
  -4 -31   2    6.56    0.33
   3 -31  -2    0.41    0.12
  -3 -31   2    0.42    0.15
   2 -31  -2    3.51    0.23
  -2 -31   2    3.92    0.26
  -1 -31   2    2.63    0.24
   1 -31  -2    2.86    0.21
   0 -31   2   14.50    0.47
   0 -31  -2   14.49    0.43
  -1 -31  -2    1.02    0.16
   1 -31   2    0.92    0.16
   1  31   2    1.04    0.14
   2 -31   2    7.07    0.32
  -2 -31  -2    7.23    0.30
   2  31   2    7.15    0.31
   3 -31   2    0.12    0.11
   3  31   2    0.11    0.10
  -4 -32   2    0.07    0.14
   3 -32  -2    0.01    0.11
  -3 -32   2    0.02    0.14
   2 -32  -2    4.18    0.25
  -2 -32   2    3.72    0.26
   1 -32  -2    0.03    0.11
  -1 -32   2    0.06    0.13
   0 -32  -2    6.14    0.29
   1 -32   2    0.57    0.15
  -1 -32  -2    0.61    0.14
   1  32   2    0.71    0.13
   2 -32   2    0.40    0.14
  -2 -32  -2    0.40    0.14
   2  32   2    0.38    0.12
   3 -32   2    1.62    0.20
   3  32   2    2.04    0.21
  -4 -33   2    1.19    0.21
  -3 -33   2   -0.05    0.14
   3 -33  -2    0.06    0.11
  -2 -33   2    0.17    0.13
   2 -33  -2    0.18    0.12
   1 -33  -2    0.25    0.13
  -1 -33   2    0.24    0.14
   0 -33  -2    0.11    0.11
   0 -33   2   -0.12    0.10
  -1 -33  -2   -0.13    0.10
   1 -33   2    0.03    0.11
  -2 -33  -2    0.76    0.16
   2 -33   2    0.85    0.17
   2  33   2    1.02    0.16
   3 -34  -2    3.18    0.23
  -3 -34   2    2.98    0.27
  -2 -34   2    1.10    0.19
   2 -34  -2    0.90    0.16
   1 -34  -2    3.93    0.25
  -1 -34   2    3.89    0.27
   0 -34  -2    3.63    0.24
   0 -34   2    4.06    0.27
   1 -34   2    0.61    0.16
  -1 -34  -2    0.43    0.14
   2 -35  -2    1.27    0.18
  -2 -35   2    1.44    0.21
  -1 -35   2    0.07    0.13
   1 -35  -2    0.05    0.11
   0 -35  -2    1.91    0.21
   0 -35   2    1.82    0.22
 -10   0   3    0.03    0.12
 -10   0   3   -0.08    0.12
  -9   0   3    0.44    0.13
  -9   0   3    0.26    0.12
  -8   0   3    0.07    0.10
  -8   0   3    0.03    0.09
  -7   0   3   -0.04    0.09
  -6   0   3   -0.05    0.03
  -6   0   3    0.09    0.08
  -5   0   3   13.29    0.34
  -4   0   3   -0.01    0.06
  -3   0   3    3.14    0.14
  -2   0   3    0.04    0.05
   2   0  -3   -0.04    0.02
  -2   0   3   -0.01    0.03
   1   0  -3    3.34    0.10
  -1   0   3    3.27    0.13
  -1   0   3    3.50    0.10
   0   0  -3    0.00    0.03
   0   0   3    0.02    0.02
   0   0   3    0.03    0.04
  -1   0  -3   41.99    0.73
   1   0   3   42.58    0.75
   2   0   3    0.00    0.05
   3   0   3    1.77    0.12
   4   0   3    0.07    0.06
   5   0   3   12.34    0.35
   6   0   3    0.01    0.08
   7   0   3    0.67    0.13
 -10  -1   3   10.51    0.41
 -10  -1   3   10.35    0.41
 -10   1   3   10.31    0.40
 -10   1   3   10.82    0.42
  -9  -1   3    2.35    0.22
  -9  -1   3    2.38    0.22
  -9   1   3    2.50    0.22
  -9   1   3    2.18    0.21
  -8  -1   3    4.61    0.24
  -8  -1   3    4.98    0.25
  -8   1   3    4.70    0.24
  -7  -1   3    1.42    0.15
  -7  -1   3    1.14    0.14
  -7   1   3    1.20    0.14
  -6  -1   3    1.26    0.13
  -6  -1   3    1.36    0.06
  -6   1   3    1.27    0.13
  -6   1   3    1.34    0.06
  -5  -1   3    7.22    0.24
  -5   1   3    7.32    0.24
  -4  -1   3   34.47    0.66
  -4   1   3   34.78    0.65
  -3  -1   3   26.22    0.50
  -3  -1   3   27.50    0.52
  -3   1   3   27.06    0.52
   2  -1  -3   16.88    0.29
  -2  -1   3   17.19    0.33
  -2  -1   3   17.21    0.35
  -2   1   3   17.53    0.36
   2   1  -3   17.40    0.29
  -1  -1   3   51.26    0.81
  -1  -1   3   52.33    0.87
   1  -1  -3   53.30    0.82
  -1   1   3   51.18    0.87
   1   1  -3   46.45    0.81
  -1   1   3   52.79    0.80
   0  -1  -3    0.71    0.06
   0  -1   3    0.64    0.07
   0  -1   3    0.78    0.05
   0   1   3    0.66    0.04
   0   1  -3    0.70    0.06
   0   1   3    0.64    0.07
   1  -1   3    1.32    0.09
  -1  -1  -3    0.99    0.08
   1   1   3    1.30    0.10
  -1   1  -3    1.05    0.08
   2  -1   3    1.70    0.11
   2   1   3    1.40    0.10
   3  -1   3    2.12    0.12
   3   1   3    1.91    0.12
   4  -1   3   24.42    0.52
   4   1   3   24.55    0.53
   5  -1   3    8.51    0.28
   5   1   3    9.07    0.29
   6  -1   3   -0.01    0.08
   6   1   3   -0.03    0.07
   7   1   3    0.88    0.14
 -10  -2   3    1.69    0.21
 -10  -2   3    1.51    0.20
 -10   2   3    1.61    0.20
 -10   2   3    2.10    0.23
  -9  -2   3    0.58    0.14
  -9  -2   3    0.40    0.14
  -9   2   3    0.33    0.13
  -8  -2   3    0.11    0.10
  -8  -2   3   -0.03    0.09
  -8   2   3    0.08    0.10
  -7  -2   3   13.73    0.40
  -7  -2   3   13.59    0.39
  -7   2   3   13.45    0.38
  -6  -2   3    3.64    0.19
  -6  -2   3    3.59    0.18
  -6   2   3    3.66    0.10
  -6   2   3    3.55    0.18
  -5  -2   3    7.57    0.24
  -5  -2   3    8.38    0.26
  -5   2   3    7.79    0.15
  -5   2   3    8.04    0.25
  -4  -2   3    2.63    0.13
  -4  -2   3    2.99    0.14
  -4   2   3    2.76    0.14
  -3  -2   3    2.54    0.12
  -3  -2   3    2.62    0.12
  -3   2   3    2.67    0.13
  -3   2   3    2.52    0.06
  -2  -2   3    0.23    0.06
  -2  -2   3    0.21    0.05
   2  -2  -3    0.23    0.03
  -2   2   3    0.19    0.03
  -2   2   3    0.23    0.06
  -1  -2   3   50.83    0.81
  -1  -2   3   49.62    0.85
   1  -2  -3   50.87    0.81
  -1   2   3   50.03    0.86
  -1   2   3   49.97    0.81
  -1   2   3   51.40    0.79
   0  -2   3    2.44    0.08
   0  -2  -3    2.41    0.10
   0  -2   3    2.25    0.11
   0   2   3    2.24    0.11
  -1  -2  -3    0.00    0.04
   1  -2   3    0.09    0.03
   1  -2   3    0.02    0.04
   1   2   3    0.08    0.05
   2  -2   3    2.46    0.12
   2   2   3    2.57    0.13
   3  -2   3    1.08    0.10
   3   2   3    1.26    0.11
   4  -2   3   40.55    0.76
   4   2   3   39.91    0.78
   5  -2   3    3.71    0.18
  -5  -2  -3    3.78    0.16
   5   2   3    3.96    0.20
   6  -2   3    3.87    0.20
   6   2   3    3.96    0.21
   7   2   3    2.82    0.20
 -10  -3   3    0.01    0.13
  -9  -3   3    1.81    0.20
  -9  -3   3    2.00    0.21
  -9   3   3    1.96    0.20
  -8  -3   3    0.12    0.09
  -8  -3   3   -0.17    0.09
  -8   3   3   -0.11    0.09
  -7  -3   3    1.75    0.17
  -7  -3   3    1.68    0.17
  -7   3   3    1.75    0.16
  -6  -3   3    0.31    0.10
  -6  -3   3    0.19    0.09
  -6   3   3    0.32    0.09
  -5  -3   3    8.49    0.26
  -5  -3   3    8.48    0.26
  -5   3   3    9.09    0.26
  -4  -3   3    0.05    0.06
  -4  -3   3   -0.06    0.05
  -4   3   3    0.02    0.02
  -4   3   3    0.09    0.06
  -3  -3   3   39.67    0.72
  -3  -3   3   38.85    0.69
  -3   3   3   39.62    0.62
  -3   3   3   40.77    0.72
   2  -3  -3   30.06    0.49
  -2  -3   3   29.31    0.52
  -2  -3   3   29.78    0.55
  -2   3   3   29.26    0.48
  -2   3   3   30.57    0.56
  -1  -3   3   20.64    0.40
   1  -3  -3   21.01    0.37
  -1  -3   3   21.29    0.37
  -1   3   3   20.31    0.37
  -1   3   3   21.38    0.41
   0  -3  -3    0.01    0.03
   0  -3   3    0.01    0.05
   0  -3   3    0.12    0.04
   0   3   3    0.02    0.05
   0   3   3    0.06    0.04
   1  -3   3   23.50    0.44
   1  -3   3   23.55    0.41
   1   3   3   24.16    0.47
  -2  -3  -3   16.38    0.28
   2  -3   3   16.38    0.34
   2   3   3   16.50    0.37
  -3  -3  -3   33.59    0.56
   3  -3   3   31.64    0.62
   3   3   3   34.28    0.66
  -4  -3  -3    1.64    0.10
   4  -3   3    1.79    0.12
   4   3   3    2.02    0.15
  -5  -3  -3   -0.04    0.06
   5  -3   3    0.00    0.06
   5   3   3   -0.03    0.07
   6  -3   3    0.00    0.07
   6   3   3    0.18    0.09
   7   3   3    0.54    0.13
  -9  -4   3    0.08    0.11
  -9  -4   3    0.24    0.13
  -9   4   3    0.11    0.11
  -8  -4   3    0.00    0.11
  -8  -4   3    0.13    0.10
  -8   4   3    0.03    0.10
  -7  -4   3   13.66    0.41
  -7  -4   3   13.62    0.40
  -7   4   3   13.69    0.38
  -6  -4   3    2.59    0.17
  -6  -4   3    2.35    0.16
  -6   4   3    2.65    0.16
  -5  -4   3    0.62    0.09
  -5  -4   3    0.71    0.10
  -5   4   3    0.83    0.10
  -4  -4   3   20.41    0.44
  -4  -4   3   19.44    0.42
  -4   4   3   19.85    0.33
  -4   4   3   19.71    0.42
  -3  -4   3    8.47    0.23
  -3  -4   3    8.78    0.23
   3   4  -3    8.71    0.15
  -3   4   3    8.86    0.24
  -3   4   3    8.64    0.17
   2  -4  -3    4.24    0.11
  -2  -4   3    4.31    0.15
  -2  -4   3    4.25    0.14
  -2   4   3    4.36    0.11
  -2   4   3    4.61    0.16
  -1  -4   3   28.56    0.50
   1  -4  -3   30.08    0.50
  -1  -4   3   28.88    0.53
  -1   4   3   29.58    0.50
  -1   4   3   29.52    0.55
   0  -4  -3   96.73    1.48
   0  -4   3   91.99    1.46
   0  -4   3   91.95    1.51
   0   4   3   94.76    1.54
   0   4   3   94.96    1.49
   1  -4   3  111.86    1.72
  -1  -4  -3  112.67    1.76
   1   4   3  110.21    1.76
   1   4   3  109.83    1.81
   2  -4   3    8.40    0.21
  -2  -4  -3    8.69    0.17
   2   4   3    9.33    0.25
   3  -4   3    1.16    0.09
  -3  -4  -3    1.06    0.07
   3   4   3    1.10    0.11
  -4  -4  -3   10.12    0.23
   4  -4   3    9.17    0.26
   4   4   3    9.61    0.30
  -5  -4  -3    0.09    0.06
   5  -4   3    0.24    0.07
   5   4   3    0.21    0.09
   6   4   3   -0.10    0.07
   7   4   3    3.51    0.23
  -9  -5   3    6.52    0.31
  -9  -5   3    5.80    0.29
  -9   5   3    6.72    0.29
  -8  -5   3    1.32    0.16
  -8  -5   3    0.90    0.16
  -8   5   3    1.05    0.15
  -7  -5   3    2.07    0.19
  -7  -5   3    1.24    0.15
  -7   5   3    1.48    0.15
  -6  -5   3   25.66    0.58
  -6  -5   3   25.42    0.57
  -6   5   3   25.43    0.55
  -5  -5   3    0.56    0.09
  -5  -5   3    0.56    0.10
  -5   5   3    0.57    0.10
  -4  -5   3    0.16    0.07
  -4  -5   3    0.22    0.07
  -4   5   3    0.21    0.07
  -4   5   3    0.24    0.04
  -3  -5   3   22.34    0.45
  -3  -5   3   21.65    0.43
  -3   5   3   21.84    0.38
  -3   5   3   22.72    0.45
   3   5  -3   21.90    0.36
  -2  -5   3   17.49    0.35
  -2  -5   3   17.79    0.37
   2  -5  -3   18.60    0.33
  -2   5   3   17.74    0.32
  -2   5   3   18.63    0.38
   1  -5  -3    0.27    0.05
  -1  -5   3    0.24    0.06
  -1  -5   3    0.33    0.06
  -1   5   3    0.31    0.05
  -1   5   3    0.31    0.06
   0  -5  -3    6.48    0.18
   0  -5   3    6.50    0.16
   0   5   3    6.17    0.19
   0   5   3    6.24    0.17
   1  -5   3   14.70    0.30
  -1  -5  -3   14.83    0.33
   1  -5   3   14.90    0.29
   1   5   3   14.64    0.34
   1   5   3   14.68    0.33
   2  -5   3   46.38    0.78
  -2  -5  -3   44.82    0.71
   2  -5   3   45.59    0.76
   2   5   3   45.65    0.84
  -3  -5  -3   21.15    0.38
   3  -5   3   21.43    0.43
   3   5   3   21.23    0.48
   4  -5   3    0.09    0.06
  -4  -5  -3    0.08    0.05
   4   5   3    0.03    0.07
   5  -5   3    8.52    0.26
   5   5   3    8.29    0.30
   6   5   3    2.23    0.18
   7   5   3    2.41    0.22
  -9  -6   3    0.08    0.12
  -9  -6   3    0.25    0.12
  -9   6   3    0.22    0.13
  -8  -6   3    9.01    0.34
  -8  -6   3    9.41    0.36
  -8   6   3    8.71    0.32
  -7  -6   3    1.42    0.15
  -7  -6   3    1.68    0.17
  -7   6   3    1.33    0.14
  -6  -6   3   44.41    0.86
  -6  -6   3   45.06    0.88
  -6   6   3   43.35    0.84
  -5  -6   3   36.05    0.73
  -5  -6   3   36.69    0.71
  -5   6   3   36.22    0.69
  -4  -6   3   37.18    0.71
  -4  -6   3   37.32    0.70
   4   6  -3   37.09    0.58
  -4   6   3   38.47    0.69
  -4   6   3   36.58    0.61
  -3  -6   3    5.17    0.18
  -3  -6   3    4.96    0.17
  -3   6   3    5.41    0.13
  -3   6   3    5.32    0.18
   3   6  -3    5.37    0.12
  -2  -6   3   15.37    0.33
  -2  -6   3   15.88    0.33
  -2   6   3   15.68    0.30
  -2   6   3   16.20    0.34
   1  -6  -3    7.21    0.18
  -1  -6   3    7.12    0.19
  -1  -6   3    7.28    0.19
  -1   6   3    7.08    0.18
  -1   6   3    6.86    0.20
   0  -6   3    0.06    0.04
   0  -6   3    0.07    0.04
   0  -6  -3    0.03    0.04
   0   6   3    0.05    0.04
   0   6   3    0.10    0.06
   1  -6   3   66.38    1.06
  -1  -6  -3   67.62    1.10
   1  -6   3   65.51    1.08
   1   6   3   64.79    1.10
   1   6   3   65.71    1.14
  -2  -6  -3    6.51    0.14
   2  -6   3    6.41    0.18
   2  -6   3    6.55    0.17
   2   6   3    6.57    0.22
   2   6   3    6.03    0.20
   3  -6   3   40.00    0.69
  -3  -6  -3   38.88    0.64
   3   6   3   37.76    0.76
   4  -6   3    3.68    0.15
  -4  -6  -3    4.03    0.14
   4   6   3    3.80    0.19
   5  -6   3   16.55    0.38
   5   6   3   15.28    0.43
   6   6   3    3.35    0.21
   7   6   3    1.65    0.19
  -9  -7   3    0.20    0.11
  -9  -7   3    0.01    0.12
  -9   7   3   -0.16    0.11
  -8  -7   3    2.83    0.22
  -8  -7   3    3.29    0.21
  -8   7   3    3.12    0.20
  -7  -7   3    2.52    0.18
  -7  -7   3    2.39    0.19
  -7   7   3    2.56    0.17
  -6  -7   3    5.10    0.22
  -6  -7   3    5.18    0.24
  -6   7   3    5.11    0.22
  -5  -7   3    5.08    0.21
  -5  -7   3    5.03    0.21
  -5   7   3    5.59    0.21
  -4  -7   3   16.46    0.39
  -4  -7   3   16.01    0.37
   4   7  -3   15.97    0.28
  -4   7   3   16.79    0.37
  -4   7   3   15.91    0.31
  -3  -7   3   46.64    0.83
  -3  -7   3   46.45    0.82
  -3   7   3   46.57    0.76
   3   7  -3   46.52    0.74
  -3   7   3   47.73    0.83
  -2  -7   3    4.33    0.15
  -2  -7   3    4.72    0.16
   2  -7  -3    3.90    0.12
  -2   7   3    4.32    0.16
  -2   7   3    4.45    0.13
  -1  -7   3   26.93    0.50
   1  -7  -3   28.19    0.50
  -1  -7   3   26.96    0.50
  -1   7   3   28.57    0.53
  -1   7   3   27.38    0.49
   0  -7  -3   11.58    0.26
   0  -7   3   11.16    0.25
   0  -7   3   11.15    0.24
   0   7   3   11.39    0.26
   0   7   3   11.58    0.28
  -1  -7  -3   52.76    0.81
   1  -7   3   52.90    0.88
   1  -7   3   53.48    0.87
  -1  -7  -3   52.81    0.91
   1   7   3   51.84    0.91
   1   7   3   52.91    0.94
   2  -7   3   -0.03    0.05
   2  -7   3    0.04    0.04
  -2  -7  -3    0.01    0.04
   2   7   3   -0.02    0.06
   2   7   3    0.05    0.05
   3  -7   3    0.71    0.07
  -3  -7  -3    0.78    0.07
   3   7   3    0.79    0.10
   4  -7   3   18.71    0.40
  -4  -7  -3   18.82    0.37
   4   7   3   19.27    0.48
   5   7   3    2.91    0.19
   6   7   3    1.72    0.18
   7   7   3    0.19    0.11
  -9  -8   3    0.23    0.14
  -9  -8   3    0.49    0.13
  -8  -8   3    0.45    0.13
  -8  -8   3    0.68    0.15
  -8   8   3    0.43    0.12
  -7  -8   3    9.62    0.35
  -7  -8   3    9.41    0.33
  -7   8   3    9.91    0.30
  -6  -8   3   14.13    0.39
  -6  -8   3   14.71    0.42
  -6   8   3   15.41    0.38
  -5  -8   3   15.91    0.41
  -5  -8   3   16.18    0.40
   5   8  -3   16.92    0.30
  -5   8   3   15.77    0.37
  -4  -8   3    5.58    0.20
  -4  -8   3    5.48    0.20
   4   8  -3    5.28    0.13
  -4   8   3    5.30    0.15
  -4   8   3    5.45    0.19
  -3  -8   3   12.51    0.30
  -3  -8   3   12.96    0.31
  -3   8   3   12.69    0.30
  -3   8   3   12.89    0.26
   3   8  -3   12.04    0.24
   2  -8  -3   67.40    1.06
  -2  -8   3   65.23    1.11
  -2  -8   3   65.69    1.09
  -2   8   3   65.14    1.06
  -2   8   3   66.81    1.12
   1  -8  -3   73.25    1.17
  -1  -8   3   70.79    1.18
  -1  -8   3   71.27    1.18
  -1   8   3   72.99    1.17
  -1   8   3   73.81    1.22
   0  -8   3    9.61    0.23
   0  -8  -3    9.44    0.18
   0  -8   3    9.62    0.22
   0  -8  -3   10.02    0.24
   0   8   3    9.79    0.24
   0   8   3    9.69    0.25
   1  -8   3    0.27    0.05
  -1  -8  -3    0.28    0.04
   1  -8   3    0.31    0.06
   1   8   3    0.28    0.06
   1   8   3    0.29    0.07
   2  -8   3   14.05    0.28
  -2  -8  -3   13.50    0.25
   2  -8   3   13.61    0.30
   2   8   3   12.93    0.34
  -3  -8  -3    2.74    0.11
   3  -8   3    3.00    0.11
   3   8   3    2.75    0.15
   3   8   3    2.76    0.16
  -4  -8  -3    2.70    0.13
   4  -8   3    2.60    0.12
   4   8   3    2.65    0.17
   5   8   3    2.71    0.18
   6   8   3    0.10    0.10
   7   8   3    4.40    0.26
  -9  -9   3    2.14    0.21
  -9  -9   3    2.51    0.24
  -8  -9   3    1.57    0.19
  -8  -9   3    1.48    0.18
  -8   9   3    1.84    0.17
  -7  -9   3    3.12    0.21
  -7  -9   3    3.16    0.20
  -7   9   3    2.99    0.18
  -6  -9   3    6.07    0.25
  -6  -9   3    6.40    0.26
  -6   9   3    6.13    0.23
  -5  -9   3    8.20    0.28
  -5  -9   3    7.68    0.27
  -5   9   3    8.06    0.25
   5   9  -3    8.39    0.18
  -4  -9   3   10.90    0.30
  -4  -9   3   11.65    0.31
  -4   9   3   11.35    0.29
   4   9  -3   11.12    0.23
  -4   9   3   11.53    0.25
  -3  -9   3    4.61    0.18
  -3  -9   3    4.30    0.17
   3   9  -3    4.44    0.13
  -3   9   3    4.83    0.17
  -3   9   3    4.32    0.14
  -2  -9   3   73.09    1.21
  -2  -9   3   74.13    1.22
  -2   9   3   72.46    1.17
  -2   9   3   72.86    1.23
  -1  -9   3    0.31    0.05
  -1  -9   3    0.49    0.07
   1  -9  -3    0.47    0.06
  -1   9   3    0.38    0.07
  -1   9   3    0.41    0.06
   0  -9   3    0.27    0.06
   0  -9   3    0.36    0.05
   0  -9  -3    0.35    0.04
   0  -9  -3    0.33    0.06
   0   9   3    0.32    0.07
   0   9   3    0.37    0.06
   1  -9   3    9.87    0.25
   1  -9   3   10.06    0.21
  -1  -9  -3    9.64    0.19
   1   9   3    9.73    0.27
   1   9   3    9.70    0.26
   2  -9   3    3.27    0.11
   2  -9   3    3.35    0.14
  -2  -9  -3    3.24    0.11
   2   9   3    3.15    0.15
   2   9   3    3.14    0.16
  -3  -9  -3   10.91    0.24
   3  -9   3   11.17    0.24
   3   9   3   11.19    0.33
   3   9   3   11.10    0.31
  -4  -9  -3   10.19    0.25
   4  -9   3   10.24    0.25
   4   9   3   11.00    0.34
   5   9   3    1.32    0.15
   6   9   3    0.38    0.11
   7   9   3    1.05    0.17
  -9 -10   3   -0.05    0.12
  -9 -10   3   -0.03    0.10
  -8 -10   3    1.15    0.16
  -8 -10   3    1.61    0.19
  -8  10   3    1.25    0.15
  -7 -10   3    5.25    0.26
  -7 -10   3    4.48    0.24
  -7  10   3    4.96    0.22
  -6 -10   3    4.73    0.23
  -6 -10   3    4.70    0.23
  -6  10   3    4.64    0.20
  -5 -10   3   25.12    0.56
  -5 -10   3   24.04    0.54
   5  10  -3   25.04    0.44
  -5  10   3   24.35    0.51
  -4 -10   3    2.87    0.16
  -4 -10   3    2.89    0.16
   4  10  -3    2.94    0.10
  -4  10   3    3.19    0.13
  -4  10   3    3.10    0.16
  -3 -10   3   20.15    0.44
  -3 -10   3   20.15    0.43
   3  10  -3   19.42    0.37
  -3  10   3   20.41    0.39
  -3  10   3   20.51    0.42
  -2 -10   3    3.35    0.15
  -2 -10   3    3.35    0.14
  -2  10   3    3.36    0.13
  -2  10   3    3.28    0.15
   1 -10  -3    4.04    0.12
   1 -10  -3    4.23    0.15
  -1 -10   3    4.30    0.16
  -1  10   3    4.24    0.15
  -1  10   3    4.16    0.16
   0 -10   3    8.28    0.19
   0 -10  -3    8.01    0.17
   0 -10  -3    8.17    0.23
   0 -10   3    7.99    0.22
   0  10   3    8.14    0.22
   0  10   3    8.64    0.24
  -1 -10  -3   29.05    0.49
   1 -10   3   28.53    0.55
   1 -10   3   30.00    0.50
   1  10   3   29.03    0.57
   1  10   3   29.51    0.59
  -2 -10  -3   33.97    0.56
   2 -10   3   34.39    0.57
   2 -10   3   32.97    0.62
   2  10   3   32.67    0.65
   2  10   3   34.80    0.69
   3 -10   3    5.29    0.14
  -3 -10  -3    5.36    0.15
   3  10   3    5.56    0.23
   3  10   3    5.05    0.21
  -4 -10  -3    0.89    0.09
   4  10   3    0.73    0.12
   5  10   3    1.14    0.14
   6  10   3    0.29    0.11
   7  10   3    0.38    0.13
  -9 -11   3    2.63    0.24
  -9 -11   3    2.42    0.24
  -8 -11   3    0.19    0.13
  -8 -11   3    0.36    0.12
  -7 -11   3   12.14    0.40
  -7 -11   3   11.80    0.38
  -7  11   3   11.76    0.34
  -6 -11   3    3.97    0.22
  -6 -11   3    4.30    0.22
  -6  11   3    4.42    0.20
   6  11  -3    4.62    0.14
  -5 -11   3    7.42    0.27
  -5 -11   3    7.10    0.26
   5  11  -3    7.75    0.19
  -5  11   3    7.67    0.24
  -4 -11   3   44.48    0.83
  -4 -11   3   44.17    0.83
  -4  11   3   44.00    0.80
   4  11  -3   43.13    0.73
  -4  11   3   44.67    0.76
  -3 -11   3    0.67    0.09
  -3 -11   3    0.65    0.10
   3  11  -3    0.67    0.07
  -3  11   3    0.76    0.09
  -3  11   3    0.66    0.07
  -2 -11   3  105.17    1.69
  -2 -11   3  102.89    1.68
  -2  11   3  103.03    1.65
  -2  11   3  104.42    1.70
  -1 -11   3   48.01    0.84
   1 -11  -3   49.97    0.83
   1 -11  -3   49.20    0.80
  -1 -11   3   43.91    0.81
  -1  11   3   49.50    0.86
  -1  11   3   48.83    0.83
   0 -11   3    2.22    0.10
   0 -11  -3    2.43    0.09
   0 -11   3    2.51    0.13
   0  11   3    2.36    0.13
   0  11   3    2.30    0.12
   1 -11   3    3.26    0.15
  -1 -11  -3    3.25    0.11
   1 -11   3    3.01    0.10
   1  11   3    2.77    0.15
   1  11   3    3.00    0.14
   2 -11   3    3.88    0.10
   2 -11   3    3.34    0.16
  -2 -11  -3    3.63    0.12
   2  11   3    3.39    0.16
   2  11   3    3.85    0.18
  -3 -11  -3    2.95    0.13
   3 -11   3    3.02    0.10
   3 -11   3    3.21    0.16
   3  11   3    3.26    0.18
   3  11   3    3.05    0.16
   4  11   3    4.38    0.22
   5  11   3    3.20    0.21
   6  11   3    2.67    0.21
   7  11   3    0.04    0.11
  -9 -12   3    0.45    0.14
  -9 -12   3    0.30    0.15
  -8 -12   3    0.19    0.12
  -8 -12   3    0.12    0.12
  -7 -12   3    0.05    0.11
  -7 -12   3    0.01    0.09
  -7  12   3    0.23    0.10
  -6 -12   3    0.98    0.14
  -6 -12   3    1.09    0.15
  -6  12   3    1.28    0.13
  -5 -12   3    3.67    0.19
  -5 -12   3    4.01    0.20
   5  12  -3    4.33    0.14
  -5  12   3    4.25    0.18
  -5  12   3    3.92    0.16
  -4 -12   3    8.53    0.27
  -4 -12   3    7.95    0.26
  -4  12   3    8.29    0.22
  -4  12   3    8.46    0.24
   4  12  -3    8.34    0.20
  -3 -12   3    0.00    0.07
  -3 -12   3    0.11    0.07
  -3  12   3   -0.05    0.06
   3  12  -3    0.05    0.04
  -3  12   3    0.01    0.05
  -2 -12   3    0.09    0.06
  -2 -12   3    0.24    0.08
  -2  12   3    0.08    0.06
  -2  12   3    0.10    0.05
  -1 -12   3    0.10    0.05
   1 -12  -3    0.18    0.05
   1 -12  -3    0.18    0.06
  -1 -12   3    0.55    0.09
  -1  12   3    0.15    0.06
  -1  12   3    0.08    0.05
   0 -12   3   25.65    0.51
   0 -12   3   26.16    0.46
   0 -12  -3   25.95    0.46
   0  12   3   24.85    0.51
   0  12   3   26.06    0.53
   1 -12   3    0.84    0.10
  -1 -12  -3    0.79    0.07
   1 -12   3    0.80    0.06
   1  12   3    0.60    0.09
   1  12   3    0.93    0.10
  -2 -12  -3    0.16    0.06
   2 -12   3    0.21    0.03
   2 -12   3    0.24    0.07
   2  12   3    0.05    0.06
   2  12   3    0.14    0.07
   3 -12   3    4.23    0.18
  -3 -12  -3    4.25    0.15
   3  12   3    4.38    0.21
   3  12   3    4.16    0.19
   4  12   3    4.77    0.23
   4  12   3    4.67    0.22
   5  12   3    9.52    0.35
   6  12   3    2.25    0.21
   7  12   3    5.64    0.31
  -9 -13   3    1.79    0.21
  -9 -13   3    2.15    0.24
  -8 -13   3    8.15    0.33
  -8 -13   3    7.69    0.34
  -7 -13   3    7.99    0.32
  -7 -13   3    8.31    0.34
  -7  13   3    8.20    0.27
  -6 -13   3   11.95    0.38
  -6 -13   3   11.70    0.37
  -6  13   3   11.91    0.32
  -5 -13   3    5.33    0.24
  -5 -13   3    4.97    0.23
  -5  13   3    5.39    0.20
   5  13  -3    5.28    0.16
  -5  13   3    5.57    0.19
  -4 -13   3    0.26    0.09
  -4 -13   3    0.39    0.10
  -4  13   3    0.30    0.08
  -4  13   3    0.37    0.07
   4  13  -3    0.44    0.06
  -3 -13   3   34.93    0.66
  -3 -13   3   34.38    0.67
   3  13  -3   33.73    0.61
  -3  13   3   34.21    0.63
  -3  13   3   34.25    0.64
  -2 -13   3   15.44    0.34
  -2 -13   3   14.66    0.36
  -2  13   3   15.53    0.34
  -2  13   3   15.70    0.35
  -1 -13   3    0.04    0.05
   1 -13  -3    0.03    0.04
  -1 -13   3   -0.01    0.07
  -1  13   3    0.17    0.05
  -1  13   3    0.14    0.06
   0 -13  -3    0.10    0.05
   0 -13   3    0.15    0.07
   0 -13   3    0.16    0.05
   0  13   3    0.19    0.06
   0  13   3    0.03    0.06
   1 -13   3    0.33    0.08
   1 -13   3    0.30    0.04
  -1 -13  -3    0.37    0.06
   1  13   3    0.33    0.08
   1  13   3    0.31    0.07
  -2 -13  -3    5.21    0.16
   2 -13   3    4.97    0.19
   2  13   3    4.91    0.20
   2  13   3    5.32    0.21
  -3 -13  -3   13.33    0.29
   3 -13   3   13.28    0.35
   3  13   3   13.02    0.38
   3  13   3   13.96    0.37
   4  13   3    5.37    0.23
   4  13   3    5.15    0.25
   5  13   3    0.13    0.09
   6  13   3    4.21    0.26
   7  13   3    0.40    0.14
  -9 -14   3    1.26    0.20
  -9 -14   3    1.15    0.18
  -8 -14   3    0.28    0.14
  -8 -14   3    0.07    0.12
  -7 -14   3    1.79    0.20
  -7 -14   3    2.03    0.19
  -6 -14   3   20.19    0.53
  -6 -14   3   20.38    0.52
  -6  14   3   19.89    0.45
  -5 -14   3   -0.05    0.09
  -5 -14   3    0.05    0.09
  -5  14   3   -0.09    0.07
  -5  14   3    0.01    0.06
   5  14  -3    0.04    0.05
  -4 -14   3   33.44    0.68
  -4 -14   3   34.56    0.69
   4  14  -3   33.19    0.60
  -4  14   3   33.56    0.63
  -4  14   3   33.33    0.63
  -3 -14   3    0.97    0.12
  -3 -14   3    0.99    0.11
  -3  14   3    0.92    0.09
  -3  14   3    1.06    0.10
   3  14  -3    1.13    0.09
   2 -14  -3   21.37    0.43
  -2 -14   3   22.04    0.44
  -2 -14   3   21.53    0.48
  -2  14   3   20.82    0.44
  -2  14   3   21.55    0.45
  -1 -14   3    1.21    0.09
  -1 -14   3    1.05    0.11
   1 -14  -3    1.20    0.09
  -1  14   3    0.99    0.10
  -1  14   3    1.15    0.10
   0 -14   3   14.20    0.28
   0 -14  -3   14.24    0.30
   0 -14   3   14.36    0.35
   0  14   3   14.67    0.35
   0  14   3   14.63    0.35
   1 -14   3    9.79    0.18
   1 -14   3    9.28    0.27
  -1 -14  -3    9.61    0.23
   1  14   3    9.90    0.29
   1  14   3    9.58    0.28
   2 -14   3   26.62    0.55
  -2 -14  -3   26.53    0.48
   2  14   3   26.87    0.59
   2  14   3   25.22    0.56
   3 -14   3   10.63    0.31
  -3 -14  -3   10.83    0.26
   3  14   3   10.95    0.34
   3  14   3   10.96    0.33
   4  14   3    1.99    0.17
   4  14   3    1.78    0.17
   5  14   3    0.90    0.14
   6  14   3    3.57    0.24
   7  14   3    0.96    0.18
  -9 -15   3    0.13    0.14
  -9 -15   3   -0.14    0.11
  -8 -15   3    0.01    0.12
  -8 -15   3    0.13    0.12
  -7 -15   3    0.96    0.16
  -7 -15   3    0.81    0.15
  -6 -15   3    1.74    0.18
  -6 -15   3    1.98    0.19
  -6  15   3    2.14    0.15
  -5 -15   3    2.33    0.17
  -5 -15   3    2.49    0.18
  -5  15   3    2.50    0.15
  -5  15   3    2.67    0.14
   5  15  -3    2.46    0.12
  -4 -15   3    3.25    0.18
  -4 -15   3    2.27    0.18
  -4  15   3    2.76    0.15
  -4  15   3    2.92    0.14
   4  15  -3    2.72    0.12
  -3 -15   3    8.27    0.27
  -3 -15   3    8.02    0.25
  -3  15   3    8.21    0.23
  -3  15   3    8.00    0.24
   3  15  -3    7.52    0.22
   2 -15  -3   23.92    0.48
  -2 -15   3   24.57    0.48
  -2 -15   3   24.00    0.52
  -2  15   3   23.65    0.49
  -2  15   3   24.32    0.50
  -1 -15   3   18.70    0.43
  -1 -15   3   18.38    0.37
   1 -15  -3   18.60    0.38
  -1  15   3   18.89    0.42
  -1  15   3   19.13    0.42
   0 -15  -3    5.93    0.18
   0 -15   3    5.44    0.22
   0 -15   3    5.62    0.16
   0  15   3    5.56    0.20
   0  15   3    5.72    0.21
   1 -15   3    6.40    0.23
  -1 -15  -3    6.86    0.19
   1  15   3    6.75    0.24
   1  15   3    7.19    0.24
   2 -15   3   10.28    0.30
  -2 -15  -3   10.21    0.25
   2  15   3   10.07    0.32
   2  15   3    9.96    0.30
   3 -15   3    3.33    0.18
  -3 -15  -3    3.14    0.14
   3  15   3    3.34    0.20
   3  15   3    3.57    0.19
   4  15   3   45.32    0.95
   4  15   3   45.10    0.90
   5  15   3    0.40    0.12
   6  15   3    0.06    0.11
  -9 -16   3    0.42    0.16
  -9 -16   3    0.72    0.16
  -8 -16   3    3.14    0.25
  -8 -16   3    3.28    0.24
  -7 -16   3    0.96    0.15
  -7 -16   3    0.71    0.15
  -6 -16   3   23.94    0.61
  -6 -16   3   24.11    0.59
  -6  16   3   24.14    0.51
  -6  16   3   25.32    0.53
  -5 -16   3    1.23    0.14
  -5 -16   3    1.06    0.13
  -5  16   3    1.00    0.11
  -5  16   3    0.97    0.11
   5  16  -3    1.17    0.10
  -4 -16   3    7.36    0.28
  -4 -16   3    7.50    0.26
   4  16  -3    7.29    0.21
  -4  16   3    7.47    0.22
  -4  16   3    7.51    0.24
  -3 -16   3    0.83    0.10
  -3 -16   3    0.50    0.11
  -3  16   3    0.72    0.09
  -3  16   3    0.68    0.09
   3  16  -3    0.59    0.08
   2 -16  -3    5.90    0.20
  -2 -16   3    6.10    0.24
  -2 -16   3    6.16    0.20
  -2  16   3    6.10    0.20
  -2  16   3    6.18    0.21
  -1 -16   3   14.23    0.31
  -1 -16   3   13.57    0.36
   1 -16  -3   13.97    0.32
  -1  16   3   14.52    0.35
  -1  16   3   13.26    0.34
   0 -16  -3   77.80    1.27
   0 -16   3   77.80    1.25
   0 -16   3   79.37    1.33
   0  16   3   77.77    1.35
   0  16   3   76.49    1.33
   1 -16   3    0.13    0.08
  -1 -16  -3    0.32    0.07
   1  16   3    0.23    0.07
   1  16   3    0.01    0.07
   2 -16   3    7.22    0.25
  -2 -16  -3    7.45    0.21
   2  16   3    7.08    0.25
   2  16   3    6.94    0.26
  -3 -16  -3   22.06    0.44
   3 -16   3   21.67    0.50
   3  16   3   21.56    0.52
   3  16   3   21.57    0.54
   4  16   3   10.31    0.37
   4  16   3   11.01    0.35
   5  16   3   -0.02    0.08
   5  16   3    0.04    0.08
   6  16   3   11.83    0.44
  -8 -17   3    4.16    0.27
  -8 -17   3    4.01    0.26
  -7 -17   3    0.08    0.11
  -7 -17   3   -0.13    0.11
  -6 -17   3    4.38    0.24
  -6 -17   3    4.73    0.25
  -6  17   3    4.44    0.20
  -5 -17   3    9.26    0.32
  -5 -17   3    9.39    0.33
  -5  17   3    9.62    0.28
  -5  17   3    8.95    0.26
   5  17  -3    9.02    0.25
  -4 -17   3   22.80    0.54
  -4 -17   3   23.63    0.53
  -4  17   3   23.01    0.47
   4  17  -3   23.08    0.47
  -4  17   3   23.19    0.50
  -3 -17   3    4.18    0.21
  -3 -17   3    4.34    0.18
   3  17  -3    3.98    0.16
  -3  17   3    4.23    0.18
  -3  17   3    4.27    0.17
   2 -17  -3    9.13    0.26
  -2 -17   3    9.22    0.25
  -2 -17   3    9.04    0.29
  -2  17   3    9.41    0.26
  -2  17   3    9.07    0.27
  -1 -17   3    0.10    0.06
   1 -17  -3    0.05    0.06
  -1 -17   3    0.14    0.09
  -1  17   3    0.14    0.07
  -1  17   3    0.08    0.06
   0 -17  -3   30.14    0.58
   0 -17   3   31.15    0.54
   0 -17   3   31.93    0.64
   0  17   3   30.37    0.63
   0  17   3   31.97    0.64
   1 -17   3   26.97    0.57
  -1 -17  -3   26.66    0.51
   1  17   3   26.30    0.58
   1  17   3   26.54    0.58
   2 -17   3    9.17    0.29
  -2 -17  -3    8.98    0.24
   2  17   3    9.50    0.30
   2  17   3    9.38    0.31
  -3 -17  -3    3.32    0.16
   3 -17   3    3.68    0.20
   3  17   3    3.64    0.20
   3  17   3    3.78    0.21
   4  17   3    1.40    0.17
   4  17   3    1.38    0.15
   5  17   3    0.75    0.14
   6  17   3    1.20    0.17
  -8 -18   3    0.38    0.14
  -8 -18   3    0.12    0.13
  -7 -18   3    1.88    0.20
  -7 -18   3    1.71    0.20
  -6 -18   3    0.18    0.11
  -6 -18   3   -0.02    0.11
  -6  18   3   -0.04    0.07
  -5 -18   3    3.28    0.20
  -5 -18   3    3.16    0.20
   5  18  -3    3.19    0.15
  -5  18   3    3.23    0.17
  -5  18   3    3.20    0.15
  -4 -18   3    0.02    0.10
  -4 -18   3    0.06    0.08
   4  18  -3    0.13    0.06
  -4  18   3    0.05    0.06
  -4  18   3    0.16    0.07
  -3 -18   3   17.94    0.42
  -3 -18   3   17.72    0.45
   3  18  -3   17.98    0.40
  -3  18   3   18.22    0.40
  -3  18   3   17.70    0.42
   2 -18  -3    3.90    0.17
  -2 -18   3    3.90    0.21
  -2 -18   3    3.70    0.16
  -2  18   3    3.69    0.16
  -2  18   3    3.94    0.18
  -1 -18   3    1.12    0.10
   1 -18  -3    1.22    0.11
  -1 -18   3    0.82    0.13
  -1  18   3    1.07    0.11
  -1  18   3    1.10    0.11
   0 -18   3   37.46    0.64
   0 -18   3   37.23    0.74
   0 -18  -3   37.65    0.68
   0  18   3   37.02    0.74
   0  18   3   37.73    0.74
  -1 -18  -3   32.56    0.61
   1 -18   3   31.97    0.67
   1  18   3   33.62    0.68
   1  18   3   33.08    0.69
   2 -18   3   36.66    0.74
  -2 -18  -3   36.31    0.67
   2  18   3   36.57    0.75
   2  18   3   37.04    0.78
  -3 -18  -3    0.09    0.07
   3 -18   3    0.10    0.08
   3  18   3   -0.01    0.07
   3  18   3    0.03    0.08
   4  18   3    0.67    0.14
   4  18   3    0.78    0.13
   5  18   3    0.64    0.14
   6  18   3    0.03    0.11
  -8 -19   3    4.28    0.28
  -8 -19   3    4.55    0.28
  -7 -19   3    1.23    0.18
  -7 -19   3    0.94    0.17
  -6 -19   3    1.22    0.16
  -6 -19   3    1.22    0.17
  -6  19   3    1.33    0.14
  -5 -19   3    0.08    0.11
  -5 -19   3    0.14    0.10
   5  19  -3    0.16    0.06
  -5  19   3    0.13    0.07
  -4 -19   3    0.16    0.09
  -4 -19   3    0.02    0.10
   4  19  -3    0.07    0.06
  -4  19   3    0.04    0.06
  -4  19   3    0.04    0.07
  -3 -19   3    4.93    0.20
  -3 -19   3    4.84    0.23
  -3  19   3    4.88    0.20
  -3  19   3    4.74    0.18
   3  19  -3    5.10    0.20
   2 -19  -3   19.03    0.43
  -2 -19   3   18.66    0.47
  -2  19   3   18.49    0.44
   2  19  -3   18.68    0.43
  -2  19   3   18.37    0.41
  -1 -19   3   55.91    0.94
   1 -19  -3   56.31    0.97
  -1 -19   3   53.88    1.02
  -1  19   3   54.74    1.01
  -1  19   3   54.64    1.00
   0 -19   3    0.58    0.11
   0 -19   3    0.30    0.06
   0 -19  -3    0.42    0.09
   0  19   3    0.33    0.08
   0  19   3    0.49    0.09
  -1 -19  -3    9.44    0.26
   1 -19   3    9.18    0.31
   1  19   3    9.72    0.31
   1  19   3    9.56    0.31
  -2 -19  -3    0.52    0.09
   2 -19   3    0.70    0.12
   2  19   3    0.54    0.10
   2  19   3    0.67    0.12
   3 -19   3    7.91    0.29
   3  19   3    8.56    0.31
   3  19   3    8.11    0.31
   4  19   3    5.23    0.27
   4  19   3    5.65    0.26
   5  19   3    0.21    0.12
   6  19   3    0.07    0.11
  -8 -20   3    0.05    0.13
  -8 -20   3    0.28    0.14
  -7 -20   3    4.22    0.27
  -7 -20   3    4.89    0.28
  -6 -20   3   10.77    0.38
  -6 -20   3   10.95    0.39
  -6  20   3   11.40    0.34
  -5 -20   3    0.94    0.15
  -5 -20   3    0.73    0.13
   5  20  -3    0.69    0.10
  -5  20   3    1.00    0.12
  -4 -20   3    3.35    0.22
  -4 -20   3    3.63    0.19
   4  20  -3    3.68    0.17
  -4  20   3    3.39    0.15
  -4  20   3    3.03    0.17
  -3 -20   3   15.40    0.43
  -3 -20   3   14.88    0.38
  -3  20   3   15.17    0.39
  -3  20   3   15.96    0.36
   3  20  -3   15.66    0.38
   2 -20  -3    3.57    0.18
  -2 -20   3    3.29    0.21
   2  20  -3    3.63    0.17
  -2  20   3    3.53    0.18
  -2  20   3    3.46    0.16
  -1 -20   3    3.74    0.21
  -1 -20   3    3.47    0.15
   1 -20  -3    3.41    0.17
  -1  20   3    3.25    0.17
  -1  20   3    3.20    0.17
   0 -20  -3    1.05    0.11
   0 -20   3    0.82    0.13
   0  20   3    1.01    0.12
   0  20   3    0.90    0.11
   1 -20   3    1.38    0.15
  -1 -20  -3    1.50    0.12
   1  20   3    1.36    0.14
   1  20   3    1.23    0.13
  -2 -20  -3    6.39    0.22
   2 -20   3    6.23    0.26
   2  20   3    6.43    0.27
   2  20   3    6.44    0.26
   3 -20   3    0.60    0.12
   3  20   3    0.51    0.11
   3  20   3    0.77    0.13
   4  20   3    1.96    0.18
   4  20   3    1.63    0.19
   5  20   3    0.58    0.13
   6  20   3    0.36    0.14
  -8 -21   3    0.27    0.14
  -8 -21   3    0.31    0.15
  -7 -21   3    2.88    0.23
  -7 -21   3    3.20    0.25
  -6 -21   3    0.86    0.15
  -6 -21   3    0.68    0.15
  -6  21   3    0.84    0.12
  -5 -21   3    6.48    0.29
  -5 -21   3    6.52    0.28
   5  21  -3    6.08    0.22
  -5  21   3    6.78    0.26
  -4 -21   3    4.52    0.22
  -4 -21   3    5.60    0.27
   4  21  -3    5.01    0.20
  -4  21   3    4.99    0.22
  -4  21   3    5.26    0.18
  -3 -21   3    0.14    0.11
  -3 -21   3    0.28    0.09
  -3  21   3    0.09    0.07
   3  21  -3    0.09    0.07
  -3  21   3    0.15    0.06
  -2 -21   3    2.56    0.19
  -2 -21   3    2.26    0.13
   2 -21  -3    2.59    0.16
  -2  21   3    2.63    0.14
   2  21  -3    2.68    0.16
  -2  21   3    2.81    0.16
  -1 -21   3    2.29    0.13
  -1 -21   3    2.17    0.17
   1 -21  -3    2.29    0.15
  -1  21   3    2.43    0.15
  -1  21   3    2.28    0.14
   0 -21   3    1.28    0.15
   0 -21  -3    1.38    0.12
   0  21   3    1.45    0.13
   0  21   3    1.48    0.14
  -1 -21  -3   -0.01    0.07
   1 -21   3   -0.02    0.09
   1  21   3    0.04    0.07
   1  21   3   -0.02    0.07
   2 -21   3   10.97    0.35
  -2 -21  -3   11.09    0.30
   2  21   3   11.61    0.37
   2  21   3   11.19    0.35
   3 -21   3    4.22    0.23
   3  21   3    4.30    0.22
   3  21   3    3.91    0.23
   4  21   3    3.42    0.22
   5  21   3    3.25    0.23
   6  21   3    0.51    0.15
  -8 -22   3    0.94    0.18
  -8 -22   3    0.72    0.17
  -7 -22   3    0.41    0.14
  -7 -22   3    0.04    0.12
  -6 -22   3    0.22    0.14
  -6 -22   3    0.02    0.11
  -6  22   3   -0.09    0.08
  -5 -22   3    1.02    0.16
  -5 -22   3    0.84    0.14
   5  22  -3    0.70    0.10
  -5  22   3    0.78    0.12
  -4 -22   3    4.61    0.25
  -4 -22   3    4.43    0.22
  -4  22   3    4.25    0.21
   4  22  -3    4.08    0.18
  -3 -22   3    3.64    0.22
  -3 -22   3    3.65    0.19
   3 -22  -3    3.82    0.20
  -3  22   3    3.87    0.20
  -3  22   3    3.91    0.16
   3  22  -3    3.68    0.18
  -2 -22   3   13.03    0.33
   2 -22  -3   12.65    0.35
  -2 -22   3   12.59    0.39
  -2  22   3   13.24    0.33
  -2  22   3   12.59    0.36
   2  22  -3   12.99    0.36
   1 -22  -3    3.63    0.18
  -1 -22   3    3.80    0.16
  -1 -22   3    4.21    0.23
  -1  22   3    3.87    0.18
  -1  22   3    3.65    0.19
   0 -22  -3    1.58    0.13
   0 -22   3    1.47    0.16
   0  22   3    1.23    0.14
   0  22   3    1.58    0.14
   1 -22   3    0.61    0.12
  -1 -22  -3    0.61    0.10
   1  22   3    0.67    0.11
   1  22   3    0.54    0.10
   2 -22   3    3.52    0.20
  -2 -22  -3    4.10    0.18
   2  22   3    3.86    0.21
   2  22   3    3.87    0.22
   3 -22   3    1.22    0.15
   3  22   3    1.14    0.16
   3  22   3    1.22    0.15
   4  22   3    1.98    0.21
   5  22   3    0.11    0.12
  -7 -23   3    0.01    0.13
  -7 -23   3    0.19    0.13
  -6 -23   3    5.14    0.27
  -6 -23   3    5.03    0.29
  -6  23   3    5.83    0.26
  -5 -23   3    0.34    0.13
  -5 -23   3    0.32    0.11
  -5  23   3    0.38    0.10
   5  23  -3    0.25    0.08
  -4 -23   3    4.24    0.22
  -4 -23   3    4.24    0.25
  -4  23   3    4.43    0.21
   4  23  -3    4.19    0.20
   3 -23  -3    4.70    0.22
  -3 -23   3    4.24    0.20
  -3 -23   3    4.61    0.25
   3  23  -3    4.49    0.20
  -3  23   3    4.38    0.21
  -3  23   3    4.37    0.17
  -2 -23   3   13.57    0.41
  -2 -23   3   14.06    0.34
   2 -23  -3   13.11    0.37
  -2  23   3   13.58    0.39
  -2  23   3   13.22    0.34
   2  23  -3   13.04    0.37
   1 -23  -3    0.14    0.08
  -1 -23   3   -0.03    0.09
  -1  23   3    0.14    0.07
  -1  23   3    0.03    0.07
   0 -23   3    0.70    0.13
   0 -23  -3    0.69    0.11
   0  23   3    0.72    0.11
   0  23   3    0.67    0.11
   1 -23   3    0.56    0.12
  -1 -23  -3    0.30    0.09
   1  23   3    0.37    0.10
   1  23   3    0.32    0.10
   2 -23   3    0.09    0.10
  -2 -23  -3    0.21    0.09
   2  23   3    0.23    0.09
   2  23   3    0.13    0.09
   3 -23   3    1.23    0.16
   3  23   3    1.52    0.17
   3  23   3    1.41    0.16
   4 -23   3    2.85    0.21
   4  23   3    3.15    0.22
   5  23   3    5.31    0.30
  -7 -24   3    0.11    0.14
  -7 -24   3    0.26    0.14
  -6 -24   3    4.65    0.28
  -6 -24   3    5.08    0.27
  -6  24   3    4.78    0.24
  -5 -24   3    5.34    0.29
  -5 -24   3    5.77    0.27
  -5  24   3    5.05    0.24
  -4 -24   3    3.26    0.20
  -4 -24   3    3.64    0.23
  -4  24   3    3.48    0.20
   4  24  -3    3.44    0.18
   3 -24  -3    1.48    0.15
  -3 -24   3    1.70    0.15
  -3 -24   3    1.60    0.19
  -3  24   3    1.98    0.13
   3  24  -3    1.56    0.15
  -3  24   3    1.55    0.15
  -2 -24   3    0.09    0.07
   2 -24  -3    0.09    0.09
  -2 -24   3    0.17    0.12
  -2  24   3    0.08    0.07
  -2  24   3    0.08    0.07
   2  24  -3    0.11    0.08
  -1 -24   3    2.10    0.19
   1 -24  -3    2.58    0.17
  -1  24   3    2.56    0.17
  -1  24   3    2.49    0.15
   0 -24  -3    3.94    0.19
   0 -24   3    4.23    0.22
   0  24   3    3.80    0.21
   0  24   3    3.78    0.20
  -1 -24  -3   10.24    0.31
   1 -24   3    9.87    0.35
   1  24   3   10.62    0.34
   1  24   3   10.24    0.35
   2 -24   3    0.06    0.10
  -2 -24  -3   -0.15    0.07
   2  24   3   -0.07    0.07
   2  24   3    0.03    0.09
   3 -24   3    2.02    0.20
   3  24   3    1.85    0.20
   4 -24   3   -0.07    0.09
   4  24   3    0.11    0.11
   5  24   3    0.04    0.10
  -7 -25   3    0.30    0.16
  -7 -25   3    0.32    0.15
  -6 -25   3    4.67    0.28
  -6 -25   3    4.94    0.28
  -5 -25   3    1.24    0.16
  -5 -25   3    1.50    0.20
  -5  25   3    1.43    0.16
  -4 -25   3    1.72    0.17
  -4 -25   3    1.66    0.20
   4  25  -3    1.79    0.15
  -4  25   3    1.69    0.16
   3 -25  -3    7.05    0.28
  -3 -25   3    7.28    0.31
  -3 -25   3    6.58    0.25
   3  25  -3    6.61    0.26
  -3  25   3    6.55    0.27
  -2 -25   3    5.40    0.27
  -2 -25   3    4.81    0.20
   2 -25  -3    4.69    0.23
   2  25  -3    5.16    0.23
  -2  25   3    4.95    0.24
  -2  25   3    5.32    0.20
   1 -25  -3   10.61    0.33
  -1 -25   3   11.45    0.38
   1  25  -3   10.91    0.35
  -1  25   3   10.65    0.35
  -1  25   3   10.88    0.32
   0 -25   3    0.34    0.12
   0 -25  -3    0.21    0.09
   0  25   3    0.15    0.08
   0  25   3    0.27    0.09
  -1 -25  -3    3.58    0.19
   1 -25   3    3.31    0.21
   1  25   3    3.25    0.21
   1  25   3    3.45    0.20
  -2 -25  -3    0.54    0.12
   2 -25   3    0.71    0.14
   2  25   3    0.61    0.13
   2  25   3    0.36    0.11
   3 -25   3    1.15    0.16
   3  25   3    1.43    0.18
   4 -25   3    2.69    0.23
   4  25   3    2.77    0.25
   5  25   3    0.05    0.12
  -7 -26   3    3.24    0.28
  -7 -26   3    3.02    0.27
  -6 -26   3    0.64    0.15
  -6 -26   3    0.53    0.17
  -5 -26   3    0.49    0.13
  -5 -26   3    0.50    0.15
  -5  26   3    0.47    0.12
  -4 -26   3    0.72    0.13
  -4 -26   3    0.53    0.15
  -4  26   3    0.68    0.13
   4  26  -3    0.61    0.11
   3 -26  -3    0.15    0.09
  -3 -26   3    0.19    0.13
  -3 -26   3    0.15    0.09
  -3  26   3    0.11    0.09
   3  26  -3   -0.03    0.07
  -2 -26   3    2.77    0.22
   2 -26  -3    2.81    0.19
   2  26  -3    2.68    0.18
  -2  26   3    2.76    0.15
  -2  26   3    2.99    0.19
   1 -26  -3   18.92    0.47
  -1 -26   3   18.74    0.52
  -1  26   3   18.63    0.46
   1  26  -3   18.18    0.49
  -1  26   3   18.67    0.50
   0 -26  -3    0.61    0.11
   0 -26   3    0.51    0.13
   0  26   3    0.57    0.11
   0  26   3    0.56    0.11
  -1 -26  -3    6.99    0.26
   1 -26   3    6.96    0.29
   1  26   3    6.63    0.28
   1  26   3    6.51    0.29
   2 -26   3    3.26    0.21
   2  26   3    3.66    0.22
   3 -26   3   10.10    0.37
   3  26   3   10.17    0.39
   4 -26   3    0.12    0.11
   4  26   3    0.01    0.11
  -6 -27   3    5.01    0.28
  -6 -27   3    5.30    0.31
  -5 -27   3    4.29    0.28
  -5 -27   3    4.10    0.25
  -4 -27   3    1.72    0.21
  -4 -27   3    1.48    0.16
   4  27  -3    1.70    0.16
  -4  27   3    1.47    0.17
  -3 -27   3   24.82    0.57
   3 -27  -3   25.80    0.60
  -3  27   3   25.37    0.62
   3  27  -3   24.95    0.59
   2 -27  -3    0.17    0.10
  -2 -27   3    0.02    0.11
  -2  27   3   -0.01    0.09
   2  27  -3   -0.07    0.07
  -1 -27   3    1.27    0.17
   1 -27  -3    1.22    0.14
   1  27  -3    1.55    0.16
  -1  27   3    1.48    0.16
  -1  27   3    1.52    0.14
   0 -27   3    1.89    0.20
   0 -27  -3    2.07    0.17
   0  27   3    1.92    0.18
   0  27   3    1.91    0.17
  -1 -27  -3    0.57    0.12
   1 -27   3    0.44    0.13
   1  27   3    0.57    0.11
   2 -27   3    0.58    0.13
   2  27   3    0.55    0.13
   3 -27   3    0.13    0.11
   3  27   3    0.07    0.10
   4 -27   3    1.39    0.18
   4  27   3    1.22    0.18
  -6 -28   3    0.08    0.13
  -6 -28   3    0.14    0.12
  -5 -28   3    8.88    0.38
  -5 -28   3    8.91    0.35
  -4 -28   3    3.49    0.21
  -4 -28   3    3.85    0.27
   4  28  -3    3.86    0.22
  -3 -28   3    3.22    0.25
  -3 -28   3    3.68    0.20
   3 -28  -3    4.09    0.23
   3  28  -3    3.38    0.21
  -3  28   3    2.98    0.21
  -2 -28   3    0.29    0.14
   2 -28  -3    0.39    0.11
   2  28  -3    0.46    0.11
  -2  28   3    0.45    0.12
  -1 -28   3    3.67    0.24
   1 -28  -3    3.70    0.21
  -1  28   3    3.61    0.22
   1  28  -3    3.55    0.22
  -1  28   3    3.68    0.19
   0 -28   3    1.52    0.18
   0 -28  -3    1.64    0.16
   0  28   3    1.57    0.16
   1 -28   3    4.47    0.26
  -1 -28  -3    4.32    0.22
   1  28   3    4.46    0.23
   2 -28   3    0.30    0.12
   2  28   3    0.18    0.11
   3 -28   3    0.44    0.14
   3  28   3    0.68    0.15
   4 -28   3    0.32    0.13
   4  28   3   -0.02    0.11
  -6 -29   3   -0.09    0.11
  -6 -29   3   -0.07    0.14
  -5 -29   3    3.73    0.28
  -5 -29   3    3.13    0.23
  -4 -29   3    1.76    0.22
  -4 -29   3    1.65    0.18
   4  29  -3    1.97    0.18
  -3 -29   3   -0.08    0.13
   3 -29  -3    0.24    0.11
   3  29  -3   -0.04    0.09
  -2 -29   3    0.78    0.16
   2 -29  -3    0.92    0.14
   2  29  -3    0.85    0.14
  -1 -29   3    0.81    0.16
   1 -29  -3    0.79    0.14
  -1  29   3    0.93    0.12
   0 -29  -3    3.74    0.21
   0 -29   3    3.56    0.23
   0  29   3    3.56    0.20
   1 -29   3   -0.08    0.10
  -1 -29  -3    0.02    0.09
   1  29   3    0.09    0.09
   2 -29   3    0.19    0.12
   2  29   3    0.49    0.13
   3 -29   3    0.67    0.14
   3  29   3    0.60    0.14
  -5 -30   3    4.59    0.30
  -5 -30   3    4.15    0.25
  -4 -30   3   14.45    0.49
  -4 -30   3   13.15    0.42
  -3 -30   3    3.16    0.27
   3 -30  -3    3.58    0.23
   2 -30  -3    6.97    0.30
  -2 -30   3    6.58    0.32
   1 -30  -3    0.11    0.10
  -1 -30   3   -0.01    0.12
   0 -30  -3    0.19    0.11
   0 -30   3   -0.10    0.11
   0  30   3    0.15    0.09
  -1 -30  -3   -0.06    0.09
   1 -30   3    0.21    0.12
   1  30   3    0.07    0.09
   2 -30   3    0.24    0.13
   2  30   3    0.48    0.13
   3 -30   3   -0.11    0.11
   3  30   3    0.03    0.10
  -5 -31   3    2.15    0.25
  -5 -31   3    2.40    0.23
  -4 -31   3    2.86    0.27
   3 -31  -3    0.31    0.11
  -3 -31   3    0.04    0.14
  -2 -31   3    0.77    0.18
   2 -31  -3    0.92    0.15
  -1 -31   3    0.32    0.13
   1 -31  -3    0.22    0.11
   0 -31  -3    3.88    0.22
   0 -31   3    3.75    0.26
   0  31   3    4.28    0.23
   1 -31   3    0.13    0.12
   1  31   3    0.22    0.10
   2 -31   3    0.00    0.11
   2  31   3    0.09    0.11
  -4 -32   3    0.14    0.15
   3 -32  -3    0.17    0.11
  -3 -32   3    0.22    0.15
   2 -32  -3    0.26    0.11
  -2 -32   3    0.09    0.13
  -1 -32   3    3.70    0.26
   1 -32  -3    3.99    0.23
   0 -32  -3    7.93    0.31
   0 -32   3    7.78    0.35
   1 -32   3    2.88    0.25
   1  32   3    3.18    0.22
   2 -32   3    2.36    0.24
   2  32   3    2.06    0.21
  -3 -33   3   11.28    0.44
   2 -33  -3    0.60    0.14
  -2 -33   3    0.21    0.15
  -1 -33   3   10.58    0.42
   1 -33  -3   11.19    0.38
   0 -33  -3    0.42    0.13
   0 -33   3    0.89    0.17
   1 -33   3    2.08    0.23
   1  33   3    2.06    0.20
   2 -34  -3   -0.06    0.11
  -2 -34   3    0.14    0.15
   1 -34  -3    1.75    0.19
  -1 -34   3    1.75    0.22
   0 -34   3    1.43    0.20
   0 -34  -3    1.16    0.17
 -10   0   4    0.44    0.16
 -10   0   4    0.58    0.15
  -9   0   4   -0.06    0.12
  -9   0   4    0.04    0.10
  -8   0   4   -0.06    0.08
  -8   0   4   -0.11    0.09
  -7   0   4   -0.08    0.09
  -7   0   4   -0.11    0.07
  -6   0   4    2.30    0.16
  -5   0   4    0.02    0.07
  -4   0   4    8.67    0.24
  -4   0   4    8.53    0.26
  -3   0   4   -0.08    0.04
   3   0  -4   -0.02    0.02
  -3   0   4    0.05    0.06
  -2   0   4    7.63    0.23
  -2   0   4    7.80    0.18
   2   0  -4    7.51    0.17
   1   0  -4   -0.01    0.03
  -1   0   4    0.03    0.06
  -1   0   4    0.02    0.03
   0   0   4    0.45    0.04
   0   0   4    0.50    0.08
   1   0   4   -0.07    0.05
   2   0   4   41.53    0.78
   3   0   4    0.09    0.06
   4   0   4   53.79    1.01
   5   0   4   -0.03    0.07
   6   0   4    0.84    0.13
 -10  -1   4    1.34    0.19
 -10  -1   4    0.87    0.18
 -10   1   4    1.11    0.18
 -10   1   4    1.20    0.19
  -9  -1   4    2.69    0.22
  -9  -1   4    2.43    0.22
  -9   1   4    2.73    0.21
  -9   1   4    2.28    0.22
  -8  -1   4   -0.04    0.09
  -8  -1   4    0.28    0.10
  -8   1   4    0.06    0.09
  -8   1   4    0.11    0.11
  -7  -1   4    2.53    0.18
  -7  -1   4    2.55    0.19
  -7   1   4    2.58    0.19
  -6  -1   4    7.37    0.27
  -6   1   4    7.42    0.27
  -5  -1   4   -0.01    0.08
  -5  -1   4    0.02    0.07
  -5   1   4    0.09    0.08
  -4  -1   4    0.08    0.06
  -4  -1   4    0.18    0.08
  -4   1   4    0.14    0.08
  -3  -1   4    5.15    0.17
   3  -1  -4    5.21    0.11
  -3  -1   4    5.26    0.19
  -3   1   4    5.01    0.19
   3   1  -4    5.35    0.11
  -2  -1   4    5.21    0.19
   2  -1  -4    5.23    0.13
  -2  -1   4    5.04    0.15
  -2   1   4    5.10    0.14
   2   1  -4    5.15    0.13
  -2   1   4    5.28    0.19
  -1  -1   4    3.20    0.14
   1  -1  -4    3.21    0.11
  -1  -1   4    3.54    0.10
  -1   1   4    2.94    0.09
   1   1  -4    3.00    0.11
  -1   1   4    2.84    0.14
   0  -1   4   66.27    1.03
   0  -1   4   66.12    1.13
   0  -1  -4   67.64    1.10
   0   1  -4   66.73    1.10
   0   1   4   66.62    1.14
   1  -1   4    0.39    0.07
   1   1   4    0.42    0.08
   2  -1   4    9.67    0.27
   2   1   4    9.69    0.28
   3  -1   4    6.77    0.23
   3   1   4    6.84    0.24
   4  -1   4    2.93    0.16
   4   1   4    3.11    0.18
   5  -1   4    0.03    0.07
   5   1   4    0.02    0.07
   6  -1   4    2.03    0.18
   6   1   4    1.91    0.18
 -10  -2   4    0.34    0.13
 -10  -2   4    0.22    0.14
 -10   2   4    0.18    0.13
 -10   2   4    0.08    0.14
  -9  -2   4   -0.03    0.12
  -9  -2   4    0.04    0.10
  -9   2   4   -0.08    0.11
  -9   2   4    0.11    0.10
  -8  -2   4    7.79    0.32
  -8  -2   4    8.00    0.31
  -8   2   4    8.28    0.31
  -7  -2   4    3.57    0.20
  -7  -2   4    3.49    0.21
  -7   2   4    3.80    0.21
  -6  -2   4    3.12    0.19
  -6  -2   4    3.53    0.18
  -6   2   4    3.42    0.20
  -5  -2   4    9.36    0.28
  -5  -2   4    8.79    0.27
  -5   2   4    9.17    0.28
  -4  -2   4    3.47    0.15
  -4  -2   4    3.55    0.18
  -4   2   4    3.67    0.17
   3  -2  -4    0.32    0.03
  -3  -2   4    0.29    0.07
  -3  -2   4    0.19    0.06
  -3   2   4    0.16    0.07
   3   2  -4    0.31    0.03
   2  -2  -4    4.08    0.12
  -2  -2   4    3.70    0.13
  -2  -2   4    4.00    0.17
   2   2  -4    3.91    0.11
  -2   2   4    4.04    0.12
  -2   2   4    4.13    0.17
   1  -2  -4    4.28    0.13
  -1  -2   4    3.99    0.16
  -1  -2   4    4.24    0.12
  -1   2   4    4.39    0.17
   1   2  -4    4.28    0.13
  -1   2   4    4.10    0.10
   0  -2  -4    0.06    0.05
   0  -2   4    0.24    0.04
   0  -2   4    0.22    0.06
   0   2  -4   -0.06    0.05
   0   2   4    0.28    0.07
   1  -2   4   10.48    0.21
   1  -2   4   10.51    0.27
   1   2   4   10.47    0.28
   2  -2   4   15.44    0.36
   2   2   4   15.24    0.37
   3  -2   4    1.04    0.11
  -3  -2  -4    1.05    0.07
   3   2   4    1.07    0.12
   4  -2   4    0.07    0.07
   4   2   4    0.20    0.08
   5  -2   4    0.23    0.09
   5   2   4    0.21    0.09
   6   2   4    0.06    0.09
 -10  -3   4    1.63    0.21
 -10  -3   4    1.54    0.21
 -10   3   4    0.97    0.19
 -10   3   4    1.10    0.18
  -9  -3   4    0.69    0.15
  -9  -3   4    0.51    0.15
  -9   3   4    0.62    0.15
  -8  -3   4    4.58    0.24
  -8  -3   4    4.92    0.25
  -8   3   4    4.80    0.25
  -7  -3   4   11.92    0.38
  -7  -3   4   12.55    0.38
  -7   3   4   12.10    0.37
  -6  -3   4    7.96    0.27
  -6  -3   4    7.85    0.29
  -6   3   4    8.39    0.28
  -5  -3   4    2.21    0.16
  -5  -3   4    2.24    0.14
  -5   3   4    2.25    0.16
  -4  -3   4   16.85    0.38
  -4  -3   4   17.01    0.40
  -4   3   4   17.75    0.41
  -3  -3   4    1.98    0.13
   3  -3  -4    2.10    0.07
  -3  -3   4    1.84    0.11
  -3   3   4    2.04    0.14
  -3   3   4    2.04    0.07
   3   3  -4    2.09    0.06
   2  -3  -4    5.97    0.15
  -2  -3   4    5.58    0.19
  -2  -3   4    5.50    0.16
  -2   3   4    5.67    0.14
  -2   3   4    5.79    0.20
  -1  -3   4    1.54    0.09
  -1  -3   4    1.70    0.12
   1  -3  -4    1.59    0.09
  -1   3   4    1.69    0.12
  -1   3   4    1.60    0.06
  -1   3   4    1.62    0.09
   0  -3  -4   56.16    0.94
   0  -3   4   54.30    0.95
   0  -3   4   54.56    0.88
   0   3   4   56.35    0.98
   1  -3   4    6.12    0.15
   1  -3   4    6.36    0.19
   1   3   4    5.88    0.21
   2  -3   4   26.21    0.53
   2   3   4   26.53    0.56
   3  -3   4    1.32    0.12
   3   3   4    1.39    0.13
   4  -3   4    1.04    0.12
   4   3   4    1.18    0.13
   5  -3   4    4.16    0.19
   5   3   4    3.42    0.20
   6   3   4    3.61    0.22
   7   3   4    4.73    0.27
 -10  -4   4    0.59    0.15
 -10  -4   4    0.57    0.17
 -10   4   4    0.35    0.15
 -10   4   4    0.66    0.15
  -9  -4   4    0.82    0.16
  -9  -4   4    0.77    0.15
  -9   4   4    0.86    0.16
  -8  -4   4    0.54    0.12
  -8  -4   4    0.68    0.14
  -8   4   4    0.68    0.14
  -7  -4   4    0.16    0.11
  -7  -4   4    0.10    0.09
  -7   4   4    0.15    0.10
  -6  -4   4    0.84    0.12
  -6  -4   4    0.95    0.13
  -6   4   4    0.95    0.13
  -5  -4   4   13.34    0.36
  -5  -4   4   13.50    0.35
  -5   4   4   12.88    0.35
  -4  -4   4   69.53    1.20
  -4  -4   4   68.53    1.16
  -4   4   4   68.00    1.19
  -4   4   4   67.73    1.04
  -3  -4   4    0.12    0.06
   3  -4  -4    0.22    0.04
  -3  -4   4    0.33    0.08
  -3   4   4    0.20    0.03
  -3   4   4    0.21    0.08
  -2  -4   4   45.90    0.81
   2  -4  -4   45.55    0.74
  -2  -4   4   44.40    0.77
  -2   4   4   43.46    0.74
  -2   4   4   46.37    0.82
   1  -4  -4   78.45    1.24
  -1  -4   4   77.54    1.23
  -1  -4   4   77.45    1.29
  -1   4   4   76.78    1.31
  -1   4   4   75.64    1.24
  -1   4   4   77.03    1.19
   0  -4  -4    0.36    0.06
   0  -4   4    0.77    0.08
   0  -4   4    0.35    0.05
   0   4   4    0.40    0.06
   0   4   4    0.75    0.09
   1  -4   4    5.68    0.18
   1  -4   4    5.75    0.15
   1   4   4    5.67    0.20
   2  -4   4   12.90    0.31
   2   4   4   13.97    0.36
   3   4   4   16.30    0.41
   4  -4   4    0.02    0.04
   4   4   4    0.04    0.08
   5  -4   4    0.56    0.10
   5   4   4    0.33    0.11
   6   4   4    2.06    0.20
   7   4   4    1.35    0.18
 -10  -5   4    7.84    0.37
 -10  -5   4    7.91    0.35
 -10   5   4    7.94    0.34
  -9  -5   4    0.83    0.15
  -9  -5   4    0.46    0.15
  -9   5   4    0.50    0.15
  -8  -5   4    7.49    0.32
  -8  -5   4    7.43    0.30
  -8   5   4    8.40    0.31
  -7  -5   4   -0.06    0.08
  -7  -5   4    0.10    0.09
  -7   5   4    0.09    0.10
  -6  -5   4   21.70    0.52
  -6  -5   4   21.13    0.50
  -6   5   4   20.63    0.49
  -5  -5   4    2.86    0.17
  -5  -5   4    2.87    0.18
  -5   5   4    3.12    0.18
  -5   5   4    2.95    0.08
  -4  -5   4   16.09    0.38
  -4  -5   4   16.42    0.39
  -4   5   4   17.22    0.40
  -4   5   4   16.48    0.29
  -3  -5   4   16.75    0.38
  -3  -5   4   16.35    0.36
   3  -5  -4   16.36    0.30
  -3   5   4   16.83    0.38
  -3   5   4   16.61    0.30
  -2  -5   4    0.63    0.08
  -2  -5   4    0.69    0.09
  -2   5   4    0.56    0.09
  -2   5   4    0.60    0.06
   1  -5  -4    0.95    0.08
  -1  -5   4    1.02    0.10
  -1  -5   4    0.95    0.08
  -1   5   4    0.71    0.07
  -1   5   4    0.94    0.10
   0  -5   4    0.86    0.07
   0  -5  -4    0.79    0.08
   0  -5   4    0.90    0.09
   0   5   4    0.73    0.09
   0   5   4    0.84    0.08
   1  -5   4    6.56    0.17
   1   5   4    6.24    0.22
   2  -5   4    5.02    0.17
   2   5   4    5.41    0.21
   3  -5   4   15.48    0.35
   3   5   4   14.69    0.40
   4  -5   4    4.00    0.18
   4   5   4    4.11    0.21
   5   5   4    0.07    0.09
   6   5   4    9.46    0.35
   7   5   4    5.90    0.30
  -9  -6   4    0.55    0.14
  -9  -6   4    0.24    0.14
  -9   6   4    0.56    0.14
  -8  -6   4    5.77    0.29
  -8  -6   4    5.77    0.28
  -8   6   4    6.11    0.27
  -7  -6   4    0.22    0.10
  -7  -6   4    0.15    0.10
  -7   6   4   -0.02    0.09
  -6  -6   4    5.23    0.23
  -6  -6   4    5.34    0.24
  -6   6   4    5.55    0.23
  -5  -6   4   21.07    0.48
  -5  -6   4   21.16    0.49
  -5   6   4   21.76    0.48
  -5   6   4   21.48    0.37
  -4  -6   4   16.80    0.39
  -4  -6   4   16.64    0.40
  -4   6   4   17.63    0.41
  -4   6   4   17.00    0.31
  -3  -6   4   42.52    0.76
  -3  -6   4   44.02    0.80
  -3   6   4   44.18    0.80
  -3   6   4   41.74    0.70
  -2  -6   4  233.48    3.62
  -2  -6   4  229.09    3.52
  -2   6   4  227.60    3.48
  -2   6   4  227.57    3.63
   1  -6  -4   58.59    0.96
  -1  -6   4   56.50    0.95
  -1  -6   4   59.18    0.99
  -1   6   4   57.25    0.96
  -1   6   4   56.88    1.01
   0  -6   4    1.34    0.10
   0  -6   4    1.17    0.09
   0   6   4    1.29    0.12
   0   6   4    1.42    0.10
   1  -6   4    4.34    0.14
   1  -6   4    3.96    0.14
   1   6   4    3.97    0.18
   1   6   4    4.33    0.17
   2  -6   4    5.28    0.16
   2  -6   4    5.03    0.17
   2   6   4    4.97    0.20
   3  -6   4    8.12    0.23
   3   6   4    8.06    0.28
   4  -6   4   47.07    0.85
   4   6   4   45.64    0.93
   5   6   4    7.87    0.31
   6   6   4    3.19    0.22
   7   6   4    0.32    0.13
  -9  -7   4    2.61    0.23
  -9  -7   4    2.29    0.24
  -9   7   4    2.54    0.22
  -8  -7   4    0.18    0.11
  -8  -7   4    0.23    0.11
  -8   7   4    0.18    0.11
  -7  -7   4    7.03    0.29
  -7  -7   4    7.28    0.28
  -7   7   4    7.42    0.27
  -6  -7   4    0.14    0.09
  -6  -7   4    0.02    0.09
  -6   7   4    0.26    0.10
  -6   7   4    0.07    0.04
  -5  -7   4   37.32    0.73
  -5  -7   4   36.59    0.74
  -5   7   4   36.24    0.60
  -5   7   4   36.51    0.72
  -4  -7   4   11.10    0.31
  -4  -7   4   11.07    0.30
  -4   7   4   10.96    0.23
   4   7  -4   10.92    0.20
  -4   7   4   11.09    0.31
  -3  -7   4    7.41    0.23
  -3  -7   4    7.49    0.22
  -3   7   4    7.28    0.18
  -3   7   4    7.93    0.25
   2  -7  -4  209.95    3.14
  -2  -7   4  207.36    3.27
  -2  -7   4  203.71    3.18
  -2   7   4  202.92    3.14
  -2   7   4  207.43    3.29
  -1  -7   4  286.95    4.46
   1  -7  -4  296.53    4.45
  -1  -7   4  293.06    4.58
  -1   7   4  297.04    4.62
  -1   7   4  294.01    4.45
   0  -7   4   12.76    0.28
   0   7   4   12.51    0.32
   0   7   4   12.98    0.31
   1  -7   4   38.25    0.68
   1  -7   4   39.04    0.67
   1   7   4   38.64    0.75
   1   7   4   37.56    0.72
   2  -7   4    1.21    0.09
   2  -7   4    1.25    0.10
   2   7   4    1.08    0.12
   3  -7   4   16.16    0.36
   3   7   4   16.49    0.43
   4  -7   4    0.98    0.10
   4   7   4    0.83    0.13
   5   7   4    1.34    0.16
   6   7   4   -0.01    0.10
  -9  -8   4    0.08    0.13
  -9  -8   4    0.07    0.11
  -9   8   4    0.03    0.12
  -8  -8   4    0.33    0.13
  -8  -8   4    0.41    0.13
  -8   8   4    0.23    0.12
  -7  -8   4   -0.11    0.09
  -7  -8   4    0.13    0.11
  -7   8   4    0.02    0.09
  -6  -8   4    1.74    0.16
  -6  -8   4    1.34    0.15
  -6   8   4    1.11    0.13
  -6   8   4    1.46    0.08
  -5  -8   4    0.65    0.11
  -5  -8   4    0.80    0.12
  -5   8   4    0.71    0.06
  -5   8   4    0.64    0.11
  -4  -8   4    1.62    0.14
  -4  -8   4    1.41    0.13
  -4   8   4    1.63    0.14
   4   8  -4    1.44    0.06
  -4   8   4    1.49    0.08
  -3  -8   4   22.18    0.46
  -3  -8   4   22.45    0.47
  -3   8   4   23.02    0.42
  -3   8   4   21.51    0.47
  -2  -8   4  105.08    1.70
  -2  -8   4  106.08    1.73
   2  -8  -4  107.46    1.66
  -2   8   4  103.08    1.66
  -2   8   4  106.60    1.76
   1  -8  -4   28.70    0.54
  -1  -8   4   28.91    0.54
  -1  -8   4   28.72    0.54
  -1   8   4   28.40    0.58
  -1   8   4   28.57    0.54
   0  -8   4    1.15    0.10
   0  -8   4    1.19    0.09
   0   8   4    1.14    0.11
   0   8   4    1.06    0.09
   1  -8   4    6.69    0.19
   1  -8   4    6.59    0.18
   1   8   4    6.29    0.22
   1   8   4    6.65    0.23
   2  -8   4    0.27    0.06
   2  -8   4    0.28    0.06
   2   8   4    0.17    0.07
   2   8   4    0.26    0.07
   3  -8   4    0.26    0.06
   3   8   4    0.14    0.08
   4   8   4    0.27    0.09
   5   8   4    0.74    0.13
   6   8   4    1.39    0.18
  -9  -9   4    2.92    0.23
  -9  -9   4    3.12    0.25
  -9   9   4    3.33    0.22
  -8  -9   4    0.13    0.11
  -8  -9   4    0.11    0.11
  -8   9   4    0.08    0.11
  -7  -9   4    2.92    0.19
  -7  -9   4    2.69    0.21
  -7   9   4    2.72    0.19
  -6  -9   4    0.36    0.11
  -6  -9   4    0.41    0.11
  -6   9   4    0.36    0.06
  -6   9   4    0.36    0.10
  -5  -9   4   14.66    0.39
  -5  -9   4   14.15    0.39
   5   9  -4   14.68    0.26
  -5   9   4   14.48    0.29
  -5   9   4   14.28    0.37
  -4  -9   4    0.19    0.09
  -4  -9   4    0.13    0.08
  -4   9   4    0.25    0.05
   4   9  -4    0.19    0.04
  -4   9   4    0.30    0.09
  -3  -9   4    1.89    0.14
  -3  -9   4    1.68    0.12
  -3   9   4    1.85    0.09
  -3   9   4    2.08    0.14
  -2  -9   4    0.64    0.09
  -2  -9   4    0.52    0.09
   2  -9  -4    0.52    0.07
  -2   9   4    0.46    0.06
  -2   9   4    0.42    0.08
   1  -9  -4    2.49    0.12
  -1  -9   4    2.78    0.15
  -1  -9   4    2.36    0.13
  -1   9   4    2.60    0.16
  -1   9   4    2.28    0.12
   0  -9   4    0.43    0.08
   0  -9   4    0.37    0.07
   0   9   4    0.35    0.07
   0   9   4    0.34    0.08
   1  -9   4   10.21    0.26
   1  -9   4   10.07    0.24
   1   9   4    9.90    0.28
   1   9   4   10.36    0.30
   2  -9   4   -0.03    0.04
   2  -9   4   -0.01    0.05
   2   9   4    0.03    0.05
   2   9   4    0.00    0.07
   3  -9   4    0.99    0.09
   3   9   4    1.04    0.13
   4   9   4    0.68    0.12
   5   9   4    2.78    0.19
   6   9   4   -0.06    0.09
  -9 -10   4    0.73    0.15
  -9 -10   4    0.45    0.16
  -8 -10   4    0.83    0.16
  -8 -10   4    0.82    0.15
  -8  10   4    0.79    0.14
  -7 -10   4    0.27    0.12
  -7 -10   4    0.35    0.12
  -7  10   4    0.53    0.12
  -6 -10   4   33.42    0.71
  -6 -10   4   32.69    0.73
  -6  10   4   33.33    0.68
  -6  10   4   33.66    0.59
  -5 -10   4   -0.04    0.08
  -5 -10   4    0.08    0.09
  -5  10   4    0.05    0.05
   5  10  -4    0.00    0.03
  -5  10   4    0.07    0.09
  -4 -10   4    0.31    0.09
  -4 -10   4    0.34    0.09
  -4  10   4    0.31    0.06
  -4  10   4    0.32    0.09
   4  10  -4    0.23    0.04
  -3 -10   4    8.74    0.26
  -3 -10   4    8.71    0.25
  -3  10   4    8.42    0.21
  -3  10   4    8.63    0.26
  -2 -10   4    7.10    0.22
   2 -10  -4    6.77    0.20
  -2 -10   4    6.79    0.22
  -2  10   4    6.87    0.23
  -2  10   4    6.65    0.19
  -1 -10   4    0.15    0.07
  -1 -10   4    0.04    0.05
  -1  10   4   -0.08    0.06
  -1  10   4    0.01    0.05
   0 -10   4    1.59    0.11
   0 -10   4    1.74    0.12
   0  10   4    1.47    0.10
   0  10   4    1.64    0.13
   1 -10   4   11.83    0.29
   1 -10   4   12.02    0.26
   1  10   4   12.00    0.32
   1  10   4   11.56    0.33
   2 -10   4    0.11    0.06
   2 -10   4    0.20    0.05
   2  10   4    0.18    0.07
   2  10   4    0.15    0.08
   3  10   4   14.46    0.41
   4  10   4    7.42    0.29
   5  10   4    0.81    0.14
   6  10   4    1.27    0.18
  -9 -11   4    0.13    0.12
  -9 -11   4   -0.17    0.12
  -8 -11   4    5.99    0.31
  -8 -11   4    6.08    0.29
  -8  11   4    6.41    0.27
  -7 -11   4    6.56    0.28
  -7 -11   4    6.47    0.29
  -7  11   4    6.88    0.26
  -6 -11   4   12.45    0.37
  -6 -11   4   12.12    0.38
  -6  11   4   11.66    0.34
  -6  11   4   11.80    0.28
  -5 -11   4    7.77    0.27
  -5 -11   4    7.56    0.28
  -5  11   4    7.59    0.21
   5  11  -4    8.15    0.18
  -5  11   4    7.48    0.26
  -4 -11   4    0.38    0.09
  -4 -11   4    0.34    0.10
  -4  11   4    0.32    0.06
   4  11  -4    0.39    0.05
  -4  11   4    0.22    0.09
  -3 -11   4    0.25    0.08
  -3 -11   4    0.48    0.10
  -3  11   4    0.28    0.09
  -3  11   4    0.28    0.06
  -2 -11   4    1.46    0.12
  -2 -11   4    1.21    0.12
   2 -11  -4    1.39    0.10
  -2  11   4    1.29    0.12
  -2  11   4    1.22    0.09
  -1 -11   4    4.34    0.18
  -1  11   4    3.99    0.15
  -1  11   4    3.88    0.17
   0 -11   4    5.38    0.19
   0 -11   4    5.17    0.17
   0  11   4    5.70    0.20
   0  11   4    5.30    0.21
   1 -11   4    0.45    0.06
   1 -11   4    0.37    0.08
  -1 -11  -4    0.35    0.03
   1  11   4    0.39    0.09
   1  11   4    0.30    0.07
   2 -11   4    8.86    0.25
   2 -11   4    9.21    0.21
   2  11   4    8.75    0.28
   2  11   4    9.00    0.30
   3  11   4    6.46    0.27
   3  11   4    6.48    0.25
   4  11   4    2.71    0.20
   5  11   4    2.27    0.21
   6  11   4    0.88    0.16
  -9 -12   4    0.56    0.17
  -9 -12   4    0.60    0.15
  -8 -12   4    0.86    0.15
  -8 -12   4    1.13    0.18
  -8  12   4    0.50    0.13
  -7 -12   4    0.50    0.13
  -7 -12   4    0.54    0.13
  -7  12   4    0.61    0.12
  -6 -12   4    2.39    0.19
  -6 -12   4    2.42    0.19
  -6  12   4    2.59    0.13
  -6  12   4    2.52    0.17
  -5 -12   4   28.04    0.62
  -5 -12   4   28.93    0.63
  -5  12   4   28.44    0.53
   5  12  -4   28.55    0.50
  -5  12   4   27.51    0.59
  -4 -12   4   12.56    0.34
  -4 -12   4   12.42    0.34
  -4  12   4   12.68    0.29
  -4  12   4   12.83    0.34
   4  12  -4   12.09    0.27
  -3 -12   4   11.36    0.32
  -3 -12   4   11.84    0.31
  -3  12   4   11.16    0.31
  -3  12   4   11.30    0.27
  -2 -12   4    3.52    0.18
  -2 -12   4    3.43    0.16
  -2  12   4    3.53    0.15
  -2  12   4    3.51    0.17
  -1 -12   4    0.72    0.10
  -1 -12   4    0.72    0.09
  -1  12   4    0.70    0.08
  -1  12   4    0.89    0.11
   0 -12   4    9.03    0.22
   0 -12   4    9.18    0.26
   0  12   4    8.72    0.26
   0  12   4    9.32    0.28
  -1 -12  -4    0.00    0.03
   1 -12   4    0.10    0.07
   1 -12   4    0.02    0.04
   1  12   4    0.05    0.06
   1  12   4    0.03    0.06
   2 -12   4    1.93    0.09
   2 -12   4    1.73    0.13
   2  12   4    1.89    0.14
   2  12   4    1.67    0.16
   3  12   4    3.95    0.20
   3  12   4    3.83    0.21
   4  12   4    2.78    0.20
   5  12   4    0.16    0.10
   6  12   4    0.98    0.17
  -9 -13   4    6.39    0.34
  -9 -13   4    6.13    0.32
  -8 -13   4    2.78    0.25
  -8 -13   4    2.96    0.23
  -7 -13   4   15.77    0.48
  -7 -13   4   16.85    0.48
  -7  13   4   16.42    0.42
  -6 -13   4    0.83    0.13
  -6 -13   4    0.64    0.13
  -6  13   4    0.72    0.09
  -6  13   4    0.80    0.11
  -5 -13   4   26.94    0.61
  -5 -13   4   27.20    0.61
  -5  13   4   26.42    0.57
  -5  13   4   27.48    0.52
   5  13  -4   26.99    0.49
  -4 -13   4    0.73    0.12
  -4 -13   4    0.87    0.12
   4  13  -4    0.91    0.08
  -4  13   4    0.68    0.08
  -4  13   4    0.80    0.11
  -3 -13   4    6.28    0.22
  -3 -13   4    6.07    0.24
  -3  13   4    6.07    0.23
  -3  13   4    6.32    0.20
  -2 -13   4    1.19    0.11
  -2 -13   4    1.39    0.14
  -2  13   4    1.10    0.10
  -2  13   4    1.28    0.12
  -1 -13   4    6.01    0.21
  -1 -13   4    6.32    0.20
  -1  13   4    6.49    0.23
  -1  13   4    6.10    0.21
   0 -13  -4    0.17    0.04
   0 -13   4    0.17    0.08
   0 -13   4    0.17    0.06
   0  13   4    0.10    0.07
   0  13   4    0.22    0.07
   1 -13   4   14.63    0.36
   1 -13   4   15.21    0.30
  -1 -13  -4   14.79    0.28
   1  13   4   15.26    0.40
   1  13   4   14.97    0.38
   2 -13   4    3.68    0.17
   2  13   4    3.60    0.18
   2  13   4    3.49    0.20
   3 -13   4    1.05    0.12
   3  13   4    1.00    0.14
   3  13   4    1.08    0.13
   4  13   4    2.39    0.19
   5  13   4    3.37    0.23
   6  13   4    1.13    0.18
  -9 -14   4    3.21    0.28
  -9 -14   4    3.00    0.27
  -8 -14   4    2.69    0.24
  -8 -14   4    1.94    0.22
  -7 -14   4    8.65    0.35
  -7 -14   4    8.51    0.33
  -7  14   4    8.48    0.29
  -6 -14   4    0.69    0.14
  -6 -14   4    0.49    0.12
  -6  14   4    0.57    0.09
  -6  14   4    0.63    0.11
  -5 -14   4   12.74    0.38
  -5 -14   4   13.19    0.39
  -5  14   4   13.36    0.32
  -5  14   4   12.07    0.33
   5  14  -4   12.92    0.28
  -4 -14   4    1.73    0.15
  -4 -14   4    1.69    0.16
  -4  14   4    1.87    0.12
   4  14  -4    2.14    0.11
  -4  14   4    1.78    0.14
  -3 -14   4   16.15    0.39
  -3 -14   4   16.23    0.41
  -3  14   4   16.23    0.37
  -3  14   4   16.70    0.39
  -2 -14   4    4.90    0.21
  -2 -14   4    5.04    0.19
  -2  14   4    4.80    0.18
  -2  14   4    4.92    0.20
  -1 -14   4    0.39    0.08
  -1 -14   4    0.51    0.11
  -1  14   4    0.36    0.07
  -1  14   4    0.31    0.09
   0 -14   4   14.75    0.31
   0 -14   4   14.80    0.36
   0 -14  -4   14.38    0.29
   0  14   4   14.70    0.37
   0  14   4   14.30    0.38
   1 -14   4    0.24    0.08
   1 -14   4    0.21    0.05
  -1 -14  -4    0.23    0.05
   1  14   4    0.14    0.07
   1  14   4    0.09    0.07
   2 -14   4    6.97    0.24
   2  14   4    7.38    0.27
   2  14   4    6.34    0.26
   3 -14   4    0.73    0.11
   3  14   4    0.72    0.12
   3  14   4    0.77    0.13
   4  14   4    0.79    0.14
   5  14   4    5.11    0.28
   6  14   4    1.08    0.18
  -9 -15   4    0.83    0.19
  -9 -15   4    1.03    0.18
  -8 -15   4    5.48    0.31
  -8 -15   4    5.59    0.30
  -7 -15   4    1.14    0.17
  -7 -15   4    1.25    0.18
  -7  15   4    1.47    0.15
  -6 -15   4    0.72    0.14
  -6 -15   4    0.84    0.15
  -6  15   4    0.84    0.12
  -6  15   4    0.88    0.10
  -5 -15   4    1.25    0.15
  -5 -15   4    1.18    0.15
  -5  15   4    1.18    0.11
   5  15  -4    1.31    0.09
  -5  15   4    1.40    0.13
  -4 -15   4    4.45    0.22
  -4 -15   4    4.25    0.20
  -4  15   4    4.50    0.18
  -4  15   4    4.42    0.20
   4  15  -4    4.35    0.16
  -3 -15   4    1.04    0.12
  -3 -15   4    0.69    0.12
   3  15  -4    0.76    0.09
  -3  15   4    0.84    0.11
  -3  15   4    0.58    0.08
  -2 -15   4   12.99    0.32
  -2 -15   4   13.29    0.36
  -2  15   4   12.71    0.34
  -2  15   4   12.74    0.32
  -1 -15   4   34.61    0.69
  -1 -15   4   35.32    0.64
  -1  15   4   35.10    0.68
  -1  15   4   34.02    0.69
   0 -15  -4    7.24    0.19
   0 -15   4    7.27    0.19
   0 -15   4    7.47    0.25
   0  15   4    7.48    0.26
   0  15   4    7.39    0.25
   1 -15   4   18.98    0.44
  -1 -15  -4   19.19    0.36
   1  15   4   19.37    0.46
   1  15   4   18.78    0.48
   2 -15   4    0.38    0.09
   2  15   4    0.22    0.08
   2  15   4    0.31    0.10
   3 -15   4    0.23    0.08
   3  15   4    0.22    0.09
   3  15   4    0.18    0.09
   4  15   4    4.27    0.24
   4  15   4    4.43    0.23
   5  15   4    0.42    0.13
   6  15   4    0.02    0.10
  -9 -16   4    1.12    0.20
  -9 -16   4    1.33    0.19
  -8 -16   4    0.60    0.16
  -8 -16   4    0.76    0.17
  -7 -16   4    1.50    0.18
  -7 -16   4    1.58    0.19
  -6 -16   4    0.11    0.10
  -6 -16   4   -0.05    0.10
  -6  16   4    0.08    0.08
  -5 -16   4    3.67    0.22
  -5 -16   4    3.44    0.20
  -5  16   4    3.51    0.16
   5  16  -4    4.13    0.15
  -5  16   4    4.01    0.18
  -4 -16   4   16.27    0.44
  -4 -16   4   16.51    0.42
  -4  16   4   16.75    0.39
  -4  16   4   16.72    0.40
   4  16  -4   16.69    0.36
  -3 -16   4    4.58    0.20
  -3 -16   4    4.80    0.23
   3  16  -4    4.71    0.18
  -3  16   4    4.72    0.20
  -3  16   4    4.82    0.18
  -2 -16   4   11.62    0.34
  -2 -16   4   11.61    0.30
  -2  16   4   11.11    0.31
  -2  16   4   11.20    0.31
   1 -16  -4   12.21    0.28
  -1 -16   4   12.57    0.34
  -1 -16   4   12.74    0.30
  -1  16   4   12.34    0.34
  -1  16   4   13.02    0.34
   0 -16  -4    1.10    0.09
   0 -16   4    1.01    0.13
   0 -16   4    1.14    0.09
   0  16   4    1.13    0.12
   0  16   4    0.77    0.11
   1 -16   4    5.74    0.23
  -1 -16  -4    5.82    0.17
   1  16   4    5.78    0.24
   1  16   4    5.96    0.23
   2 -16   4    0.06    0.08
   2  16   4   -0.08    0.07
   2  16   4   -0.03    0.07
   3 -16   4   23.47    0.53
   3  16   4   23.68    0.60
   3  16   4   22.56    0.56
   4  16   4    1.83    0.20
   4  16   4    1.81    0.18
   5  16   4    3.10    0.23
   6  16   4    2.30    0.24
  -8 -17   4    0.87    0.18
  -8 -17   4    0.94    0.18
  -7 -17   4    8.08    0.34
  -7 -17   4    8.15    0.35
  -6 -17   4    2.50    0.21
  -6 -17   4    2.55    0.19
  -6  17   4    2.21    0.15
  -5 -17   4    2.30    0.18
  -5 -17   4    2.80    0.19
   5  17  -4    2.24    0.12
  -5  17   4    2.46    0.16
  -5  17   4    2.32    0.14
  -4 -17   4    0.07    0.08
  -4 -17   4    0.05    0.09
   4  17  -4    0.05    0.05
  -4  17   4    0.05    0.06
  -4  17   4    0.05    0.08
  -3 -17   4   15.49    0.42
  -3 -17   4   16.00    0.39
   3  17  -4   15.59    0.36
  -3  17   4   15.48    0.38
  -3  17   4   15.61    0.38
  -2 -17   4    3.93    0.20
  -2  17   4    4.50    0.19
  -2  17   4    4.33    0.19
  -1 -17   4   22.77    0.51
   1 -17  -4   21.71    0.44
  -1 -17   4   21.86    0.44
  -1  17   4   21.13    0.49
  -1  17   4   20.86    0.49
   0 -17  -4   18.45    0.37
   0 -17   4   18.10    0.35
   0 -17   4   18.32    0.44
   0  17   4   17.67    0.44
   0  17   4   18.35    0.46
  -1 -17  -4   -0.02    0.05
   1 -17   4   -0.08    0.07
   1  17   4   -0.09    0.06
   1  17   4    0.05    0.08
   2 -17   4    0.81    0.12
   2  17   4    0.80    0.13
   2  17   4    0.76    0.11
   3 -17   4    5.40    0.23
   3  17   4    4.92    0.24
   3  17   4    5.53    0.27
   4  17   4    0.55    0.14
   5  17   4    0.08    0.12
  -8 -18   4    1.27    0.20
  -8 -18   4    1.48    0.20
  -7 -18   4    3.59    0.25
  -7 -18   4    3.54    0.25
  -6 -18   4    4.47    0.25
  -6 -18   4    4.15    0.24
  -5 -18   4    0.89    0.14
  -5 -18   4    0.66    0.14
  -5  18   4    0.78    0.11
  -5  18   4    0.77    0.11
   5  18  -4    0.74    0.09
  -4 -18   4    1.57    0.16
  -4 -18   4    1.24    0.14
   4  18  -4    1.64    0.11
  -4  18   4    1.68    0.14
  -4  18   4    1.56    0.13
  -3 -18   4    7.76    0.25
  -3 -18   4    7.16    0.28
   3  18  -4    7.79    0.24
  -3  18   4    7.69    0.25
  -3  18   4    7.66    0.25
  -2 -18   4    6.75    0.26
  -2  18   4    6.59    0.23
  -2  18   4    6.66    0.24
   1 -18  -4   12.26    0.30
  -1 -18   4   12.31    0.36
  -1 -18   4   12.34    0.29
  -1  18   4   11.66    0.34
  -1  18   4   12.08    0.34
   0 -18  -4   11.09    0.27
   0 -18   4   11.57    0.34
   0  18   4   10.54    0.33
   0  18   4   11.00    0.33
  -1 -18  -4   15.76    0.33
   1 -18   4   14.96    0.40
   1  18   4   14.81    0.42
   1  18   4   15.01    0.41
   2 -18   4    0.13    0.09
   2  18   4    0.11    0.09
   2  18   4    0.05    0.07
   3 -18   4    3.28    0.20
   3  18   4    2.96    0.20
   3  18   4    3.16    0.20
   4  18   4    1.90    0.20
   5  18   4    1.66    0.20
  -8 -19   4    0.92    0.18
  -8 -19   4    0.70    0.17
  -7 -19   4   11.00    0.41
  -7 -19   4   11.32    0.42
  -6 -19   4    0.28    0.13
  -6 -19   4    0.29    0.11
  -5 -19   4   11.37    0.38
  -5 -19   4   10.79    0.36
  -5  19   4   11.95    0.33
  -5  19   4   11.04    0.31
  -4 -19   4    0.97    0.12
  -4 -19   4    0.85    0.14
  -4  19   4    0.94    0.11
  -4  19   4    1.21    0.12
   4  19  -4    0.84    0.10
  -3 -19   4    2.77    0.20
  -3 -19   4    2.51    0.16
  -3  19   4    2.25    0.14
  -3  19   4    2.25    0.15
   3  19  -4    2.24    0.14
  -2 -19   4    0.21    0.11
  -2 -19   4    0.35    0.08
  -2  19   4    0.31    0.08
  -2  19   4    0.33    0.08
   1 -19  -4    0.52    0.08
  -1 -19   4    0.53    0.08
  -1 -19   4    0.44    0.11
  -1  19   4    0.41    0.09
  -1  19   4    0.39    0.09
   0 -19   4   58.34    1.09
   0 -19  -4   59.84    1.00
   0  19   4   59.17    1.11
   0  19   4   59.10    1.09
   1 -19   4    8.64    0.29
   1  19   4    7.88    0.29
   1  19   4    7.59    0.28
   2 -19   4   13.94    0.39
   2  19   4   13.87    0.41
   2  19   4   14.29    0.43
   3 -19   4    1.07    0.14
   3  19   4    1.09    0.15
   3  19   4    0.99    0.16
   4  19   4    0.91    0.16
   5  19   4    1.32    0.19
  -8 -20   4   -0.03    0.13
  -8 -20   4    0.03    0.13
  -7 -20   4    0.74    0.17
  -7 -20   4    0.59    0.16
  -6 -20   4    5.72    0.29
  -6 -20   4    5.91    0.28
  -5 -20   4    5.48    0.28
  -5 -20   4    5.76    0.26
  -5  20   4    6.16    0.22
  -5  20   4    5.99    0.23
  -4 -20   4    1.85    0.16
  -4 -20   4    1.65    0.17
   4  20  -4    1.76    0.13
  -4  20   4    1.63    0.14
  -4  20   4    1.75    0.14
  -3 -20   4   12.83    0.35
  -3  20   4   13.22    0.35
  -3  20   4   12.70    0.35
   3  20  -4   12.82    0.34
  -2 -20   4    0.67    0.10
  -2 -20   4    0.55    0.13
  -2  20   4    0.56    0.09
  -2  20   4    0.52    0.10
   1 -20  -4    0.60    0.09
  -1 -20   4    0.61    0.09
  -1 -20   4    0.64    0.13
  -1  20   4    0.53    0.10
  -1  20   4    0.78    0.11
   0 -20   4    0.20    0.10
   0 -20  -4    0.30    0.07
   0  20   4    0.42    0.10
   0  20   4    0.11    0.08
   1 -20   4    0.98    0.14
   1  20   4    1.13    0.14
   1  20   4    1.05    0.14
   2 -20   4    8.62    0.30
   2  20   4    8.78    0.32
   2  20   4    8.55    0.33
   3 -20   4    2.35    0.18
   3  20   4    2.24    0.21
   3  20   4    2.03    0.18
   4  20   4    0.39    0.14
   5  20   4    1.91    0.22
  -8 -21   4    0.42    0.16
  -8 -21   4    0.09    0.14
  -7 -21   4    0.66    0.17
  -7 -21   4    0.49    0.15
  -6 -21   4    0.03    0.10
  -6 -21   4   -0.05    0.12
  -5 -21   4    1.09    0.15
  -5 -21   4    0.82    0.16
  -5  21   4    0.81    0.11
  -4 -21   4    0.54    0.11
  -4 -21   4    0.71    0.14
   4  21  -4    0.63    0.09
  -4  21   4    0.72    0.10
  -4  21   4    0.52    0.10
  -3 -21   4    0.09    0.11
  -3 -21   4    0.05    0.08
   3  21  -4    0.16    0.07
  -3  21   4    0.02    0.07
  -3  21   4    0.05    0.07
  -2 -21   4    7.41    0.24
  -2 -21   4    6.63    0.28
  -2  21   4    7.20    0.25
  -2  21   4    7.16    0.26
  -1 -21   4    1.11    0.15
   1 -21  -4    1.34    0.12
  -1  21   4    1.26    0.14
  -1  21   4    1.09    0.13
   0 -21  -4    0.44    0.08
   0 -21   4    0.34    0.11
   0  21   4    0.44    0.10
   0  21   4    0.25    0.09
   1 -21   4    4.15    0.22
   1  21   4    4.06    0.21
   1  21   4    4.52    0.23
   2 -21   4    1.90    0.17
   2  21   4    1.66    0.17
   2  21   4    1.72    0.17
   3 -21   4    2.08    0.19
   3  21   4    1.81    0.19
   4  21   4    0.14    0.11
   5  21   4    1.78    0.22
  -8 -22   4    1.54    0.22
  -7 -22   4    2.61    0.25
  -7 -22   4    1.97    0.22
  -6 -22   4    2.80    0.25
  -6 -22   4    2.75    0.22
  -5 -22   4    2.25    0.22
  -5 -22   4    2.37    0.19
  -5  22   4    2.63    0.17
  -4 -22   4    3.17    0.20
  -4 -22   4    3.58    0.23
   4  22  -4    3.49    0.17
  -4  22   4    3.08    0.16
  -4  22   4    3.17    0.18
  -3 -22   4    2.23    0.16
  -3 -22   4    2.08    0.20
   3  22  -4    2.09    0.14
  -3  22   4    2.11    0.14
  -3  22   4    2.41    0.16
  -2 -22   4    1.05    0.15
  -2 -22   4    0.93    0.12
   2 -22  -4    1.09    0.12
  -2  22   4    1.25    0.13
  -2  22   4    0.95    0.12
   1 -22  -4    4.10    0.19
  -1 -22   4    4.33    0.23
  -1  22   4    4.11    0.21
  -1  22   4    4.55    0.21
   0 -22   4   -0.14    0.09
   0 -22  -4    0.05    0.07
   0  22   4    0.05    0.07
   0  22   4    0.01    0.07
   1 -22   4    0.27    0.11
   1  22   4    0.33    0.10
   1  22   4    0.16    0.09
   2 -22   4    1.44    0.16
   2  22   4    1.16    0.16
   2  22   4    1.26    0.16
   3 -22   4    0.74    0.13
   3  22   4    0.72    0.14
   4  22   4    0.21    0.13
   5  22   4    0.55    0.15
  -7 -23   4    9.38    0.40
  -7 -23   4    9.42    0.39
  -6 -23   4    5.13    0.28
  -6 -23   4    4.96    0.28
  -5 -23   4    9.04    0.34
  -5 -23   4    9.08    0.36
  -5  23   4    9.49    0.32
  -4 -23   4    1.50    0.18
  -4 -23   4    1.38    0.15
   4  23  -4    1.45    0.13
  -4  23   4    1.39    0.14
  -4  23   4    1.57    0.12
  -3 -23   4    0.23    0.13
  -3 -23   4    0.14    0.09
   3  23  -4    0.20    0.08
  -3  23   4    0.11    0.08
  -3  23   4    0.28    0.08
   2 -23  -4    0.05    0.07
  -2 -23   4   -0.05    0.08
  -2 -23   4    0.07    0.10
  -2  23   4    0.08    0.08
  -2  23   4    0.20    0.08
  -1 -23   4   21.96    0.56
   1 -23  -4   22.28    0.49
  -1  23   4   22.08    0.53
  -1  23   4   22.36    0.55
   0 -23   4    4.06    0.22
   0 -23  -4    4.33    0.19
   0  23   4    4.06    0.21
   0  23   4    4.16    0.21
   1 -23   4    7.21    0.30
   1  23   4    7.39    0.29
   1  23   4    7.44    0.30
   2 -23   4   -0.14    0.09
   2  23   4   -0.08    0.09
   3 -23   4    0.25    0.11
   3  23   4    0.21    0.10
   4  23   4    0.13    0.12
  -7 -24   4    0.17    0.14
  -7 -24   4    0.23    0.14
  -6 -24   4    5.00    0.28
  -6 -24   4    4.88    0.30
  -5 -24   4    0.66    0.16
  -5 -24   4    0.77    0.15
  -5  24   4    0.66    0.12
  -4 -24   4    1.47    0.15
  -4 -24   4    1.49    0.19
  -4  24   4    1.52    0.15
   4  24  -4    1.45    0.14
  -3 -24   4   11.81    0.40
  -3 -24   4   12.22    0.35
  -3  24   4   12.40    0.34
  -3  24   4   12.23    0.37
   3  24  -4   11.83    0.35
   2 -24  -4    3.17    0.18
  -2 -24   4    3.11    0.22
  -2  24   4    3.37    0.18
  -2  24   4    3.53    0.20
   2  24  -4    3.53    0.19
  -1 -24   4    0.21    0.12
   1 -24  -4    0.23    0.09
  -1  24   4    0.29    0.10
  -1  24   4    0.15    0.09
   0 -24  -4    0.14    0.09
   0 -24   4   -0.07    0.10
   0  24   4    0.11    0.09
   0  24   4    0.15    0.09
   1 -24   4    0.92    0.15
   1  24   4    0.95    0.14
   1  24   4    0.90    0.14
   2 -24   4    1.43    0.17
   2  24   4    1.48    0.18
   3 -24   4   25.16    0.62
   3  24   4   24.93    0.67
   4  24   4    1.97    0.22
  -7 -25   4    3.51    0.26
  -7 -25   4    3.41    0.29
  -6 -25   4    1.73    0.20
  -6 -25   4    2.60    0.25
  -5 -25   4    6.00    0.28
  -5 -25   4    5.83    0.31
  -5  25   4    5.64    0.26
  -4 -25   4    0.11    0.10
  -4 -25   4    0.04    0.11
  -4  25   4    0.15    0.09
   4  25  -4    0.18    0.08
  -3 -25   4    0.29    0.13
  -3 -25   4    0.27    0.09
   3  25  -4    0.30    0.09
  -3  25   4    0.32    0.09
  -3  25   4    0.25    0.09
   2 -25  -4    0.42    0.10
  -2 -25   4    0.51    0.14
  -2  25   4    0.30    0.10
   2  25  -4    0.33    0.10
  -2  25   4    0.39    0.09
  -1 -25   4    3.74    0.24
   1 -25  -4    4.44    0.20
  -1  25   4    3.78    0.22
  -1  25   4    4.45    0.22
   0 -25  -4    5.27    0.22
   0 -25   4    4.90    0.25
   0  25   4    5.42    0.25
   0  25   4    5.33    0.25
   1 -25   4   11.43    0.39
   1  25   4   11.39    0.39
   2 -25   4   17.44    0.49
   2  25   4   16.38    0.50
   3 -25   4    0.30    0.12
   3  25   4    0.19    0.12
   4  25   4    3.08    0.27
  -6 -26   4    0.12    0.12
  -6 -26   4   -0.15    0.12
  -5 -26   4    1.43    0.18
  -5 -26   4    1.94    0.23
  -5  26   4    1.54    0.17
  -4 -26   4   15.46    0.50
  -4 -26   4   16.10    0.44
  -4  26   4   15.89    0.46
   4  26  -4   15.52    0.42
  -3 -26   4    1.47    0.19
  -3  26   4    1.83    0.17
   3  26  -4    1.61    0.16
   2 -26  -4    4.86    0.23
  -2 -26   4    4.55    0.25
   2  26  -4    4.38    0.23
  -2  26   4    4.76    0.24
  -2  26   4    4.54    0.21
  -1 -26   4    0.35    0.13
   1 -26  -4    0.51    0.11
  -1  26   4    0.40    0.11
  -1  26   4    0.54    0.11
   0 -26   4    0.13    0.12
   0 -26  -4    0.12    0.08
   0  26   4    0.17    0.10
   0  26   4    0.20    0.10
   1 -26   4    4.85    0.26
   1  26   4    4.90    0.25
   2 -26   4   14.89    0.46
   2  26   4   15.60    0.48
   3 -26   4    0.71    0.15
   3  26   4    0.78    0.15
   4  26   4    6.94    0.35
  -6 -27   4    2.31    0.23
  -6 -27   4    2.58    0.26
  -5 -27   4    5.18    0.27
  -5 -27   4    5.16    0.31
  -4 -27   4    0.12    0.14
  -4 -27   4   -0.06    0.10
   4  27  -4   -0.03    0.08
  -4  27   4   -0.08    0.09
  -3 -27   4    7.45    0.34
   3  27  -4    7.76    0.30
  -3  27   4    7.03    0.30
   2 -27  -4   12.09    0.36
  -2 -27   4   10.90    0.40
  -2  27   4   11.43    0.38
  -2  27   4   11.44    0.34
   2  27  -4   11.15    0.37
  -1 -27   4    2.86    0.21
   1 -27  -4    2.95    0.18
  -1  27   4    2.50    0.19
  -1  27   4    2.55    0.18
   0 -27   4    0.74    0.15
   0  27   4    0.62    0.12
   1 -27   4    0.64    0.15
   1  27   4    0.58    0.13
   2 -27   4    1.79    0.20
   2  27   4    1.94    0.20
   3 -27   4    0.17    0.12
   3  27   4    0.25    0.12
  -6 -28   4    6.80    0.34
  -6 -28   4    6.74    0.36
  -5 -28   4   -0.04    0.12
  -5 -28   4    0.09    0.15
  -4 -28   4    1.20    0.16
  -4 -28   4    1.39    0.20
  -3 -28   4    4.70    0.28
   3  28  -4    4.62    0.24
  -2 -28   4   15.72    0.49
   2 -28  -4   17.11    0.45
  -2  28   4   15.43    0.42
   2  28  -4   15.43    0.46
  -1 -28   4    2.73    0.21
   1 -28  -4    3.19    0.20
  -1  28   4    2.69    0.19
   0 -28   4    0.84    0.15
   0  28   4    1.03    0.14
   1 -28   4    0.04    0.11
   1  28   4    0.08    0.10
   2 -28   4    0.27    0.13
   2  28   4    0.15    0.11
   3 -28   4   -0.21    0.10
   3  28   4   -0.05    0.10
  -5 -29   4    0.71    0.15
  -5 -29   4    0.71    0.18
  -4 -29   4    0.26    0.15
  -3 -29   4    0.78    0.17
   2 -29  -4   13.97    0.40
  -2 -29   4   12.93    0.46
  -1 -29   4    5.42    0.30
   1 -29  -4    6.24    0.26
  -1  29   4    5.86    0.26
   0 -29   4   10.99    0.41
   0  29   4   10.91    0.37
   1 -29   4    3.59    0.25
   1  29   4    4.04    0.24
   2 -29   4    2.19    0.23
   2  29   4    2.14    0.21
  -5 -30   4    0.22    0.16
  -5 -30   4    0.06    0.12
  -4 -30   4    2.34    0.24
  -3 -30   4    0.27    0.15
  -2 -30   4    1.56    0.21
   2 -30  -4    1.68    0.17
  -1 -30   4    7.89    0.35
   1 -30  -4    8.01    0.30
  -1  30   4    7.58    0.30
   0 -30   4   -0.09    0.11
   0  30   4    0.22    0.10
   1 -30   4    0.04    0.12
   1  30   4    0.14    0.10
   2 -30   4    1.36    0.19
   2  30   4    1.11    0.17
  -4 -31   4   12.11    0.45
  -3 -31   4    0.88    0.19
  -2 -31   4    0.60    0.16
   2 -31  -4    0.53    0.13
   1 -31  -4    2.54    0.20
  -1 -31   4    2.44    0.24
   0 -31   4   10.17    0.41
   0  31   4   10.90    0.38
   1 -31   4   10.24    0.40
   1  31   4   11.11    0.40
  -4 -32   4    4.99    0.31
  -3 -32   4   10.79    0.43
   2 -32  -4    2.22    0.20
  -2 -32   4    1.66    0.22
  -1 -32   4    3.01    0.27
   0 -32   4    0.43    0.14
   0  32   4    0.48    0.12
   1 -32   4    0.62    0.16
   1  32   4    0.51    0.13
  -3 -33   4    0.49    0.18
   2 -33  -4    0.54    0.13
  -2 -33   4    0.21    0.15
  -1 -33   4    0.35    0.15
   0 -33   4    0.34    0.15
 -10   0   5    0.14    0.11
 -10   0   5   -0.07    0.13
  -9   0   5    2.98    0.22
  -9   0   5    2.98    0.25
  -8   0   5   -0.11    0.08
  -8   0   5   -0.19    0.10
  -7   0   5    1.29    0.16
  -7   0   5    1.54    0.17
  -6   0   5    0.09    0.09
  -6   0   5    0.02    0.07
  -5   0   5    4.26    0.19
  -5   0   5    4.43    0.22
  -4   0   5   -0.07    0.08
  -4   0   5   -0.04    0.05
  -3   0   5    0.06    0.08
  -3   0   5    0.13    0.05
   3   0  -5    0.06    0.04
  -2   0   5   -0.08    0.07
   2   0  -5    0.03    0.03
  -2   0   5   -0.08    0.04
   1   0  -5   48.33    0.84
  -1   0   5   48.59    0.79
  -1   0   5   49.93    0.90
   0   0   5    0.05    0.03
   0   0   5    0.09    0.07
   1   0   5    8.35    0.26
   2   0   5    0.03    0.06
   3   0   5   42.03    0.83
   4   0   5    0.00    0.07
   5   0   5    5.26    0.25
 -10  -1   5    0.78    0.18
 -10  -1   5    0.69    0.16
 -10   1   5    0.74    0.17
 -10   1   5    0.73    0.16
  -9  -1   5    0.34    0.14
  -9  -1   5    0.20    0.11
  -9   1   5    0.28    0.15
  -9   1   5    0.20    0.11
  -8  -1   5    0.28    0.13
  -8  -1   5    0.36    0.12
  -8   1   5    0.22    0.10
  -8   1   5    0.17    0.12
  -7  -1   5    8.55    0.31
  -7  -1   5    9.27    0.34
  -7   1   5    8.97    0.33
  -7   1   5    8.94    0.32
  -6  -1   5    1.32    0.15
  -6  -1   5    1.44    0.14
  -6   1   5    1.31    0.15
  -6   1   5    1.28    0.13
  -5  -1   5    7.98    0.28
  -5  -1   5    7.36    0.25
  -5   1   5    7.54    0.28
  -5   1   5    7.64    0.25
  -4  -1   5    1.15    0.11
  -4  -1   5    0.96    0.12
  -4   1   5    1.17    0.11
  -4   1   5    1.12    0.13
  -3  -1   5    6.85    0.20
  -3  -1   5    7.19    0.24
   3  -1  -5    7.06    0.16
   3   1  -5    6.93    0.16
  -3   1   5    7.18    0.20
  -3   1   5    7.01    0.24
  -2  -1   5    0.89    0.08
   2  -1  -5    0.98    0.07
  -2  -1   5    0.79    0.11
  -2   1   5    0.90    0.07
   2   1  -5    0.90    0.07
  -2   1   5    1.08    0.12
  -1  -1   5    0.14    0.05
   1  -1  -5    0.02    0.05
  -1  -1   5    0.08    0.07
   1   1  -5   -0.06    0.04
  -1   1   5    0.00    0.07
  -1   1   5    0.04    0.04
   0  -1   5   19.14    0.44
   0  -1   5   20.17    0.34
   0   1   5   19.89    0.45
   1  -1   5    4.05    0.18
   1   1   5    4.02    0.18
   2  -1   5    0.05    0.06
   2   1   5    0.04    0.06
   3  -1   5    0.02    0.07
   3   1   5    0.28    0.09
   4  -1   5    1.82    0.15
   4   1   5    2.37    0.17
   5  -1   5   -0.11    0.08
   5   1   5   -0.02    0.08
 -10  -2   5    1.56    0.20
 -10  -2   5    1.70    0.22
 -10   2   5    1.71    0.21
 -10   2   5    1.74    0.21
  -9  -2   5    5.97    0.31
  -9  -2   5    6.34    0.30
  -9   2   5    5.85    0.29
  -9   2   5    5.66    0.30
  -8  -2   5    3.16    0.21
  -8  -2   5    3.19    0.21
  -8   2   5    3.69    0.22
  -8   2   5    3.19    0.22
  -7  -2   5   39.85    0.83
  -7  -2   5   40.05    0.85
  -7   2   5   41.27    0.85
  -6  -2   5    2.01    0.16
  -6  -2   5    1.69    0.17
  -6   2   5    1.71    0.17
  -5  -2   5    9.55    0.30
  -5  -2   5    9.27    0.28
  -5   2   5    8.80    0.29
  -4  -2   5    0.27    0.07
  -4  -2   5    0.39    0.10
  -4   2   5    0.39    0.10
  -4   2   5    0.36    0.07
   3  -2  -5   11.32    0.23
  -3  -2   5   11.01    0.27
  -3  -2   5   11.50    0.32
   3   2  -5   11.12    0.22
  -3   2   5   10.96    0.26
  -3   2   5   11.08    0.32
  -2  -2   5    1.07    0.09
   2  -2  -5    0.80    0.07
  -2  -2   5    1.38    0.13
  -2   2   5    1.25    0.13
   2   2  -5    1.19    0.07
  -2   2   5    1.25    0.08
   1  -2  -5   13.85    0.31
  -1  -2   5   13.53    0.34
  -1  -2   5   13.80    0.28
  -1   2   5   13.76    0.35
   1   2  -5   14.04    0.31
  -1   2   5   13.73    0.25
   0  -2   5   14.94    0.28
   0  -2   5   15.26    0.36
   0   2   5   15.14    0.38
   1  -2   5    8.22    0.25
   1   2   5    8.06    0.26
   2  -2   5    9.59    0.28
   2   2   5    9.75    0.30
   3  -2   5    4.14    0.19
   3   2   5    3.99    0.20
   4  -2   5    1.76    0.14
   4   2   5    1.60    0.16
   5  -2   5    0.48    0.11
   5   2   5    0.39    0.12
   6   2   5    0.27    0.12
 -10  -3   5    0.06    0.12
 -10  -3   5    0.04    0.14
 -10   3   5   -0.08    0.10
 -10   3   5    0.14    0.14
  -9  -3   5    1.04    0.16
  -9  -3   5    0.71    0.17
  -9   3   5    1.15    0.17
  -9   3   5    1.18    0.17
  -8  -3   5    0.75    0.14
  -8  -3   5    0.77    0.15
  -8   3   5    0.49    0.14
  -7  -3   5    2.34    0.18
  -7  -3   5    2.09    0.19
  -7   3   5    2.47    0.18
  -6  -3   5    3.88    0.21
  -6  -3   5    4.42    0.21
  -6   3   5    4.52    0.23
  -5  -3   5   13.84    0.36
  -5  -3   5   14.73    0.39
  -5   3   5   14.73    0.39
  -4  -3   5    1.62    0.12
  -4  -3   5    1.48    0.14
  -4   3   5    1.71    0.15
  -3  -3   5    0.21    0.07
   3  -3  -5    0.18    0.04
  -3  -3   5    0.22    0.10
  -3   3   5    0.19    0.06
   3   3  -5    0.22    0.04
  -3   3   5    0.29    0.09
  -2  -3   5    0.44    0.09
  -2  -3   5    0.49    0.07
  -2   3   5    0.48    0.10
   2   3  -5    0.33    0.05
  -2   3   5    0.32    0.05
  -1  -3   5    0.07    0.07
  -1  -3   5    0.11    0.05
   1  -3  -5    0.02    0.05
   1   3  -5   -0.02    0.04
  -1   3   5   -0.02    0.03
  -1   3   5    0.05    0.07
   0  -3   5   17.56    0.40
   0  -3   5   17.39    0.32
   0   3   5   16.92    0.41
   1  -3   5   25.59    0.54
   1  -3   5   26.98    0.45
   1   3   5   26.70    0.57
   2  -3   5   17.40    0.41
   2   3   5   17.38    0.44
   3  -3   5   13.16    0.35
   3   3   5   13.37    0.38
   4  -3   5    6.99    0.26
   4   3   5    7.32    0.29
   5   3   5    1.22    0.16
   6   3   5    0.71    0.14
 -10  -4   5   -0.17    0.14
 -10  -4   5    0.25    0.12
 -10   4   5   -0.09    0.13
 -10   4   5    0.18    0.13
  -9  -4   5    0.43    0.15
  -9  -4   5    0.80    0.15
  -9   4   5    0.33    0.15
  -8  -4   5    0.16    0.12
  -8  -4   5    0.17    0.10
  -8   4   5    0.08    0.11
  -7  -4   5    0.65    0.14
  -7  -4   5    0.93    0.14
  -7   4   5    0.86    0.14
  -6  -4   5    0.43    0.12
  -6  -4   5    0.18    0.09
  -6   4   5    0.42    0.11
  -5  -4   5    6.64    0.26
  -5  -4   5    7.39    0.25
  -5   4   5    7.75    0.28
  -4  -4   5    5.58    0.20
  -4  -4   5    5.69    0.22
  -4   4   5    5.14    0.22
   3  -4  -5   39.34    0.64
  -3  -4   5   38.61    0.74
  -3  -4   5   37.64    0.69
   3   4  -5   38.09    0.63
  -3   4   5   37.59    0.75
  -3   4   5   37.35    0.64
  -2  -4   5    9.67    0.24
  -2  -4   5   10.21    0.29
   2   4  -5   10.25    0.23
  -2   4   5    9.99    0.22
  -2   4   5   10.15    0.30
  -1  -4   5   19.58    0.37
  -1  -4   5   18.71    0.42
   1  -4  -5   19.23    0.40
  -1   4   5   18.56    0.44
  -1   4   5   19.35    0.32
   0  -4   5   31.34    0.62
   0  -4   5   31.92    0.55
   0   4   5   32.58    0.65
   1  -4   5   12.79    0.32
   1  -4   5   12.84    0.26
   1   4   5   12.98    0.35
   2  -4   5    4.21    0.18
   2   4   5    4.34    0.20
   3  -4   5   18.84    0.44
   3   4   5   18.86    0.48
   5   4   5    0.37    0.11
   6   4   5    0.40    0.12
  -9  -5   5    3.37    0.25
  -9  -5   5    3.00    0.22
  -9   5   5    3.31    0.24
  -8  -5   5    0.45    0.12
  -8  -5   5    0.29    0.13
  -8   5   5    0.59    0.14
  -7  -5   5    0.20    0.12
  -7  -5   5    0.36    0.10
  -7   5   5    0.40    0.12
  -6  -5   5   13.19    0.39
  -6  -5   5   12.64    0.37
  -6   5   5   13.06    0.38
  -5  -5   5   10.83    0.34
  -5  -5   5   11.99    0.33
  -5   5   5   11.36    0.34
  -4  -5   5    1.07    0.12
  -4  -5   5    1.26    0.12
  -4   5   5    1.18    0.06
  -4   5   5    1.21    0.14
   4   5  -5    1.14    0.04
  -3  -5   5   66.12    1.19
   3  -5  -5   69.37    1.08
  -3  -5   5   68.47    1.14
  -3   5   5   65.28    1.07
  -3   5   5   67.69    1.20
   2  -5  -5    1.44    0.09
  -2  -5   5    1.60    0.11
  -2  -5   5    1.55    0.13
  -2   5   5    1.45    0.09
  -2   5   5    1.59    0.14
  -1  -5   5    0.41    0.09
  -1  -5   5    0.37    0.07
  -1   5   5    0.39    0.09
  -1   5   5    0.19    0.06
  -1   5   5    0.23    0.04
   0  -5   5    3.02    0.12
   0  -5   5    2.80    0.15
   0   5   5    3.17    0.17
   1  -5   5    5.13    0.19
   1  -5   5    5.62    0.16
   1   5   5    5.25    0.21
   2  -5   5    0.47    0.07
   2   5   5    0.81    0.11
   3  -5   5   17.97    0.42
   4  -5   5    3.38    0.17
   4   5   5    3.29    0.21
   5   5   5   -0.08    0.09
   6   5   5    0.55    0.13
  -9  -6   5    0.47    0.14
  -9  -6   5    0.35    0.15
  -9   6   5    0.34    0.14
  -8  -6   5    2.36    0.22
  -8  -6   5    2.35    0.21
  -8   6   5    2.19    0.20
  -7  -6   5    0.38    0.11
  -7  -6   5    0.32    0.12
  -7   6   5    0.33    0.11
  -6  -6   5    2.43    0.19
  -6  -6   5    2.05    0.18
  -6   6   5    2.32    0.19
  -5  -6   5    2.22    0.16
  -5  -6   5    2.01    0.16
  -5   6   5    2.32    0.18
  -5   6   5    2.14    0.07
  -4  -6   5    0.87    0.11
  -4  -6   5    0.97    0.12
   4   6  -5    0.90    0.05
  -4   6   5    0.91    0.06
  -4   6   5    0.77    0.12
   3  -6  -5    6.78    0.18
  -3  -6   5    6.39    0.21
  -3  -6   5    6.55    0.23
  -3   6   5    6.50    0.17
  -3   6   5    7.34    0.26
   2  -6  -5    5.52    0.17
  -2  -6   5    5.83    0.22
  -2  -6   5    5.57    0.19
  -2   6   5    5.02    0.21
  -2   6   5    5.54    0.17
  -1  -6   5   18.85    0.42
  -1  -6   5   18.82    0.38
  -1   6   5   18.66    0.40
  -1   6   5   17.83    0.43
  -1   6   5   19.01    0.31
   0  -6   5    0.05    0.05
   0  -6   5    0.00    0.06
   0   6   5    0.14    0.07
   0   6   5    0.03    0.05
   1  -6   5   13.59    0.28
   1  -6   5   11.04    0.29
   1   6   5   12.74    0.35
   2  -6   5    0.13    0.06
   2   6   5    0.11    0.08
   3  -6   5    4.08    0.18
   3   6   5    3.95    0.21
   4   6   5   10.26    0.36
   5   6   5    9.26    0.36
   6   6   5    1.60    0.19
  -9  -7   5    0.03    0.12
  -9  -7   5   -0.06    0.13
  -9   7   5   -0.16    0.11
  -8  -7   5    0.15    0.13
  -8  -7   5    0.22    0.11
  -8   7   5    0.05    0.11
  -7  -7   5    0.13    0.11
  -7  -7   5    0.39    0.11
  -7   7   5    0.22    0.11
  -6  -7   5   17.96    0.48
  -6  -7   5   18.74    0.47
  -6   7   5   17.87    0.46
  -5  -7   5    8.48    0.30
  -5  -7   5    8.61    0.29
  -5   7   5    8.82    0.30
  -5   7   5    8.62    0.18
  -4  -7   5   21.58    0.50
  -4  -7   5   21.48    0.47
  -4   7   5   21.10    0.39
   4   7  -5   21.24    0.36
  -4   7   5   21.92    0.50
   3  -7  -5    8.53    0.21
  -3  -7   5    8.17    0.25
  -3  -7   5    8.72    0.27
  -3   7   5    8.25    0.21
  -3   7   5    8.30    0.27
  -2  -7   5    2.87    0.17
  -2  -7   5    2.66    0.14
   2  -7  -5    2.68    0.12
  -2   7   5    2.77    0.12
  -2   7   5    2.24    0.16
  -1  -7   5   11.42    0.30
  -1  -7   5   11.44    0.28
  -1   7   5   11.90    0.21
  -1   7   5   11.47    0.29
  -1   7   5   11.88    0.33
   0  -7   5    2.21    0.12
   0  -7   5    2.31    0.14
   0   7   5    2.60    0.14
   0   7   5    2.49    0.16
   1  -7   5   10.72    0.28
   1  -7   5   11.25    0.26
   1   7   5   10.82    0.32
   2  -7   5   12.01    0.30
   2   7   5   11.62    0.36
   3  -7   5    0.14    0.07
   3   7   5    0.12    0.08
   4   7   5    0.55    0.12
   5   7   5    0.06    0.10
   6   7   5    1.00    0.16
  -9  -8   5    1.10    0.19
  -9  -8   5    1.02    0.17
  -9   8   5    1.08    0.17
  -8  -8   5    6.32    0.30
  -8  -8   5    5.78    0.28
  -8   8   5    5.89    0.28
  -7  -8   5    1.95    0.18
  -7  -8   5    1.88    0.19
  -7   8   5    1.74    0.17
  -6  -8   5    9.70    0.34
  -6  -8   5    9.49    0.32
  -6   8   5    9.72    0.32
  -5  -8   5   44.15    0.89
  -5  -8   5   45.71    0.87
  -5   8   5   45.98    0.89
  -5   8   5   46.33    0.74
  -4  -8   5    0.03    0.07
  -4  -8   5    0.03    0.08
   4   8  -5    0.08    0.04
  -4   8   5    0.02    0.04
  -4   8   5    0.08    0.09
   3  -8  -5   19.38    0.38
  -3  -8   5   19.63    0.45
  -3  -8   5   19.10    0.42
  -3   8   5   19.21    0.38
  -3   8   5   18.87    0.46
  -2  -8   5   39.52    0.74
  -2  -8   5   38.71    0.71
   2  -8  -5   40.55    0.70
  -2   8   5   38.37    0.69
  -2   8   5   37.63    0.76
  -1  -8   5    0.42    0.09
  -1  -8   5    0.60    0.09
  -1   8   5    0.43    0.10
  -1   8   5    0.42    0.07
   0  -8   5    6.85    0.20
   0   8   5    7.05    0.23
   0   8   5    6.67    0.25
   1  -8   5    9.64    0.24
   1  -8   5    9.34    0.25
   1   8   5    9.33    0.29
   1   8   5    9.56    0.30
   2  -8   5    0.93    0.09
   2  -8   5    0.93    0.09
   2   8   5    0.85    0.12
   3  -8   5    0.06    0.06
   3   8   5    0.08    0.09
   4   8   5    0.76    0.14
   5   8   5    3.92    0.24
   6   8   5    1.38    0.19
  -9  -9   5    0.33    0.13
  -9  -9   5    0.08    0.13
  -9   9   5    0.03    0.12
  -8  -9   5    1.82    0.21
  -8  -9   5    1.81    0.19
  -8   9   5    2.04    0.19
  -7  -9   5    0.07    0.10
  -7  -9   5    0.05    0.10
  -7   9   5    0.03    0.10
  -6  -9   5    2.31    0.18
  -6  -9   5    2.18    0.17
  -6   9   5    2.16    0.18
  -5  -9   5    5.37    0.23
  -5  -9   5    5.25    0.24
  -5   9   5    5.56    0.24
  -5   9   5    5.72    0.15
  -4  -9   5    1.01    0.13
  -4  -9   5    0.97    0.12
   4   9  -5    0.96    0.07
  -4   9   5    0.97    0.12
  -4   9   5    1.06    0.08
  -3  -9   5    9.08    0.27
   3  -9  -5    9.29    0.23
  -3  -9   5    9.17    0.28
  -3   9   5    9.16    0.29
  -3   9   5    9.22    0.23
  -2  -9   5    5.38    0.21
  -2  -9   5    5.20    0.20
  -2   9   5    5.22    0.22
  -2   9   5    5.10    0.17
  -1  -9   5    4.19    0.18
  -1  -9   5    4.10    0.17
  -1   9   5    4.06    0.16
  -1   9   5    4.29    0.20
   0  -9   5    1.17    0.10
   0  -9   5    1.02    0.10
   0   9   5    1.01    0.12
   0   9   5    1.13    0.11
   1  -9   5    0.23    0.07
   1  -9   5    0.28    0.07
   1   9   5    0.20    0.08
   1   9   5    0.18    0.08
   2  -9   5    1.31    0.10
   2  -9   5    1.30    0.11
   2   9   5    1.19    0.14
   3   9   5    0.22    0.09
   4   9   5    6.01    0.28
   5   9   5    1.07    0.16
   6   9   5    3.69    0.25
  -9 -10   5    0.45    0.15
  -9 -10   5    0.25    0.16
  -9  10   5    0.49    0.15
  -8 -10   5    1.33    0.17
  -8 -10   5    1.01    0.17
  -8  10   5    0.80    0.15
  -7 -10   5    0.42    0.12
  -7 -10   5    0.36    0.13
  -7  10   5    0.43    0.12
  -6 -10   5    0.87    0.14
  -6 -10   5    1.02    0.14
  -6  10   5    0.89    0.13
  -5 -10   5    0.34    0.11
  -5 -10   5    0.37    0.10
  -5  10   5    0.39    0.06
  -5  10   5    0.56    0.12
  -4 -10   5    5.00    0.22
  -4 -10   5    4.40    0.20
  -4  10   5    4.60    0.21
   4  10  -5    4.61    0.13
  -4  10   5    4.71    0.15
  -3 -10   5   10.06    0.30
  -3 -10   5   10.17    0.30
  -3  10   5   10.58    0.25
  -3  10   5   10.14    0.31
  -2 -10   5    1.76    0.14
  -2 -10   5    1.61    0.13
  -2  10   5    1.46    0.14
  -2  10   5    1.41    0.10
  -1 -10   5   21.55    0.46
  -1 -10   5   22.04    0.46
  -1  10   5   22.61    0.51
  -1  10   5   21.78    0.46
   0 -10   5    1.87    0.13
   0 -10   5    1.69    0.12
   0  10   5    1.69    0.12
   0  10   5    1.45    0.14
   1 -10   5   17.39    0.38
   1 -10   5   17.16    0.37
   1  10   5   17.23    0.45
   1  10   5   16.98    0.43
   2 -10   5    1.03    0.10
   2 -10   5    1.17    0.10
   2  10   5    1.16    0.14
   3  10   5    8.58    0.32
   4  10   5    7.41    0.31
   5  10   5    0.12    0.11
   6  10   5    2.71    0.25
  -9 -11   5    0.07    0.12
  -9 -11   5   -0.26    0.13
  -8 -11   5    3.21    0.22
  -8 -11   5    3.16    0.23
  -8  11   5    3.68    0.23
  -7 -11   5    1.38    0.16
  -7 -11   5    1.34    0.18
  -7  11   5    1.76    0.17
  -6 -11   5    1.19    0.16
  -6 -11   5    1.07    0.14
  -6  11   5    1.10    0.14
  -5 -11   5    3.58    0.19
  -5 -11   5    2.76    0.18
  -5  11   5    3.34    0.19
  -5  11   5    3.33    0.13
  -4 -11   5   17.71    0.43
  -4 -11   5   17.40    0.43
  -4  11   5   17.14    0.36
  -4  11   5   17.62    0.43
   4  11  -5   17.30    0.34
  -3 -11   5    9.52    0.29
  -3 -11   5    9.65    0.29
  -3  11   5    9.51    0.30
  -3  11   5    9.30    0.24
  -2 -11   5    4.11    0.19
  -2 -11   5    4.21    0.19
  -2  11   5    3.98    0.20
  -2  11   5    4.22    0.16
  -1 -11   5    0.98    0.11
  -1  11   5    0.86    0.11
  -1  11   5    0.81    0.09
   0 -11   5    1.14    0.11
   0 -11   5    1.29    0.11
   0  11   5    1.36    0.12
   0  11   5    1.13    0.13
   1 -11   5    8.04    0.24
   1 -11   5    8.29    0.22
   1  11   5    8.00    0.27
   1  11   5    8.21    0.29
   2 -11   5   22.50    0.47
   2  11   5   21.34    0.54
   2  11   5   21.80    0.53
   3  11   5   11.22    0.38
   4  11   5    2.59    0.21
   5  11   5    0.09    0.10
  -9 -12   5    0.22    0.13
  -9 -12   5    0.17    0.15
  -8 -12   5    3.73    0.25
  -8 -12   5    3.30    0.23
  -8  12   5    3.81    0.23
  -7 -12   5    0.56    0.14
  -7 -12   5    0.44    0.12
  -7  12   5    0.39    0.12
  -6 -12   5    0.20    0.11
  -6 -12   5    0.34    0.12
  -6  12   5    0.21    0.11
  -5 -12   5    0.36    0.11
  -5 -12   5    0.25    0.11
  -5  12   5    0.08    0.05
  -5  12   5    0.07    0.09
  -4 -12   5    0.22    0.09
  -4 -12   5    0.00    0.09
   4  12  -5    0.05    0.04
  -4  12   5    0.09    0.05
  -4  12   5    0.12    0.09
  -3 -12   5    0.43    0.10
  -3 -12   5    0.32    0.10
  -3  12   5    0.24    0.06
  -3  12   5    0.33    0.10
  -2 -12   5   75.23    1.27
  -2 -12   5   72.71    1.26
  -2  12   5   73.44    1.24
  -2  12   5   72.97    1.31
  -1 -12   5   11.97    0.32
  -1  12   5   11.67    0.31
  -1  12   5   11.66    0.34
   0 -12   5    3.79    0.16
   0 -12   5    3.93    0.18
   0  12   5    3.53    0.19
   0  12   5    3.93    0.18
   1 -12   5    0.57    0.07
   1 -12   5    0.62    0.10
   1  12   5    0.53    0.11
   1  12   5    0.56    0.10
   2 -12   5    0.47    0.09
   2  12   5    0.49    0.11
   2  12   5    0.54    0.11
   3  12   5    0.33    0.10
   4  12   5    2.58    0.21
   5  12   5    1.32    0.18
  -9 -13   5    1.54    0.21
  -9 -13   5    1.30    0.21
  -8 -13   5    5.82    0.30
  -8 -13   5    5.71    0.29
  -8  13   5    6.11    0.28
  -7 -13   5   15.68    0.48
  -7 -13   5   16.72    0.50
  -7  13   5   16.99    0.45
  -6 -13   5   -0.05    0.10
  -6 -13   5    0.03    0.10
  -6  13   5    0.01    0.10
  -5 -13   5    3.12    0.20
  -5 -13   5    3.10    0.20
  -5  13   5    3.08    0.18
  -5  13   5    3.49    0.14
  -4 -13   5    4.27    0.21
  -4 -13   5    4.45    0.21
  -4  13   5    4.17    0.20
   4  13  -5    4.34    0.15
  -4  13   5    4.50    0.17
  -3 -13   5    0.23    0.10
  -3 -13   5    0.11    0.09
  -3  13   5    0.02    0.08
  -3  13   5    0.07    0.06
  -2 -13   5    2.56    0.16
  -2 -13   5    2.25    0.17
  -2  13   5    2.47    0.14
  -2  13   5    2.31    0.17
  -1 -13   5   14.67    0.34
  -1 -13   5   13.65    0.36
  -1  13   5   14.33    0.36
  -1  13   5   14.19    0.39
   0 -13   5   26.86    0.51
   0 -13   5   26.26    0.54
   0  13   5   26.18    0.60
   0  13   5   26.36    0.57
   1 -13   5    7.53    0.20
   1 -13   5    7.28    0.24
   1  13   5    7.02    0.27
   1  13   5    7.11    0.26
   2 -13   5    3.95    0.18
   2  13   5    4.29    0.21
   2  13   5    3.88    0.22
   3  13   5   -0.06    0.09
   4  13   5    0.62    0.14
   5  13   5    3.82    0.26
  -9 -14   5    0.97    0.19
  -9 -14   5    0.98    0.19
  -8 -14   5    0.18    0.14
  -8 -14   5    0.05    0.13
  -8  14   5    0.12    0.12
  -7 -14   5    9.94    0.37
  -7 -14   5    9.91    0.38
  -7  14   5    9.64    0.33
  -6 -14   5    9.67    0.35
  -6 -14   5   10.50    0.36
  -6  14   5    9.87    0.32
  -5 -14   5   -0.02    0.09
  -5 -14   5    0.10    0.10
  -5  14   5   -0.07    0.08
  -5  14   5   -0.06    0.05
  -4 -14   5    0.16    0.10
  -4 -14   5    0.18    0.09
  -4  14   5    0.10    0.09
   4  14  -5    0.07    0.05
  -4  14   5    0.11    0.06
  -3 -14   5    7.69    0.27
  -3 -14   5    7.35    0.25
  -3  14   5    7.27    0.23
  -3  14   5    7.73    0.27
  -2 -14   5   11.43    0.31
  -2 -14   5   11.58    0.34
  -2  14   5   11.99    0.35
  -2  14   5   11.95    0.31
  -1 -14   5    0.25    0.08
  -1 -14   5    0.23    0.09
  -1  14   5    0.32    0.10
  -1  14   5    0.20    0.07
   0 -14   5   66.94    1.13
   0 -14   5   65.71    1.16
   0  14   5   67.86    1.24
   0  14   5   67.48    1.19
   1 -14   5    2.11    0.14
   1  14   5    2.09    0.18
   1  14   5    1.84    0.16
   2 -14   5    0.08    0.08
   2  14   5    0.29    0.09
   2  14   5    0.26    0.10
   3  14   5    1.09    0.16
   3  14   5    1.28    0.15
   4  14   5    0.14    0.11
   5  14   5   -0.04    0.10
  -9 -15   5    2.97    0.26
  -9 -15   5    2.48    0.25
  -8 -15   5    1.34    0.20
  -8 -15   5    1.34    0.20
  -7 -15   5    0.13    0.12
  -7 -15   5   -0.02    0.12
  -7  15   5    0.05    0.10
  -6 -15   5    4.44    0.24
  -6 -15   5    4.40    0.25
  -6  15   5    4.54    0.22
  -5 -15   5    1.04    0.14
  -5 -15   5    0.89    0.14
  -5  15   5    1.04    0.13
  -5  15   5    1.21    0.10
  -4 -15   5   23.61    0.54
  -4 -15   5   24.28    0.56
  -4  15   5   23.57    0.54
   4  15  -5   23.78    0.47
  -4  15   5   24.05    0.49
  -3 -15   5    0.33    0.10
  -3 -15   5    0.26    0.10
  -3  15   5    0.12    0.07
  -3  15   5    0.18    0.09
  -2 -15   5   24.51    0.54
  -2 -15   5   24.30    0.51
  -2  15   5   23.62    0.54
  -2  15   5   23.85    0.52
  -1 -15   5    2.50    0.15
  -1 -15   5    2.72    0.17
  -1  15   5    2.39    0.17
  -1  15   5    2.47    0.15
   0 -15   5    1.39    0.14
   0 -15   5    1.42    0.11
   0  15   5    1.22    0.13
   0  15   5    1.39    0.15
   1 -15   5   11.76    0.33
   1  15   5   11.54    0.35
   1  15   5   11.88    0.38
   2 -15   5   18.46    0.44
   2  15   5   18.63    0.49
   2  15   5   18.35    0.51
   3 -15   5    1.02    0.12
   3  15   5    0.95    0.13
   3  15   5    0.96    0.15
   4  15   5    4.74    0.27
   5  15   5    3.01    0.24
  -8 -16   5    5.36    0.30
  -8 -16   5    4.21    0.27
  -7 -16   5    6.89    0.32
  -7 -16   5    6.60    0.31
  -7  16   5    6.52    0.27
  -6 -16   5    5.49    0.27
  -6 -16   5    5.84    0.28
  -6  16   5    5.64    0.24
  -5 -16   5    0.62    0.13
  -5 -16   5    0.62    0.13
  -5  16   5    0.40    0.08
  -5  16   5    0.57    0.11
  -4 -16   5   13.82    0.41
  -4 -16   5   14.35    0.39
   4  16  -5   14.03    0.33
  -4  16   5   14.11    0.35
  -4  16   5   13.76    0.38
  -3 -16   5    8.71    0.28
  -3 -16   5    7.88    0.29
  -3  16   5    7.62    0.27
  -3  16   5    8.19    0.25
  -2 -16   5    0.01    0.06
  -2 -16   5    0.23    0.10
  -2  16   5    0.15    0.07
  -2  16   5    0.07    0.08
  -1 -16   5   12.58    0.36
  -1 -16   5   12.99    0.32
  -1  16   5   12.42    0.37
  -1  16   5   12.48    0.34
   0 -16   5    3.15    0.14
   0 -16   5    2.99    0.18
   0  16   5    2.99    0.19
   0  16   5    3.10    0.18
   1 -16   5    0.23    0.09
   1  16   5    0.25    0.09
   1  16   5    0.13    0.08
   2 -16   5    1.49    0.15
   2  16   5    1.57    0.16
   2  16   5    1.44    0.16
   3 -16   5    0.79    0.12
   3  16   5    0.62    0.14
   4  16   5   16.46    0.52
   5  16   5    0.40    0.13
  -8 -17   5    8.92    0.38
  -8 -17   5    8.43    0.39
  -7 -17   5    0.97    0.18
  -7 -17   5    1.11    0.18
  -6 -17   5   11.18    0.38
  -6  17   5   11.27    0.34
  -5 -17   5    1.01    0.15
  -5 -17   5    1.03    0.15
  -5  17   5    1.25    0.14
  -5  17   5    1.23    0.12
  -4 -17   5    7.52    0.30
  -4 -17   5    7.81    0.28
  -4  17   5    7.89    0.27
   4  17  -5    8.18    0.23
  -4  17   5    7.89    0.25
  -3 -17   5   16.10    0.44
  -3 -17   5   16.54    0.41
  -3  17   5   16.12    0.40
  -3  17   5   16.44    0.42
  -2 -17   5    0.06    0.10
  -2 -17   5   -0.04    0.04
  -2  17   5    0.06    0.06
  -2  17   5   -0.01    0.07
  -1 -17   5    0.99    0.11
  -1 -17   5    0.94    0.13
  -1  17   5    1.11    0.13
  -1  17   5    1.09    0.12
   0 -17   5    0.69    0.12
   0  17   5    0.75    0.11
   0  17   5    0.59    0.12
   1 -17   5    0.11    0.09
   1  17   5    0.09    0.09
   1  17   5    0.22    0.09
   2 -17   5    7.54    0.27
   2  17   5    7.24    0.29
   2  17   5    6.82    0.30
   3 -17   5    1.75    0.16
   3  17   5    1.92    0.20
   4  17   5    0.68    0.15
   5  17   5    1.09    0.18
  -8 -18   5    0.58    0.17
  -8 -18   5    0.70    0.17
  -7 -18   5    6.60    0.31
  -7 -18   5    6.36    0.32
  -6 -18   5    5.53    0.29
  -6 -18   5    5.07    0.27
  -6  18   5    5.78    0.24
  -5 -18   5   -0.12    0.09
  -5 -18   5    0.16    0.10
  -5  18   5    0.03    0.06
  -5  18   5   -0.01    0.08
  -4 -18   5   13.45    0.41
  -4 -18   5   13.59    0.38
   4  18  -5   13.10    0.32
  -4  18   5   13.13    0.37
  -4  18   5   12.83    0.34
  -3 -18   5    0.05    0.09
  -3 -18   5   -0.06    0.09
  -3  18   5    0.05    0.07
  -3  18   5    0.14    0.08
  -2 -18   5    3.02    0.19
  -2 -18   5    3.16    0.17
  -2  18   5    3.13    0.17
  -2  18   5    2.94    0.18
  -1 -18   5    0.10    0.09
  -1 -18   5    0.16    0.08
  -1  18   5    0.14    0.08
  -1  18   5    0.25    0.09
   0 -18   5   13.31    0.38
   0  18   5   14.00    0.41
   0  18   5   13.33    0.39
   1 -18   5    7.46    0.27
   1  18   5    7.41    0.29
   1  18   5    7.12    0.29
   2 -18   5    2.44    0.18
   2  18   5    2.34    0.18
   2  18   5    2.45    0.18
   3 -18   5    3.88    0.21
   3  18   5    3.65    0.24
   4  18   5    0.54    0.14
   5  18   5    0.02    0.11
  -8 -19   5    0.02    0.14
  -8 -19   5   -0.16    0.12
  -7 -19   5    0.41    0.15
  -7 -19   5    0.24    0.13
  -6 -19   5    2.44    0.23
  -6 -19   5    2.80    0.22
  -6  19   5    2.97    0.18
  -5 -19   5    0.50    0.13
  -5 -19   5    0.55    0.13
  -5  19   5    0.55    0.10
  -5  19   5    0.42    0.09
  -4 -19   5    8.91    0.33
  -4 -19   5    8.97    0.30
  -4  19   5    9.56    0.29
  -4  19   5    8.73    0.29
   4  19  -5    9.12    0.26
  -3 -19   5    5.21    0.23
  -3 -19   5    5.02    0.25
  -3  19   5    5.07    0.21
  -3  19   5    4.86    0.22
  -2 -19   5    0.81    0.11
  -2 -19   5    0.75    0.13
  -2  19   5    0.63    0.10
  -2  19   5    0.97    0.13
  -1 -19   5    3.98    0.21
  -1  19   5    3.28    0.19
  -1  19   5    3.46    0.19
   0 -19   5   11.86    0.35
   0  19   5   11.85    0.37
   0  19   5   11.53    0.37
   1 -19   5    0.93    0.13
   1  19   5    0.95    0.14
   1  19   5    1.05    0.14
   2 -19   5   24.02    0.56
   2  19   5   23.42    0.62
   2  19   5   23.63    0.60
   3 -19   5   11.17    0.36
   3  19   5   11.62    0.42
   4  19   5    0.26    0.13
  -8 -20   5    1.13    0.20
  -8 -20   5    1.70    0.23
  -7 -20   5    7.93    0.36
  -7 -20   5    7.91    0.35
  -6 -20   5    0.06    0.11
  -6 -20   5    0.36    0.14
  -5 -20   5    0.18    0.12
  -5 -20   5    0.20    0.11
  -5  20   5    0.01    0.07
  -5  20   5    0.16    0.09
  -4 -20   5    1.46    0.15
  -4 -20   5    1.48    0.18
  -4  20   5    1.71    0.15
   4  20  -5    1.57    0.13
  -4  20   5    1.52    0.13
  -3 -20   5    1.73    0.15
  -3 -20   5    1.53    0.18
  -3  20   5    1.77    0.14
  -3  20   5    1.60    0.15
  -2 -20   5    7.39    0.24
  -2 -20   5    6.98    0.29
  -2  20   5    6.83    0.26
  -2  20   5    7.21    0.27
  -1 -20   5    0.80    0.13
  -1  20   5    0.61    0.11
  -1  20   5    0.59    0.11
   0 -20   5    2.54    0.18
   0  20   5    2.69    0.19
   0  20   5    2.60    0.18
   1 -20   5    0.56    0.11
   1  20   5    0.36    0.10
   1  20   5    0.51    0.12
   2 -20   5    1.10    0.15
   2  20   5    0.96    0.15
   3 -20   5   16.05    0.44
   3  20   5   15.72    0.51
   4  20   5    0.01    0.11
  -8 -21   5    0.23    0.15
  -8 -21   5    0.26    0.16
  -7 -21   5    0.62    0.16
  -7 -21   5    0.62    0.17
  -6 -21   5    1.34    0.18
  -6 -21   5    1.39    0.19
  -5 -21   5    5.67    0.27
  -5  21   5    6.39    0.25
  -5  21   5    6.42    0.25
  -4 -21   5    0.13    0.10
  -4 -21   5    0.05    0.12
  -4  21   5    0.21    0.09
  -4  21   5   -0.01    0.07
   4  21  -5    0.08    0.07
  -3 -21   5    1.07    0.13
  -3 -21   5    0.96    0.16
  -3  21   5    1.17    0.13
   3  21  -5    1.08    0.12
  -3  21   5    0.88    0.12
  -2 -21   5    5.37    0.26
  -2 -21   5    6.12    0.23
  -2  21   5    5.52    0.24
  -2  21   5    5.93    0.24
  -1 -21   5    1.97    0.19
  -1  21   5    2.08    0.16
  -1  21   5    2.28    0.17
   0 -21   5    1.42    0.16
   0  21   5    1.30    0.16
   0  21   5    1.71    0.16
   1 -21   5    0.37    0.11
   1  21   5    0.39    0.11
   1  21   5    0.27    0.10
   2 -21   5    1.05    0.15
   2  21   5    0.81    0.15
   3 -21   5    0.70    0.14
   3  21   5    0.69    0.15
   4  21   5    0.61    0.15
  -7 -22   5    2.57    0.26
  -7 -22   5    2.37    0.24
  -6 -22   5    3.81    0.27
  -6 -22   5    3.56    0.24
  -5 -22   5    0.47    0.14
  -5 -22   5    0.34    0.12
  -5  22   5    0.42    0.10
  -5  22   5    0.45    0.10
  -4 -22   5    1.90    0.17
  -4 -22   5    1.66    0.19
  -4  22   5    1.98    0.15
  -4  22   5    1.86    0.15
   4  22  -5    1.78    0.14
  -3 -22   5    1.22    0.14
  -3 -22   5    1.35    0.17
  -3  22   5    1.60    0.15
  -3  22   5    1.37    0.14
   3  22  -5    1.40    0.14
  -2 -22   5   10.97    0.37
  -2  22   5   11.24    0.35
  -2  22   5   11.48    0.36
  -1 -22   5   12.88    0.40
  -1  22   5   13.05    0.40
  -1  22   5   14.11    0.41
   0 -22   5    3.95    0.23
   0  22   5    3.85    0.22
   0  22   5    4.56    0.23
   1 -22   5    0.40    0.11
   1  22   5    0.43    0.12
   1  22   5    0.43    0.11
   2 -22   5    0.14    0.10
   2  22   5   -0.04    0.10
   3 -22   5    0.23    0.11
   3  22   5    0.04    0.11
   4  22   5    1.05    0.19
  -7 -23   5    1.24    0.20
  -7 -23   5    1.34    0.21
  -6 -23   5    6.06    0.32
  -6 -23   5    5.81    0.29
  -5 -23   5    0.73    0.16
  -5 -23   5    0.59    0.13
  -5  23   5    0.70    0.12
  -4 -23   5   12.46    0.37
  -4 -23   5   12.15    0.41
  -4  23   5   12.48    0.36
  -4  23   5   12.51    0.37
  -3 -23   5    0.56    0.14
  -3 -23   5    0.28    0.09
  -3  23   5    0.83    0.12
   3  23  -5    0.70    0.11
  -3  23   5    0.79    0.12
  -2 -23   5    0.02    0.11
  -2  23   5    0.16    0.09
  -2  23   5    0.09    0.08
  -1 -23   5    0.35    0.12
  -1  23   5    0.50    0.11
  -1  23   5    0.37    0.10
   0 -23   5    0.00    0.10
   0  23   5   -0.01    0.08
   0  23   5    0.07    0.09
   1 -23   5    3.04    0.21
   1  23   5    3.30    0.22
   2 -23   5    0.15    0.11
   2  23   5    0.15    0.11
   3 -23   5    0.92    0.15
   3  23   5    1.34    0.19
  -7 -24   5    4.56    0.30
  -7 -24   5    3.86    0.27
  -6 -24   5    2.87    0.27
  -6 -24   5    2.76    0.24
  -5 -24   5    0.02    0.11
  -5 -24   5   -0.07    0.11
  -5  24   5   -0.11    0.08
  -4 -24   5    0.01    0.12
  -4 -24   5    0.04    0.10
  -4  24   5    0.15    0.08
  -4  24   5    0.00    0.08
  -3 -24   5    1.49    0.19
  -3  24   5    1.35    0.14
   3  24  -5    1.22    0.14
  -3  24   5    1.62    0.16
  -2 -24   5    5.57    0.27
  -2  24   5    5.88    0.25
  -2  24   5    6.25    0.27
  -1 -24   5    5.74    0.28
  -1  24   5    5.67    0.26
  -1  24   5    5.69    0.26
   0 -24   5    0.16    0.11
   0  24   5    0.06    0.09
   0  24   5    0.22    0.10
   1 -24   5    6.51    0.29
   1  24   5    7.12    0.31
   2 -24   5    2.89    0.22
   2  24   5    3.33    0.23
   3 -24   5    0.17    0.11
   3  24   5   -0.03    0.10
  -7 -25   5    0.49    0.17
  -7 -25   5    0.75    0.18
  -6 -25   5    0.33    0.16
  -6 -25   5    0.34    0.14
  -5 -25   5    0.34    0.15
  -5 -25   5    0.22    0.12
  -4 -25   5    0.39    0.15
  -4 -25   5    0.32    0.12
  -4  25   5    0.28    0.10
  -4  25   5    0.39    0.10
  -3 -25   5    4.27    0.26
  -3  25   5    4.30    0.23
   3  25  -5    4.44    0.22
  -3  25   5    4.62    0.22
  -2 -25   5    0.28    0.13
  -2  25   5    0.31    0.10
  -2  25   5    0.47    0.11
  -1 -25   5    0.05    0.11
  -1  25   5    0.19    0.10
  -1  25   5    0.09    0.09
   0 -25   5    0.20    0.12
   0  25   5    0.26    0.10
   1 -25   5   10.79    0.38
   1  25   5   10.38    0.39
   2 -25   5    0.45    0.14
   2  25   5    0.60    0.14
   3 -25   5    7.41    0.32
   3  25   5    6.92    0.35
  -6 -26   5    5.86    0.33
  -6 -26   5    5.73    0.31
  -5 -26   5    0.94    0.18
  -5 -26   5    0.60    0.14
  -4 -26   5    0.01    0.11
  -4 -26   5   -0.01    0.13
  -4  26   5    0.02    0.09
  -3 -26   5    3.60    0.25
  -3  26   5    3.69    0.22
  -3  26   5    3.51    0.20
   3  26  -5    3.64    0.21
  -2 -26   5   -0.01    0.11
  -2  26   5    0.04    0.09
  -2  26   5    0.15    0.09
  -1 -26   5    0.67    0.15
  -1  26   5    0.63    0.12
   0 -26   5   -0.05    0.11
   0  26   5    0.18    0.11
   1 -26   5    0.09    0.12
   1  26   5    0.22    0.11
   2 -26   5    0.09    0.11
   2  26   5    0.05    0.11
   3 -26   5    1.52    0.19
   3  26   5    1.36    0.20
  -6 -27   5    0.07    0.13
  -6 -27   5    0.08    0.15
  -5 -27   5   14.24    0.50
  -5 -27   5   13.76    0.44
  -4 -27   5    0.69    0.17
  -3 -27   5    6.95    0.33
   3  27  -5    7.59    0.30
  -3  27   5    7.33    0.28
  -2 -27   5    0.06    0.13
   2  27  -5    0.01    0.10
  -2  27   5    0.14    0.08
  -1 -27   5    0.26    0.13
  -1  27   5    0.20    0.10
   0 -27   5    2.57    0.23
   0  27   5    2.75    0.20
   1 -27   5    1.89    0.21
   1  27   5    1.65    0.19
   2 -27   5    4.62    0.27
   2  27   5    4.29    0.27
  -5 -28   5    5.64    0.33
  -5 -28   5    5.74    0.29
  -4 -28   5    1.83    0.22
  -3 -28   5    0.13    0.13
  -2 -28   5    5.20    0.29
  -2  28   5    5.70    0.26
  -1 -28   5    2.30    0.23
  -1  28   5    2.67    0.20
   0 -28   5    0.14    0.13
   0  28   5    0.15    0.10
   1 -28   5    1.16    0.18
   1  28   5    1.08    0.17
   2 -28   5    2.07    0.22
   2  28   5    2.59    0.24
  -5 -29   5    0.53    0.18
  -4 -29   5    0.82    0.17
  -3 -29   5    1.97    0.22
  -2 -29   5    0.08    0.13
  -2  29   5    0.27    0.10
  -1 -29   5    6.07    0.31
  -1  29   5    5.63    0.27
   0 -29   5    0.19    0.12
   0  29   5    0.30    0.11
   1 -29   5    0.43    0.15
   1  29   5    0.40    0.13
  -4 -30   5    0.46    0.16
  -3 -30   5    2.95    0.27
  -2 -30   5    7.40    0.35
  -1 -30   5    0.47    0.15
  -1  30   5    0.76    0.13
   0 -30   5    1.20    0.19
   0  30   5    1.48    0.18
   1 -30   5    0.09    0.12
   1  30   5   -0.16    0.08
  -4 -31   5    0.14    0.15
  -3 -31   5    1.51    0.22
  -2 -31   5    0.64    0.17
  -1 -31   5    0.43    0.16
  -1  31   5    0.51    0.12
   0 -31   5    0.27    0.14
   0  31   5    0.24    0.11
  -2 -32   5    0.25    0.15
  -9   0   6   -0.05    0.13
  -9   0   6   -0.06    0.09
  -8   0   6    3.05    0.23
  -8   0   6    2.92    0.20
  -7   0   6   -0.04    0.08
  -7   0   6    0.00    0.10
  -6   0   6    0.20    0.11
  -6   0   6    0.16    0.09
  -5   0   6    0.07    0.10
  -5   0   6    0.01    0.07
  -4   0   6    0.38    0.12
   4   0  -6    0.06    0.04
  -4   0   6    0.29    0.08
  -3   0   6   -0.05    0.09
  -3   0   6   -0.06    0.05
   3   0  -6   -0.02    0.04
  -2   0   6    6.06    0.18
  -2   0   6    6.21    0.25
  -1   0   6    0.07    0.05
  -1   0   6    0.16    0.08
   0   0   6    1.07    0.13
   1   0   6    0.11    0.08
   2   0   6   23.54    0.55
   3   0   6   -0.02    0.07
   4   0   6    1.44    0.16
  -9  -1   6    1.72    0.19
  -9  -1   6    1.28    0.19
  -9   1   6    1.45    0.18
  -9   1   6    1.50    0.20
  -8  -1   6    0.34    0.13
  -8  -1   6    0.30    0.11
  -8   1   6    0.45    0.14
  -8   1   6    0.53    0.13
  -7  -1   6    0.01    0.09
  -7  -1   6   -0.04    0.11
  -7   1   6   -0.05    0.11
  -7   1   6    0.05    0.08
  -6  -1   6    1.00    0.15
  -6  -1   6    0.79    0.13
  -6   1   6    1.22    0.15
  -6   1   6    1.05    0.13
  -5  -1   6    0.33    0.12
  -5  -1   6    0.32    0.09
  -5   1   6    0.60    0.12
  -5   1   6    0.54    0.10
  -4  -1   6   15.38    0.42
  -4  -1   6   15.76    0.37
   4  -1  -6   15.58    0.29
  -4   1   6   14.80    0.41
  -4   1   6   15.70    0.36
   4   1  -6   15.83    0.28
   3  -1  -6    2.24    0.10
  -3  -1   6    2.21    0.18
  -3  -1   6    2.14    0.12
  -3   1   6    2.37    0.18
   3   1  -6    2.26    0.10
  -3   1   6    2.11    0.12
  -2  -1   6    8.33    0.28
  -2  -1   6    8.52    0.22
   2  -1  -6    7.91    0.22
  -2   1   6    8.63    0.21
  -2   1   6    8.98    0.29
  -1  -1   6    7.42    0.18
  -1  -1   6    6.44    0.25
  -1   1   6    7.44    0.27
  -1   1   6    7.25    0.16
   0  -1   6   11.60    0.33
   0   1   6   11.87    0.34
   1  -1   6    4.48    0.20
   1   1   6    4.33    0.20
   2  -1   6    2.99    0.17
   2   1   6    3.15    0.18
   3  -1   6    0.63    0.11
   3   1   6    0.61    0.11
   4  -1   6    3.63    0.21
   4   1   6    3.81    0.22
   5   1   6    1.35    0.17
  -9  -2   6    2.21    0.21
  -9  -2   6    2.74    0.25
  -9   2   6    2.52    0.20
  -9   2   6    2.18    0.23
  -8  -2   6    0.90    0.15
  -8  -2   6    0.75    0.16
  -8   2   6    0.64    0.14
  -8   2   6    0.67    0.15
  -7  -2   6    3.50    0.21
  -7  -2   6    3.46    0.23
  -7   2   6    3.39    0.20
  -7   2   6    3.64    0.23
  -6  -2   6   37.62    0.80
  -6  -2   6   36.98    0.75
  -6   2   6   36.03    0.79
  -6   2   6   36.95    0.75
  -5  -2   6    3.14    0.21
  -5  -2   6    3.35    0.17
  -5   2   6    3.06    0.16
  -5   2   6    3.17    0.20
  -4  -2   6   34.77    0.67
  -4  -2   6   35.31    0.73
   4  -2  -6   34.67    0.57
  -4   2   6   35.05    0.74
  -4   2   6   33.98    0.65
   4   2  -6   34.78    0.56
   3  -2  -6    1.08    0.08
  -3  -2   6    1.09    0.14
  -3  -2   6    1.09    0.10
  -3   2   6    0.99    0.13
   3   2  -6    1.19    0.08
  -3   2   6    1.13    0.10
  -2  -2   6    2.89    0.13
  -2  -2   6    3.24    0.19
   2  -2  -6    2.74    0.13
  -2   2   6    2.81    0.12
  -2   2   6    2.95    0.19
  -1  -2   6    1.38    0.09
  -1  -2   6    1.27    0.13
  -1   2   6    1.09    0.13
  -1   2   6    1.25    0.07
   0  -2   6   24.70    0.54
   0   2   6   24.22    0.55
   1  -2   6    0.18    0.08
   1   2   6    0.01    0.07
   2  -2   6   15.22    0.40
   2   2   6   15.73    0.43
   3  -2   6   15.53    0.42
   3   2   6   14.84    0.43
   4  -2   6    0.24    0.10
   4   2   6    0.20    0.10
   5   2   6    4.90    0.26
  -9  -3   6    2.46    0.23
  -9  -3   6    2.05    0.23
  -9   3   6    2.00    0.21
  -9   3   6    1.78    0.22
  -8  -3   6    3.94    0.26
  -8  -3   6    4.20    0.23
  -8   3   6    3.56    0.24
  -8   3   6    4.19    0.24
  -7  -3   6    6.18    0.27
  -7  -3   6    6.34    0.29
  -7   3   6    6.00    0.26
  -7   3   6    5.79    0.27
  -6  -3   6   15.26    0.41
  -6  -3   6   15.76    0.45
  -6   3   6   15.29    0.41
  -6   3   6   15.75    0.45
  -5  -3   6    0.28    0.09
  -5  -3   6    0.32    0.10
  -5   3   6    0.38    0.09
  -5   3   6    0.23    0.11
  -4  -3   6    0.28    0.11
   4  -3  -6   -0.02    0.04
  -4  -3   6    0.14    0.08
  -4   3   6    0.22    0.10
  -4   3   6    0.01    0.07
   4   3  -6    0.15    0.03
  -3  -3   6    6.38    0.21
   3  -3  -6    6.01    0.17
  -3  -3   6    5.93    0.25
   3   3  -6    6.42    0.17
  -3   3   6    5.77    0.25
  -3   3   6    6.11    0.18
  -2  -3   6   17.51    0.44
  -2  -3   6   18.24    0.37
  -2   3   6   17.69    0.45
  -2   3   6   17.32    0.34
  -1  -3   6    0.24    0.09
  -1  -3   6    0.25    0.06
  -1   3   6    0.13    0.08
   0  -3   6    6.52    0.16
   0  -3   6    6.48    0.24
   0   3   6    6.23    0.24
   1  -3   6    0.18    0.08
   1   3   6    0.10    0.08
   2  -3   6    2.80    0.17
   2   3   6    2.29    0.16
   3  -3   6    3.97    0.21
   3   3   6    4.51    0.24
   4  -3   6    3.89    0.21
   4   3   6    4.46    0.24
   5   3   6    1.91    0.20
  -9  -4   6    0.21    0.15
  -9  -4   6    0.13    0.10
  -9   4   6    0.03    0.13
  -9   4   6    0.33    0.12
  -8  -4   6    2.62    0.20
  -8  -4   6    2.91    0.23
  -8   4   6    2.72    0.23
  -8   4   6    2.64    0.19
  -7  -4   6    0.23    0.11
  -7  -4   6    0.18    0.12
  -7   4   6    0.23    0.12
  -6  -4   6    0.01    0.09
  -6  -4   6    0.06    0.09
  -6   4   6   -0.09    0.10
  -5  -4   6    1.01    0.14
  -5  -4   6    1.13    0.13
  -5   4   6    0.97    0.14
  -4  -4   6    1.71    0.16
  -4  -4   6    1.62    0.13
   4  -4  -6    1.55    0.09
  -4   4   6    1.58    0.16
   4   4  -6    1.63    0.07
  -4   4   6    1.43    0.12
  -3  -4   6    0.82    0.10
   3  -4  -6    0.98    0.08
  -3  -4   6    0.88    0.13
  -3   4   6    1.00    0.13
   3   4  -6    0.91    0.07
  -3   4   6    0.93    0.09
  -2  -4   6    8.49    0.24
  -2  -4   6    9.58    0.30
  -2   4   6    8.80    0.30
  -2   4   6    8.69    0.20
  -1  -4   6    0.87    0.12
  -1  -4   6    0.90    0.09
  -1   4   6    0.87    0.12
   0  -4   6    2.42    0.15
   0  -4   6    2.57    0.11
   0   4   6    2.44    0.16
   1  -4   6    6.54    0.23
   1   4   6    6.03    0.25
   2  -4   6    2.94    0.17
   2   4   6    2.69    0.18
   3  -4   6   27.31    0.60
   3   4   6   27.44    0.65
   4   4   6    0.12    0.09
   5   4   6    0.12    0.10
  -9  -5   6    0.64    0.14
  -9  -5   6    0.48    0.17
  -9   5   6    0.28    0.15
  -9   5   6    0.70    0.14
  -8  -5   6    5.36    0.27
  -8  -5   6    5.30    0.30
  -8   5   6    5.48    0.28
  -7  -5   6    7.71    0.32
  -7  -5   6    7.65    0.30
  -7   5   6    7.74    0.31
  -6  -5   6    0.57    0.13
  -6  -5   6    0.72    0.12
  -6   5   6    0.60    0.14
  -5  -5   6    2.10    0.16
  -5  -5   6    2.14    0.19
  -5   5   6    2.52    0.18
  -4  -5   6    0.03    0.10
  -4  -5   6    0.00    0.08
   4  -5  -6   -0.02    0.04
  -4   5   6    0.06    0.10
  -3  -5   6    0.09    0.10
   3  -5  -6    0.17    0.06
  -3  -5   6    0.08    0.07
  -3   5   6    0.06    0.10
  -3   5   6    0.20    0.06
   3   5  -6    0.12    0.04
  -2  -5   6    3.58    0.16
  -2  -5   6    3.85    0.20
  -2   5   6    3.68    0.12
  -2   5   6    4.17    0.21
  -1  -5   6   10.26    0.25
  -1  -5   6   10.03    0.30
  -1   5   6   10.34    0.33
   0  -5   6    1.34    0.09
   0  -5   6    1.36    0.13
   0   5   6    1.23    0.14
   1  -5   6    1.76    0.13
   1   5   6    1.99    0.15
   2  -5   6   10.01    0.30
   2   5   6    9.78    0.33
   3   5   6    3.13    0.20
   4   5   6    3.59    0.22
   5   5   6    3.23    0.23
  -9  -6   6    2.96    0.22
  -9  -6   6    3.18    0.28
  -9   6   6    3.42    0.26
  -8  -6   6    9.92    0.39
  -8  -6   6   10.17    0.37
  -8   6   6    9.52    0.36
  -7  -6   6    3.60    0.22
  -7  -6   6    3.34    0.23
  -7   6   6    3.92    0.24
  -6  -6   6    3.70    0.23
  -6  -6   6    4.48    0.22
  -6   6   6    4.42    0.24
  -5  -6   6   -0.07    0.08
  -5  -6   6   -0.03    0.10
  -5   6   6    0.14    0.11
  -4  -6   6    8.85    0.31
   4  -6  -6    8.98    0.21
  -4  -6   6    9.41    0.28
  -4   6   6    9.02    0.31
  -3  -6   6    0.46    0.11
   3  -6  -6    0.35    0.06
  -3  -6   6    0.36    0.09
   3   6  -6    0.18    0.05
  -3   6   6    0.42    0.07
  -3   6   6    0.34    0.06
  -3   6   6    0.16    0.10
  -2  -6   6    2.63    0.18
  -2  -6   6    2.61    0.15
  -2   6   6    2.59    0.11
  -2   6   6    3.02    0.19
  -1  -6   6    0.32    0.09
  -1  -6   6    0.27    0.07
  -1   6   6    0.30    0.10
   0  -6   6    1.74    0.11
   0  -6   6    1.79    0.14
   0   6   6    1.70    0.16
   1  -6   6    1.66    0.13
   1   6   6    1.75    0.16
   2   6   6    5.38    0.24
   3  -6   6    0.36    0.09
   3   6   6    0.41    0.11
   4   6   6    0.14    0.11
   5   6   6    0.91    0.16
  -9  -7   6    0.20    0.12
  -9  -7   6    0.01    0.14
  -9   7   6    0.06    0.13
  -8  -7   6    0.08    0.11
  -8  -7   6    0.29    0.14
  -8   7   6    0.15    0.13
  -7  -7   6    4.60    0.25
  -7  -7   6    5.00    0.24
  -7   7   6    4.97    0.26
  -6  -7   6    0.69    0.14
  -6  -7   6    0.66    0.12
  -6   7   6    0.57    0.13
  -5  -7   6   13.74    0.38
  -5  -7   6   13.97    0.41
  -5   7   6   14.12    0.41
  -4  -7   6    4.53    0.20
  -4  -7   6    4.63    0.23
  -4   7   6    4.65    0.14
  -4   7   6    4.67    0.23
   3  -7  -6    3.03    0.14
  -3  -7   6    2.77    0.16
  -3  -7   6    3.19    0.19
  -3   7   6    2.99    0.13
  -3   7   6    3.19    0.19
  -2  -7   6   41.16    0.81
  -2  -7   6   42.00    0.76
  -2   7   6   42.82    0.70
  -2   7   6   41.02    0.83
  -2   7   6   41.38    0.75
  -1  -7   6   14.17    0.36
  -1  -7   6   14.53    0.33
  -1   7   6   14.11    0.40
   0  -7   6    1.72    0.14
   0  -7   6    1.53    0.11
   0   7   6    1.86    0.15
   1  -7   6    2.73    0.13
   1  -7   6    1.88    0.12
   1   7   6    2.91    0.19
   2  -7   6    0.43    0.09
   2   7   6    0.33    0.10
   3   7   6    4.03    0.23
   4   7   6   -0.06    0.09
   5   7   6    0.31    0.12
  -9  -8   6    0.51    0.14
  -9  -8   6    0.42    0.17
  -9   8   6    0.73    0.17
  -8  -8   6    0.14    0.11
  -8  -8   6    0.17    0.12
  -8   8   6   -0.08    0.11
  -7  -8   6    5.60    0.26
  -7  -8   6    5.59    0.29
  -7   8   6    5.43    0.26
  -6  -8   6   30.60    0.67
  -6  -8   6   29.21    0.69
  -6   8   6   29.35    0.67
  -5  -8   6    1.17    0.15
  -5  -8   6    1.33    0.14
  -5   8   6    1.36    0.16
  -4  -8   6    1.97    0.17
  -4  -8   6    1.93    0.16
  -4   8   6    2.04    0.16
  -4   8   6    1.89    0.10
  -3  -8   6    2.33    0.16
  -3  -8   6    2.31    0.18
  -3   8   6    2.24    0.18
  -3   8   6    2.34    0.12
  -2  -8   6    4.24    0.21
  -2  -8   6    4.46    0.18
  -2   8   6    4.32    0.17
  -2   8   6    4.08    0.13
  -2   8   6    4.59    0.23
  -1  -8   6   14.14    0.36
  -1  -8   6   14.74    0.34
  -1   8   6   14.91    0.36
  -1   8   6   14.16    0.40
   0  -8   6   10.55    0.26
   0  -8   6   10.12    0.29
   0   8   6   10.03    0.33
   1  -8   6   23.54    0.50
   1  -8   6   24.34    0.46
   1   8   6   23.27    0.57
   2  -8   6    3.03    0.16
   2   8   6    2.96    0.20
   3   8   6    0.13    0.10
   4   8   6    1.44    0.18
   5   8   6    0.11    0.11
  -9  -9   6    0.22    0.13
  -9  -9   6    0.14    0.15
  -9   9   6    0.00    0.13
  -8  -9   6    2.20    0.21
  -8  -9   6    2.18    0.23
  -8   9   6    2.41    0.22
  -7  -9   6    1.46    0.18
  -7  -9   6    1.43    0.17
  -7   9   6    1.56    0.18
  -6  -9   6    6.97    0.30
  -6  -9   6    7.53    0.29
  -6   9   6    6.87    0.29
  -5  -9   6    0.60    0.12
  -5  -9   6    0.75    0.13
  -5   9   6    0.62    0.13
  -4  -9   6    6.92    0.27
  -4  -9   6    7.01    0.26
  -4   9   6    6.40    0.26
  -4   9   6    7.20    0.19
  -3  -9   6    3.24    0.18
  -3  -9   6    3.18    0.20
  -3   9   6    2.91    0.13
  -3   9   6    2.96    0.20
  -2  -9   6   31.45    0.61
  -2  -9   6   30.54    0.64
  -2   9   6   30.65    0.66
  -2   9   6   30.10    0.60
  -1  -9   6   13.48    0.33
  -1  -9   6   14.33    0.36
  -1   9   6   13.16    0.34
  -1   9   6   12.63    0.38
   0  -9   6    2.88    0.15
   0   9   6    2.52    0.18
   0   9   6    2.58    0.16
   1  -9   6    0.39    0.08
   1  -9   6    0.31    0.07
   1   9   6    0.28    0.09
   2  -9   6    2.68    0.14
   2   9   6    2.57    0.19
   3   9   6    0.28    0.11
   4   9   6    8.06    0.35
   5   9   6    0.31    0.13
  -9 -10   6    0.88    0.19
  -9 -10   6    0.86    0.16
  -9  10   6    0.87    0.16
  -8 -10   6    1.09    0.17
  -8 -10   6    0.83    0.18
  -8  10   6    1.02    0.17
  -7 -10   6    2.54    0.19
  -7 -10   6    1.95    0.21
  -7  10   6    2.28    0.21
  -6 -10   6    1.80    0.19
  -6 -10   6    1.45    0.16
  -6  10   6    1.52    0.17
  -5 -10   6   18.98    0.47
  -5 -10   6   18.38    0.48
  -5  10   6   17.10    0.47
  -4 -10   6    1.33    0.15
  -4 -10   6    1.43    0.14
  -4  10   6    1.60    0.16
  -4  10   6    1.53    0.10
  -3 -10   6   42.21    0.81
  -3 -10   6   40.57    0.78
  -3  10   6   39.78    0.73
  -3  10   6   40.56    0.83
  -2 -10   6   61.75    1.09
  -2 -10   6   62.49    1.13
  -2  10   6   63.30    1.17
  -2  10   6   61.81    1.08
  -1 -10   6    0.19    0.09
  -1 -10   6    0.20    0.08
  -1  10   6    0.16    0.09
  -1  10   6    0.08    0.06
   0 -10   6    1.55    0.12
   0 -10   6    1.71    0.12
   0  10   6    1.64    0.16
   0  10   6    1.42    0.13
   1 -10   6    1.35    0.11
   1 -10   6    1.34    0.11
   1  10   6    1.15    0.14
   2  10   6    0.58    0.12
   3  10   6   13.52    0.44
   4  10   6    0.19    0.11
   5  10   6    3.08    0.24
  -9 -11   6   10.12    0.43
  -9 -11   6   11.49    0.42
  -9  11   6   10.69    0.40
  -8 -11   6    1.00    0.18
  -8 -11   6    1.10    0.17
  -8  11   6    0.97    0.17
  -7 -11   6   -0.01    0.12
  -7 -11   6   -0.19    0.08
  -7  11   6    0.06    0.11
  -6 -11   6    0.33    0.12
  -6 -11   6   -0.05    0.10
  -6  11   6    0.09    0.11
  -5 -11   6   13.70    0.40
  -5 -11   6   13.55    0.40
  -5  11   6   12.72    0.39
  -4 -11   6    0.94    0.13
  -4 -11   6    0.62    0.12
  -4  11   6    0.79    0.13
  -4  11   6    0.58    0.07
  -3 -11   6  117.70    1.95
  -3 -11   6  118.24    2.00
  -3  11   6  119.80    1.90
  -3  11   6  118.85    2.04
  -2 -11   6   15.15    0.38
  -2 -11   6   15.73    0.40
  -2  11   6   14.08    0.41
  -2  11   6   14.68    0.36
  -1 -11   6    0.95    0.11
  -1 -11   6    1.08    0.12
  -1  11   6    0.75    0.12
  -1  11   6    0.95    0.11
   0 -11   6    2.53    0.15
   0 -11   6    2.24    0.14
   0  11   6    2.40    0.15
   0  11   6    2.62    0.18
   1 -11   6    2.98    0.16
   1 -11   6    2.96    0.15
   1  11   6    2.95    0.18
   1  11   6    2.97    0.19
   2  11   6    3.69    0.23
   3  11   6    0.15    0.10
   4  11   6    0.05    0.10
   5  11   6    2.84    0.26
  -9 -12   6    0.43    0.15
  -9 -12   6    0.33    0.16
  -9  12   6    0.46    0.15
  -8 -12   6    2.99    0.26
  -8 -12   6    3.09    0.24
  -8  12   6    2.67    0.23
  -7 -12   6    0.33    0.12
  -7 -12   6    0.31    0.14
  -7  12   6    0.28    0.12
  -6 -12   6    0.45    0.13
  -6 -12   6    0.44    0.13
  -6  12   6    0.30    0.12
  -5 -12   6   19.23    0.49
  -5 -12   6   19.02    0.50
  -5  12   6   19.44    0.50
  -4 -12   6    0.26    0.10
  -4 -12   6    0.25    0.10
  -4  12   6    0.28    0.06
  -4  12   6    0.31    0.10
  -3 -12   6    0.12    0.10
  -3 -12   6    0.28    0.11
  -3  12   6    0.13    0.07
  -3  12   6   -0.01    0.09
  -2 -12   6   39.07    0.78
  -2 -12   6   40.25    0.77
  -2  12   6   40.32    0.83
  -2  12   6   39.98    0.76
  -1 -12   6    5.73    0.22
  -1  12   6    5.55    0.22
  -1  12   6    5.35    0.24
   0 -12   6    0.10    0.07
   0 -12   6    0.04    0.07
   0  12   6    0.05    0.08
   0  12   6   -0.01    0.07
   1 -12   6    5.56    0.20
   1  12   6    5.43    0.25
   1  12   6    5.42    0.24
   2  12   6    3.06    0.21
   3  12   6    0.00    0.09
   4  12   6    0.11    0.11
  -9 -13   6    0.07    0.14
  -9 -13   6    0.06    0.13
  -8 -13   6    3.21    0.23
  -8 -13   6    3.08    0.27
  -8  13   6    2.99    0.23
  -7 -13   6    6.41    0.31
  -7 -13   6    6.58    0.30
  -7  13   6    6.56    0.29
  -6 -13   6    0.36    0.13
  -6 -13   6    0.42    0.13
  -6  13   6    0.23    0.11
  -5 -13   6    2.72    0.19
  -5 -13   6    2.46    0.19
  -5  13   6    2.33    0.18
  -4 -13   6    0.03    0.10
  -4 -13   6    0.14    0.10
  -4  13   6    0.14    0.06
  -4  13   6    0.07    0.09
  -3 -13   6    1.53    0.15
  -3 -13   6    1.62    0.16
  -3  13   6    1.56    0.16
  -3  13   6    1.62    0.12
  -2 -13   6    1.19    0.14
  -2 -13   6    1.17    0.14
  -2  13   6    1.44    0.15
  -2  13   6    1.26    0.12
  -1 -13   6    0.13    0.08
  -1 -13   6   -0.03    0.08
  -1  13   6    0.01    0.08
  -1  13   6    0.11    0.07
   0 -13   6    3.37    0.16
   0 -13   6    3.46    0.18
   0  13   6    3.87    0.22
   0  13   6    3.42    0.19
   1 -13   6    0.77    0.11
   1  13   6    0.85    0.14
   1  13   6    0.79    0.12
   2 -13   6    0.39    0.09
   2  13   6    0.39    0.12
   3  13   6    0.10    0.10
   4  13   6    0.17    0.12
  -9 -14   6    0.58    0.18
  -9 -14   6    0.60    0.17
  -8 -14   6    0.42    0.14
  -8 -14   6    0.01    0.13
  -8  14   6    0.30    0.13
  -7 -14   6    5.93    0.30
  -7 -14   6    5.01    0.27
  -7  14   6    5.78    0.27
  -6 -14   6    0.41    0.13
  -6 -14   6    0.23    0.12
  -6  14   6    0.30    0.11
  -5 -14   6    0.10    0.11
  -5 -14   6    0.27    0.11
  -5  14   6    0.33    0.11
  -4 -14   6    4.71    0.23
  -4 -14   6    4.58    0.24
  -4  14   6    5.08    0.19
  -4  14   6    5.22    0.24
  -3 -14   6    3.07    0.19
  -3 -14   6    3.14    0.19
  -3  14   6    2.90    0.15
  -3  14   6    2.78    0.19
  -2 -14   6    3.26    0.19
  -2 -14   6    3.33    0.19
  -2  14   6    3.32    0.20
  -2  14   6    3.53    0.17
  -1 -14   6   31.18    0.64
  -1 -14   6   31.05    0.62
  -1  14   6   30.29    0.69
  -1  14   6   29.61    0.64
   0 -14   6    2.20    0.13
   0 -14   6    2.20    0.16
   0  14   6    2.17    0.16
   0  14   6    2.11    0.19
   1 -14   6    2.40    0.16
   1  14   6    2.43    0.17
   1  14   6    2.27    0.18
   2 -14   6    2.05    0.15
   2  14   6    2.07    0.20
   3  14   6    3.53    0.24
   4  14   6    1.98    0.21
  -8 -15   6   -0.07    0.12
  -8 -15   6   -0.01    0.14
  -8  15   6    0.19    0.12
  -7 -15   6    0.55    0.15
  -7 -15   6    0.56    0.15
  -7  15   6    0.45    0.12
  -6 -15   6    1.65    0.19
  -6 -15   6    1.41    0.18
  -6  15   6    1.57    0.17
  -5 -15   6    2.16    0.19
  -5 -15   6    1.77    0.19
  -5  15   6    1.93    0.18
  -4 -15   6    0.56    0.13
  -4 -15   6    0.53    0.12
  -4  15   6    0.44    0.08
  -4  15   6    0.63    0.12
  -3 -15   6   11.91    0.36
  -3 -15   6   11.76    0.35
  -3  15   6   12.03    0.32
  -3  15   6   12.09    0.37
  -2 -15   6    1.38    0.14
  -2 -15   6    0.99    0.14
  -2  15   6    1.32    0.13
  -2  15   6    1.30    0.15
  -1 -15   6   43.53    0.84
  -1 -15   6   43.87    0.81
  -1  15   6   43.47    0.90
  -1  15   6   43.21    0.85
   0 -15   6   17.55    0.43
   0  15   6   17.15    0.48
   0  15   6   17.29    0.46
   1 -15   6    8.13    0.27
   1  15   6    7.75    0.30
   1  15   6    7.88    0.32
   2 -15   6    0.16    0.09
   2  15   6    0.04    0.10
   2  15   6    0.15    0.09
   3  15   6    7.16    0.33
   4  15   6    0.50    0.14
  -8 -16   6   -0.03    0.11
  -8 -16   6    0.02    0.14
  -7 -16   6    3.51    0.26
  -7 -16   6    3.73    0.25
  -7  16   6    3.73    0.22
  -6 -16   6    0.52    0.14
  -6 -16   6    0.57    0.14
  -6  16   6    0.54    0.12
  -5 -16   6    9.26    0.33
  -5 -16   6    8.69    0.34
  -5  16   6    9.48    0.33
  -4 -16   6    0.63    0.13
  -4 -16   6    0.43    0.12
  -4  16   6    0.62    0.12
  -4  16   6    0.61    0.09
  -3 -16   6    1.90    0.18
  -3 -16   6    1.95    0.17
  -3  16   6    2.10    0.18
  -3  16   6    1.68    0.13
  -2 -16   6    1.31    0.15
  -2  16   6    1.35    0.13
  -2  16   6    1.38    0.16
  -1 -16   6    6.46    0.26
  -1 -16   6    6.94    0.24
  -1  16   6    7.06    0.29
  -1  16   6    6.92    0.26
   0 -16   6    0.10    0.09
   0  16   6    0.02    0.09
   0  16   6   -0.04    0.07
   1 -16   6    5.86    0.24
   1  16   6    6.17    0.27
   1  16   6    5.46    0.28
   2 -16   6    0.27    0.09
   2  16   6    0.22    0.11
   3  16   6    0.07    0.10
   4  16   6    0.29    0.13
  -8 -17   6    5.83    0.33
  -8 -17   6    5.50    0.31
  -7 -17   6    3.64    0.25
  -7 -17   6    3.42    0.26
  -7  17   6    3.46    0.22
  -6 -17   6    0.97    0.16
  -6 -17   6    0.77    0.15
  -6  17   6    0.77    0.13
  -5 -17   6    1.13    0.16
  -5 -17   6    1.01    0.16
  -5  17   6    1.03    0.14
  -4 -17   6    1.08    0.15
  -4 -17   6    1.00    0.15
  -4  17   6    1.01    0.14
  -4  17   6    1.03    0.12
  -3 -17   6    9.43    0.33
  -3 -17   6    9.51    0.31
  -3  17   6    9.91    0.30
  -3  17   6    9.37    0.33
  -2 -17   6    0.15    0.07
  -2 -17   6    0.06    0.10
  -2  17   6    0.08    0.07
  -2  17   6    0.17    0.09
  -1 -17   6    3.79    0.18
  -1 -17   6    3.65    0.21
  -1  17   6    3.44    0.21
  -1  17   6    3.80    0.19
   0 -17   6    0.01    0.08
   0  17   6   -0.13    0.07
   0  17   6    0.05    0.08
   1 -17   6   -0.08    0.07
   1  17   6    0.04    0.08
   1  17   6    0.11    0.10
   2 -17   6    0.15    0.10
   2  17   6    0.27    0.12
   3  17   6    1.17    0.18
   4  17   6    0.95    0.17
  -8 -18   6    2.53    0.25
  -8 -18   6    2.70    0.26
  -7 -18   6    1.59    0.21
  -7 -18   6    1.57    0.20
  -7  18   6    1.79    0.18
  -6 -18   6    2.09    0.21
  -6 -18   6    1.84    0.20
  -6  18   6    2.18    0.19
  -5 -18   6    5.26    0.27
  -5 -18   6    5.50    0.26
  -5  18   6    5.47    0.25
  -4 -18   6    0.47    0.12
  -4 -18   6    0.32    0.12
  -4  18   6    0.35    0.09
  -4  18   6    0.46    0.12
  -3 -18   6    1.27    0.14
  -3 -18   6    1.21    0.15
  -3  18   6    1.13    0.14
  -3  18   6    1.17    0.13
  -2 -18   6   -0.02    0.09
  -2 -18   6    0.04    0.10
  -2  18   6   -0.03    0.07
  -2  18   6   -0.06    0.07
  -1 -18   6    1.60    0.17
  -1  18   6    1.62    0.15
  -1  18   6    1.47    0.16
   0 -18   6    0.12    0.09
   0  18   6    0.12    0.09
   0  18   6    0.16    0.09
   1 -18   6    4.50    0.22
   1  18   6    4.45    0.24
   1  18   6    4.28    0.24
   2 -18   6    0.95    0.13
   2  18   6    0.91    0.16
   3  18   6    0.70    0.16
   4  18   6    0.09    0.11
  -8 -19   6    1.81    0.23
  -8 -19   6    1.83    0.23
  -7 -19   6    6.70    0.33
  -7 -19   6    6.14    0.32
  -6 -19   6    3.98    0.25
  -6 -19   6    3.66    0.25
  -6  19   6    3.86    0.22
  -5 -19   6    0.81    0.15
  -5 -19   6    0.97    0.16
  -5  19   6    0.73    0.13
  -4 -19   6    0.46    0.13
  -4 -19   6    0.30    0.11
  -4  19   6    0.39    0.09
  -4  19   6    0.48    0.11
  -3 -19   6    3.88    0.21
  -3 -19   6    3.31    0.21
  -3  19   6    3.30    0.20
  -3  19   6    3.92    0.19
  -2 -19   6    0.74    0.14
  -2 -19   6    1.00    0.12
  -2  19   6    0.89    0.13
  -2  19   6    0.68    0.11
  -1 -19   6    5.35    0.25
  -1  19   6    5.29    0.26
  -1  19   6    5.49    0.24
   0 -19   6    2.34    0.19
   0  19   6    2.43    0.19
   0  19   6    2.22    0.19
   1 -19   6    1.28    0.15
   1  19   6    1.05    0.16
   2 -19   6    4.93    0.24
   2  19   6    5.67    0.30
   3  19   6    6.84    0.34
  -8 -20   6    1.77    0.23
  -8 -20   6    2.37    0.26
  -7 -20   6    2.51    0.24
  -7 -20   6    2.74    0.25
  -6 -20   6    7.27    0.32
  -6 -20   6    7.07    0.34
  -6  20   6    7.20    0.29
  -5 -20   6    1.08    0.18
  -5 -20   6    1.38    0.17
  -5  20   6    1.26    0.15
  -4 -20   6    0.16    0.11
  -4 -20   6    0.06    0.10
  -4  20   6    0.09    0.09
  -4  20   6    0.06    0.07
  -3 -20   6    0.66    0.12
  -3 -20   6    0.79    0.14
  -3  20   6    0.68    0.11
  -3  20   6    0.74    0.13
  -2 -20   6    0.51    0.13
  -2  20   6    0.60    0.11
  -2  20   6    0.64    0.12
  -1 -20   6    0.56    0.13
  -1  20   6    0.79    0.12
  -1  20   6    0.74    0.13
   0 -20   6    3.22    0.20
   0  20   6    3.11    0.21
   0  20   6    2.47    0.19
   1 -20   6    5.62    0.25
   1  20   6    6.33    0.30
   2 -20   6    0.77    0.13
   2  20   6    0.71    0.15
   3  20   6    0.70    0.16
  -7 -21   6    1.25    0.20
  -7 -21   6    1.32    0.20
  -6 -21   6    5.64    0.29
  -6 -21   6    6.36    0.32
  -6  21   6    6.57    0.27
  -5 -21   6    0.65    0.14
  -5 -21   6    0.80    0.16
  -5  21   6    0.64    0.12
  -4 -21   6    6.84    0.31
  -4 -21   6    7.14    0.29
  -4  21   6    7.50    0.27
  -4  21   6    7.44    0.28
  -3 -21   6    1.18    0.17
  -3 -21   6    1.43    0.15
  -3  21   6    1.35    0.16
  -3  21   6    1.27    0.14
  -2 -21   6    2.35    0.21
  -2  21   6    2.51    0.17
  -2  21   6    2.54    0.18
  -1 -21   6    5.44    0.26
  -1  21   6    5.66    0.27
  -1  21   6    6.24    0.27
   0 -21   6   -0.02    0.09
   0  21   6    0.01    0.08
   0  21   6    0.02    0.10
   1 -21   6    2.44    0.19
   1  21   6    2.31    0.22
   2 -21   6    7.78    0.30
   2  21   6    8.15    0.36
   3  21   6    0.72    0.17
  -7 -22   6    0.38    0.16
  -7 -22   6    0.40    0.16
  -6 -22   6    1.09    0.19
  -6 -22   6    0.73    0.16
  -5 -22   6   11.90    0.43
  -5 -22   6   11.03    0.38
  -5  22   6   12.52    0.38
  -4 -22   6   -0.05    0.10
  -4 -22   6   -0.01    0.12
  -4  22   6   -0.03    0.08
  -4  22   6    0.02    0.09
  -3 -22   6    3.02    0.22
  -3  22   6    3.51    0.20
  -3  22   6    3.15    0.20
  -2 -22   6   -0.12    0.10
  -2  22   6    0.23    0.10
  -2  22   6   -0.03    0.08
  -1 -22   6    3.64    0.23
  -1  22   6    4.42    0.24
  -1  22   6    3.69    0.22
   0 -22   6    6.44    0.29
   0  22   6    6.80    0.30
   1 -22   6    6.98    0.29
   1  22   6    7.75    0.34
   2 -22   6    5.76    0.27
   2  22   6    4.80    0.29
   3  22   6    9.25    0.41
  -7 -23   6    0.44    0.16
  -7 -23   6    0.85    0.19
  -6 -23   6    0.89    0.18
  -6 -23   6    0.54    0.15
  -5 -23   6    0.86    0.16
  -5 -23   6    1.13    0.19
  -5  23   6    1.12    0.14
  -4 -23   6    1.78    0.18
  -4 -23   6    1.84    0.22
  -4  23   6    1.91    0.17
  -4  23   6    1.99    0.18
  -3 -23   6    8.65    0.35
  -3  23   6    9.30    0.32
  -3  23   6    9.07    0.32
  -2 -23   6    0.50    0.14
  -2  23   6    0.71    0.13
  -2  23   6    0.62    0.12
  -1 -23   6    0.24    0.12
  -1  23   6    0.27    0.11
  -1  23   6    0.29    0.11
   0 -23   6    0.14    0.11
   0  23   6    0.34    0.12
   1 -23   6    1.50    0.17
   1  23   6    1.55    0.19
   2 -23   6    1.00    0.16
   2  23   6    0.76    0.16
  -6 -24   6    8.62    0.36
  -6 -24   6    8.16    0.37
  -5 -24   6    0.75    0.16
  -5 -24   6    1.20    0.19
  -4 -24   6    3.17    0.25
  -4 -24   6    3.19    0.22
  -4  24   6    3.37    0.21
  -4  24   6    3.56    0.21
  -3 -24   6    2.96    0.23
   3  24  -6    3.20    0.19
  -3  24   6    3.17    0.20
  -3  24   6    3.26    0.20
  -2 -24   6    5.63    0.28
  -2  24   6    5.85    0.27
  -2  24   6    5.79    0.27
  -1 -24   6    0.18    0.12
  -1  24   6    0.41    0.12
   0 -24   6    0.28    0.12
   0  24   6    0.64    0.14
   1 -24   6    0.00    0.11
   1  24   6    0.12    0.11
   2 -24   6    0.99    0.16
   2  24   6    0.97    0.17
  -6 -25   6    1.50    0.21
  -6 -25   6    2.07    0.24
  -5 -25   6    0.60    0.16
  -5 -25   6    0.60    0.16
  -4 -25   6    1.83    0.22
  -4  25   6    1.65    0.17
  -4  25   6    1.63    0.17
  -3 -25   6    0.01    0.12
  -3  25   6    0.28    0.10
  -3  25   6    0.07    0.09
  -2 -25   6    2.57    0.24
  -2  25   6    2.60    0.20
  -1 -25   6   11.78    0.41
  -1  25   6   11.76    0.40
   0 -25   6    2.09    0.21
   0  25   6    2.09    0.21
   1 -25   6    3.95    0.25
   1  25   6    4.65    0.27
   2 -25   6    2.63    0.23
   2  25   6    3.17    0.24
  -6 -26   6    0.00    0.15
  -6 -26   6   -0.21    0.12
  -5 -26   6    0.83    0.17
  -5 -26   6    0.97    0.19
  -4 -26   6    1.12    0.19
  -4  26   6    1.26    0.15
  -3 -26   6    8.63    0.37
  -3  26   6    8.99    0.33
  -2 -26   6    3.18    0.26
  -2  26   6    3.05    0.21
  -1 -26   6    0.08    0.12
  -1  26   6    0.12    0.10
   0 -26   6    0.27    0.13
   0  26   6    0.50    0.13
   1 -26   6    1.16    0.17
   1  26   6    1.21    0.18
  -5 -27   6    5.23    0.32
  -4 -27   6    0.78    0.18
  -3 -27   6    0.12    0.14
  -3  27   6    0.16    0.10
  -2 -27   6   15.16    0.49
  -2  27   6   15.08    0.46
  -1 -27   6    1.09    0.17
  -1  27   6    1.00    0.16
   0 -27   6   -0.01    0.12
   0  27   6    0.19    0.11
   1 -27   6    0.21    0.13
   1  27   6    0.41    0.13
  -5 -28   6    0.07    0.15
  -4 -28   6    7.80    0.37
  -3 -28   6    0.00    0.12
  -3  28   6    0.25    0.10
  -2 -28   6    0.68    0.17
  -2  28   6    0.68    0.13
  -1 -28   6    0.42    0.15
  -1  28   6    0.64    0.14
   0 -28   6    7.59    0.35
   0  28   6    7.67    0.34
  -4 -29   6    0.06    0.14
  -3 -29   6    0.43    0.16
  -2 -29   6    5.80    0.32
  -2  29   6    5.61    0.28
  -1 -29   6    0.23    0.15
  -1  29   6    0.37    0.12
  -3 -30   6    0.32    0.16
  -2 -30   6    0.66    0.18
  -2  30   6    0.84    0.15
  -9   0   7    2.81    0.22
  -9   0   7    2.70    0.26
  -8   0   7    0.03    0.10
  -8   0   7   -0.22    0.12
  -7   0   7    0.86    0.13
  -7   0   7    0.72    0.15
  -6   0   7   -0.04    0.12
  -6   0   7   -0.03    0.08
  -5   0   7    3.37    0.18
  -5   0   7    3.43    0.22
  -4   0   7   -0.07    0.07
  -4   0   7   -0.07    0.09
  -3   0   7    0.09    0.07
  -3   0   7    0.19    0.10
  -2   0   7   -0.04    0.05
  -2   0   7    0.13    0.09
  -1   0   7   50.29    0.98
   0   0   7    0.34    0.10
   1   0   7    8.64    0.30
   2   0   7    0.20    0.09
   3   0   7   14.77    0.44
   4   0   7    0.05    0.10
  -9  -1   7    0.04    0.11
  -9  -1   7    0.08    0.15
  -9   1   7    0.12    0.15
  -9   1   7    0.41    0.13
  -8  -1   7    5.97    0.27
  -8  -1   7    5.64    0.31
  -8   1   7    5.41    0.26
  -8   1   7    5.34    0.30
  -7  -1   7   20.20    0.56
  -7  -1   7   19.20    0.50
  -7   1   7   19.27    0.55
  -7   1   7   19.67    0.51
  -6  -1   7    4.26    0.24
  -6  -1   7    4.58    0.22
  -6   1   7    4.26    0.21
  -6   1   7    4.16    0.25
  -5  -1   7    4.46    0.25
  -5  -1   7    4.16    0.20
  -5   1   7    4.62    0.20
  -5   1   7    4.45    0.24
  -4  -1   7   11.08    0.37
  -4  -1   7   11.33    0.30
  -4   1   7   10.28    0.35
  -4   1   7   10.95    0.30
  -3  -1   7    2.55    0.14
  -3  -1   7    2.50    0.19
  -3   1   7    2.42    0.13
  -3   1   7    2.63    0.20
  -2  -1   7    0.14    0.06
  -2  -1   7   -0.06    0.09
  -2   1   7    0.01    0.09
  -1  -1   7    4.34    0.22
  -1   1   7    3.89    0.21
   0  -1   7    9.02    0.30
   0   1   7    9.27    0.31
   1  -1   7    7.13    0.27
   1   1   7    6.70    0.27
   2  -1   7   10.87    0.35
   2   1   7   11.22    0.37
   3  -1   7    1.63    0.17
   3   1   7    1.44    0.17
   4   1   7    0.04    0.10
  -9  -2   7    3.19    0.22
  -9  -2   7    2.62    0.25
  -9   2   7    2.77    0.26
  -9   2   7    2.80    0.22
  -8  -2   7    6.27    0.32
  -8  -2   7    7.97    0.32
  -8   2   7    7.21    0.31
  -8   2   7    7.49    0.33
  -7  -2   7    0.34    0.14
  -7  -2   7    0.17    0.10
  -7   2   7    0.18    0.10
  -7   2   7    0.28    0.14
  -6  -2   7    1.21    0.14
  -6  -2   7    1.02    0.16
  -6   2   7    1.11    0.13
  -6   2   7    0.84    0.16
  -5  -2   7    7.25    0.30
  -5  -2   7    6.85    0.25
  -5   2   7    7.27    0.25
  -5   2   7    6.91    0.30
  -4  -2   7    5.17    0.26
  -4  -2   7    5.78    0.21
  -4   2   7    6.18    0.21
  -4   2   7    5.15    0.26
  -3  -2   7   12.91    0.39
  -3  -2   7   12.66    0.31
  -3   2   7   12.06    0.38
  -3   2   7   13.09    0.30
  -2  -2   7    0.09    0.10
  -2  -2   7    0.28    0.07
  -2   2   7    0.08    0.10
  -1  -2   7    0.06    0.08
  -1   2   7    0.21    0.10
   0  -2   7    0.09    0.08
   0   2   7   -0.05    0.07
   1  -2   7    9.19    0.31
   1   2   7   10.14    0.33
   2  -2   7    2.63    0.18
   2   2   7    2.77    0.19
   3  -2   7    4.71    0.24
   3   2   7    4.94    0.26
   4   2   7    1.27    0.17
  -9  -3   7    0.26    0.12
  -9  -3   7    0.22    0.15
  -9   3   7    0.12    0.14
  -9   3   7    0.33    0.12
  -8  -3   7    3.80    0.23
  -8  -3   7    3.49    0.25
  -8   3   7    3.57    0.26
  -8   3   7    3.48    0.22
  -7  -3   7    1.01    0.15
  -7  -3   7    1.27    0.17
  -7   3   7    0.83    0.17
  -7   3   7    1.17    0.15
  -6  -3   7    0.57    0.15
  -6  -3   7    0.69    0.12
  -6   3   7    0.63    0.12
  -6   3   7    0.46    0.14
  -5  -3   7    6.05    0.24
  -5  -3   7    5.75    0.28
  -5   3   7    5.52    0.22
  -5   3   7    5.76    0.28
  -4  -3   7    2.27    0.16
  -4  -3   7    2.32    0.20
  -4   3   7    2.27    0.14
  -4   3   7    2.28    0.20
  -3  -3   7    0.72    0.13
  -3  -3   7    0.50    0.10
  -3   3   7    0.62    0.09
  -3   3   7    0.55    0.13
  -2  -3   7    0.49    0.12
  -2  -3   7    0.73    0.09
  -2   3   7    0.44    0.12
  -1  -3   7   15.46    0.42
  -1   3   7   16.41    0.44
   0  -3   7    7.81    0.28
   0   3   7    8.05    0.30
   1  -3   7    6.38    0.25
   1   3   7    6.31    0.27
   2  -3   7    5.25    0.24
   2   3   7    5.17    0.25
   3  -3   7    1.02    0.14
   3   3   7    0.71    0.13
   4   3   7    0.25    0.11
  -9  -4   7    0.98    0.17
  -9  -4   7    0.75    0.18
  -9   4   7    1.27    0.18
  -9   4   7    0.85    0.18
  -8  -4   7    0.71    0.15
  -8  -4   7    0.60    0.17
  -8   4   7    0.53    0.16
  -8   4   7    0.66    0.14
  -7  -4   7    9.25    0.37
  -7  -4   7   10.37    0.35
  -7   4   7    9.77    0.33
  -7   4   7    9.91    0.38
  -6  -4   7   16.31    0.48
  -6  -4   7   17.17    0.45
  -6   4   7   17.06    0.44
  -6   4   7   16.97    0.49
  -5  -4   7    0.11    0.09
  -5  -4   7   -0.12    0.10
  -5   4   7    0.26    0.08
  -5   4   7    0.12    0.11
  -4  -4   7    8.07    0.30
  -4  -4   7    8.02    0.26
  -4   4   7    8.29    0.24
  -4   4   7    7.91    0.31
  -3  -4   7   30.51    0.59
  -3  -4   7   29.58    0.66
  -3   4   7   30.54    0.56
  -3   4   7   29.28    0.67
  -2  -4   7    0.14    0.10
  -2  -4   7    0.12    0.07
  -2   4   7    0.10    0.10
  -1  -4   7    0.06    0.09
  -1   4   7    0.06    0.08
   0  -4   7    0.77    0.12
   0   4   7    0.75    0.13
   1  -4   7    0.66    0.11
   1   4   7    0.61    0.12
   2  -4   7    6.93    0.26
   2   4   7    6.37    0.28
   3   4   7    0.80    0.14
   4   4   7    0.86    0.15
  -9  -5   7   -0.08    0.14
  -9  -5   7    0.11    0.11
  -9   5   7    0.12    0.14
  -9   5   7    0.30    0.13
  -8  -5   7    0.30    0.12
  -8  -5   7    0.13    0.13
  -8   5   7    0.26    0.11
  -8   5   7    0.30    0.14
  -7  -5   7   -0.03    0.12
  -7  -5   7    0.03    0.10
  -7   5   7   -0.05    0.12
  -7   5   7    0.11    0.09
  -6  -5   7    9.15    0.34
  -6  -5   7    9.05    0.32
  -6   5   7    8.59    0.35
  -6   5   7    9.21    0.30
  -5  -5   7    3.46    0.23
  -5  -5   7    3.51    0.20
  -5   5   7    3.93    0.23
  -5   5   7    3.91    0.19
  -4  -5   7    7.14    0.25
  -4  -5   7    6.47    0.28
  -4   5   7    6.55    0.28
  -4   5   7    6.99    0.22
  -3  -5   7    3.49    0.21
  -3  -5   7    3.53    0.18
  -3   5   7    3.42    0.15
  -3   5   7    3.85    0.22
  -2  -5   7    0.97    0.11
  -2  -5   7    0.95    0.13
  -2   5   7    0.84    0.13
  -1  -5   7    0.11    0.09
  -1   5   7    0.14    0.10
   0  -5   7    2.65    0.16
   0   5   7    2.78    0.19
   1  -5   7    0.26    0.09
   1   5   7    0.19    0.10
   2  -5   7    0.14    0.08
   2   5   7    0.06    0.09
   3   5   7    3.48    0.23
   4   5   7    0.19    0.11
  -9  -6   7    0.45    0.14
  -9  -6   7    0.16    0.16
  -9   6   7    0.41    0.16
  -9   6   7    0.50    0.13
  -8  -6   7    1.74    0.19
  -8  -6   7    1.90    0.22
  -8   6   7    1.89    0.19
  -8   6   7    1.67    0.20
  -7  -6   7    0.66    0.16
  -7  -6   7    0.74    0.14
  -7   6   7    0.81    0.16
  -7   6   7    0.82    0.13
  -6  -6   7    2.58    0.19
  -6  -6   7    2.86    0.21
  -6   6   7    3.07    0.21
  -6   6   7    2.72    0.18
  -5  -6   7    4.40    0.25
  -5  -6   7    4.71    0.22
  -5   6   7    4.81    0.20
  -5   6   7    4.54    0.26
  -4  -6   7    0.46    0.13
  -4  -6   7    0.44    0.10
  -4   6   7    0.51    0.13
  -4   6   7    0.59    0.09
  -3  -6   7    0.36    0.09
  -3  -6   7    0.33    0.12
  -3   6   7    0.38    0.07
  -3   6   7    0.30    0.11
  -2  -6   7    0.56    0.10
  -2  -6   7    0.45    0.11
  -2   6   7    0.31    0.10
  -1  -6   7    3.15    0.14
  -1  -6   7    3.25    0.19
  -1   6   7    3.10    0.20
   0  -6   7    0.04    0.08
   0   6   7    0.34    0.11
   1  -6   7    5.38    0.22
   1   6   7    5.24    0.25
   2  -6   7    1.31    0.14
   2   6   7    1.47    0.17
   3   6   7    0.64    0.14
   4   6   7    0.11    0.11
  -9  -7   7    2.63    0.27
  -9  -7   7    2.81    0.25
  -9   7   7    2.80    0.25
  -9   7   7    3.14    0.23
  -8  -7   7    0.36    0.13
  -8  -7   7   -0.01    0.14
  -8   7   7    0.08    0.13
  -7  -7   7    0.45    0.14
  -7  -7   7    0.49    0.13
  -7   7   7    0.20    0.13
  -6  -7   7   10.99    0.35
  -6  -7   7   10.24    0.37
  -6   7   7   10.27    0.37
  -5  -7   7    6.42    0.29
  -5  -7   7    6.78    0.27
  -5   7   7    7.13    0.30
  -4  -7   7    0.09    0.09
  -4  -7   7    0.12    0.11
  -4   7   7    0.02    0.06
  -4   7   7    0.00    0.10
  -3  -7   7    2.13    0.18
  -3  -7   7    2.43    0.15
  -3   7   7    2.26    0.19
  -3   7   7    2.00    0.11
  -2  -7   7    0.10    0.10
  -2  -7   7    0.15    0.08
  -2   7   7    0.15    0.10
  -1  -7   7    7.92    0.27
  -1  -7   7    7.77    0.23
  -1   7   7    7.91    0.30
   0  -7   7    2.53    0.16
   0   7   7    2.76    0.19
   1  -7   7   10.52    0.31
   1   7   7   10.09    0.36
   2   7   7    7.75    0.32
   3   7   7    4.99    0.27
   4   7   7    0.09    0.11
  -9  -8   7    0.45    0.18
  -9  -8   7    0.31    0.14
  -9   8   7    0.58    0.13
  -9   8   7    0.58    0.17
  -8  -8   7    0.49    0.15
  -8  -8   7    0.48    0.14
  -8   8   7    0.39    0.16
  -7  -8   7   -0.03    0.12
  -7  -8   7    0.01    0.10
  -7   8   7   -0.04    0.12
  -6  -8   7   -0.03    0.10
  -6  -8   7   -0.08    0.11
  -6   8   7    0.07    0.11
  -5  -8   7    1.99    0.18
  -5  -8   7    2.18    0.20
  -5   8   7    2.00    0.20
  -4  -8   7    4.16    0.23
  -4  -8   7    4.03    0.20
  -4   8   7    4.48    0.18
  -4   8   7    4.01    0.23
  -3  -8   7   24.79    0.54
  -3  -8   7   24.03    0.58
  -3   8   7   24.73    0.60
  -3   8   7   25.37    0.48
  -2  -8   7    1.86    0.17
  -2  -8   7    1.93    0.15
  -2   8   7    2.34    0.20
  -1  -8   7    0.33    0.10
  -1  -8   7    0.45    0.09
  -1   8   7    0.38    0.11
   0  -8   7    0.08    0.08
   0   8   7    0.06    0.09
   1  -8   7    0.08    0.04
   1   8   7    0.00    0.09
   2   8   7    0.05    0.09
   3   8   7   11.46    0.41
   4   8   7    0.14    0.11
  -9  -9   7    1.67    0.21
  -9  -9   7    1.39    0.21
  -9   9   7    1.50    0.21
  -8  -9   7    3.40    0.23
  -8  -9   7    2.85    0.27
  -8   9   7    3.21    0.26
  -7  -9   7    1.76    0.20
  -7  -9   7    1.65    0.18
  -7   9   7    1.59    0.19
  -6  -9   7   -0.02    0.09
  -6  -9   7   -0.02    0.11
  -6   9   7   -0.02    0.12
  -5  -9   7    2.98    0.19
  -5  -9   7    2.69    0.20
  -5   9   7    2.74    0.20
  -4  -9   7    4.60    0.24
  -4  -9   7    4.65    0.22
  -4   9   7    4.49    0.16
  -4   9   7    4.52    0.25
  -3  -9   7    1.26    0.14
  -3  -9   7    1.44    0.16
  -3   9   7    1.20    0.16
  -3   9   7    1.20    0.11
  -2  -9   7   10.47    0.30
  -2  -9   7   10.42    0.33
  -2   9   7   10.32    0.36
  -1  -9   7   15.06    0.40
  -1  -9   7   15.63    0.36
  -1   9   7   14.32    0.43
   0  -9   7    0.72    0.11
   0   9   7    0.78    0.14
   1  -9   7    2.57    0.15
   1   9   7    2.24    0.20
   2   9   7   12.85    0.43
   3   9   7    1.62    0.19
   4   9   7    0.09    0.11
  -9 -10   7    1.31    0.19
  -9 -10   7    1.28    0.22
  -9  10   7    1.39    0.20
  -8 -10   7    0.71    0.15
  -8 -10   7    0.52    0.17
  -8  10   7    0.75    0.16
  -7 -10   7    0.46    0.15
  -7 -10   7    0.43    0.13
  -7  10   7    0.40    0.14
  -6 -10   7    1.39    0.17
  -6 -10   7    1.44    0.17
  -6  10   7    1.48    0.18
  -5 -10   7    1.36    0.16
  -5 -10   7    1.17    0.17
  -5  10   7    1.31    0.17
  -4 -10   7    6.20    0.25
  -4 -10   7    6.32    0.28
  -4  10   7    6.20    0.20
  -4  10   7    6.09    0.27
  -3 -10   7    0.46    0.11
  -3 -10   7    0.63    0.13
  -3  10   7    0.58    0.13
  -3  10   7    0.60    0.09
  -2 -10   7   21.24    0.48
  -2 -10   7   21.47    0.51
  -2  10   7   20.60    0.48
  -2  10   7   21.32    0.55
  -1 -10   7   18.54    0.42
  -1 -10   7   18.58    0.45
  -1  10   7   17.20    0.49
   0 -10   7    0.07    0.03
   0  10   7    0.27    0.10
   1  10   7    1.20    0.16
   2  10   7    3.23    0.23
   3  10   7    0.00    0.10
   4  10   7    6.78    0.34
  -9 -11   7   -0.23    0.14
  -9 -11   7    0.27    0.14
  -9  11   7    0.07    0.14
  -8 -11   7    0.87    0.16
  -8 -11   7    0.50    0.16
  -8  11   7    0.58    0.16
  -7 -11   7   -0.15    0.10
  -7 -11   7    0.13    0.13
  -7  11   7   -0.01    0.12
  -6 -11   7    0.29    0.12
  -6 -11   7    0.14    0.12
  -6  11   7    0.20    0.12
  -5 -11   7    2.54    0.19
  -5 -11   7    2.41    0.19
  -5  11   7    2.81    0.21
  -4 -11   7    3.21    0.21
  -4 -11   7    3.38    0.20
  -4  11   7    2.87    0.14
  -4  11   7    3.11    0.21
  -3 -11   7    4.71    0.24
  -3 -11   7    4.90    0.22
  -3  11   7    5.41    0.26
  -3  11   7    5.02    0.19
  -2 -11   7   15.68    0.40
  -2 -11   7   16.30    0.42
  -2  11   7   15.53    0.46
  -2  11   7   15.94    0.40
  -1 -11   7    6.14    0.24
  -1 -11   7    6.48    0.23
  -1  11   7    6.13    0.28
  -1  11   7    6.51    0.25
   0 -11   7   40.53    0.79
   0  11   7   41.55    0.89
   1  11   7    2.23    0.20
   2  11   7    0.16    0.11
   3  11   7    0.97    0.17
   4  11   7    1.55    0.20
  -9  12   7    0.05    0.14
  -8 -12   7    0.10    0.12
  -8 -12   7    0.07    0.14
  -8  12   7    0.09    0.13
  -7 -12   7    1.05    0.18
  -7 -12   7    1.52    0.19
  -7  12   7    1.24    0.18
  -6 -12   7    4.04    0.24
  -6 -12   7    3.86    0.25
  -6  12   7    3.95    0.24
  -5 -12   7    3.87    0.23
  -5 -12   7    3.55    0.21
  -5  12   7    3.45    0.22
  -4 -12   7    5.41    0.25
  -4 -12   7    4.45    0.24
  -4  12   7    4.87    0.19
  -4  12   7    4.51    0.25
  -3 -12   7    1.17    0.15
  -3 -12   7    1.19    0.15
  -3  12   7    1.19    0.16
  -3  12   7    1.11    0.11
  -2 -12   7   15.00    0.41
  -2 -12   7   15.22    0.39
  -2  12   7   15.06    0.39
  -2  12   7   15.46    0.45
  -1 -12   7    0.43    0.10
  -1 -12   7    0.46    0.10
  -1  12   7    0.24    0.09
  -1  12   7    0.35    0.11
   0 -12   7    0.48    0.10
   0 -12   7    0.51    0.09
   0  12   7    0.54    0.13
   1  12   7    3.18    0.22
   2  12   7    1.63    0.19
   3  12   7    6.31    0.32
  -8 -13   7    2.01    0.22
  -8 -13   7    2.20    0.25
  -8  13   7    2.23    0.22
  -7 -13   7    0.09    0.12
  -7 -13   7    0.30    0.14
  -7  13   7   -0.02    0.12
  -6 -13   7    7.24    0.31
  -6 -13   7    7.27    0.32
  -6  13   7    6.74    0.30
  -5 -13   7    2.10    0.19
  -5 -13   7    2.17    0.20
  -5  13   7    2.05    0.19
  -4 -13   7   28.03    0.65
  -4 -13   7   27.59    0.63
  -4  13   7   27.77    0.56
  -4  13   7   27.50    0.66
  -3 -13   7    0.61    0.13
  -3 -13   7    0.54    0.12
  -3  13   7    0.50    0.13
  -3  13   7    0.70    0.10
  -2 -13   7    8.80    0.30
  -2 -13   7    8.66    0.29
  -2  13   7    8.81    0.33
  -2  13   7    8.91    0.29
  -1 -13   7    0.09    0.09
  -1 -13   7    0.06    0.03
  -1  13   7    0.28    0.12
  -1  13   7    0.19    0.08
   0 -13   7    0.29    0.09
   0  13   7    0.29    0.11
   0  13   7    0.16    0.08
   1  13   7    2.59    0.23
   2  13   7    3.88    0.25
   3  13   7    0.28    0.13
  -8 -14   7    5.14    0.30
  -8 -14   7    5.03    0.31
  -8  14   7    5.14    0.28
  -7 -14   7    2.48    0.24
  -7 -14   7    2.47    0.23
  -7  14   7    2.83    0.22
  -6 -14   7    1.94    0.21
  -6 -14   7    1.74    0.19
  -6  14   7    1.74    0.19
  -5 -14   7    0.94    0.15
  -5 -14   7    1.05    0.16
  -5  14   7    1.15    0.16
  -4 -14   7    0.22    0.12
  -4 -14   7    0.20    0.12
  -4  14   7    0.24    0.08
  -4  14   7    0.28    0.12
  -3 -14   7    2.86    0.20
  -3 -14   7    2.87    0.19
  -3  14   7    2.65    0.20
  -3  14   7    2.58    0.15
  -2 -14   7    6.21    0.26
  -2 -14   7    6.55    0.26
  -2  14   7    6.32    0.24
  -2  14   7    5.82    0.27
  -1 -14   7    0.26    0.10
  -1 -14   7    0.34    0.10
  -1  14   7    0.26    0.09
  -1  14   7    0.22    0.11
   0 -14   7    8.17    0.27
   0  14   7    8.03    0.33
   0  14   7    8.00    0.31
   1  14   7    0.32    0.12
   2  14   7    1.13    0.17
   3  14   7    0.11    0.12
  -8 -15   7    2.24    0.23
  -8 -15   7    2.09    0.25
  -8  15   7    2.72    0.22
  -7 -15   7    1.26    0.20
  -7 -15   7    1.23    0.19
  -7  15   7    1.46    0.18
  -6 -15   7    1.85    0.21
  -6 -15   7    2.19    0.21
  -6  15   7    2.23    0.20
  -5 -15   7    1.45    0.18
  -5 -15   7    1.44    0.17
  -5  15   7    1.62    0.18
  -4 -15   7   -0.09    0.11
  -4 -15   7    0.25    0.11
  -4  15   7    0.09    0.10
  -4  15   7    0.02    0.06
  -3 -15   7    5.40    0.25
  -3 -15   7    5.89    0.26
  -3  15   7    5.19    0.26
  -3  15   7    5.90    0.23
  -2 -15   7    0.40    0.12
  -2 -15   7    0.68    0.12
  -2  15   7    0.56    0.13
  -2  15   7    0.73    0.11
  -1 -15   7    0.13    0.10
  -1 -15   7    0.29    0.09
  -1  15   7    0.27    0.09
  -1  15   7    0.36    0.11
   0 -15   7    4.40    0.21
   0  15   7    4.54    0.23
   0  15   7    4.36    0.25
   1  15   7    0.25    0.12
   2  15   7    2.15    0.22
   3  15   7   -0.04    0.10
  -8 -16   7    0.04    0.16
  -8 -16   7    0.39    0.15
  -8  16   7    0.21    0.13
  -7 -16   7    2.80    0.26
  -7 -16   7    2.87    0.22
  -7  16   7    2.78    0.23
  -6 -16   7    0.40    0.14
  -6 -16   7    0.57    0.15
  -6  16   7    0.47    0.13
  -5 -16   7    0.36    0.13
  -5 -16   7    0.52    0.14
  -5  16   7    0.38    0.12
  -4 -16   7    6.40    0.28
  -4 -16   7    6.71    0.29
  -4  16   7    6.65    0.29
  -4  16   7    6.67    0.24
  -3 -16   7    0.69    0.14
  -3 -16   7    0.93    0.15
  -3  16   7    0.76    0.14
  -3  16   7    0.81    0.11
  -2 -16   7    0.63    0.13
  -2 -16   7    0.27    0.09
  -2  16   7    0.60    0.13
  -2  16   7    0.43    0.10
  -1 -16   7    0.29    0.10
  -1  16   7    0.07    0.08
  -1  16   7    0.00    0.10
   0 -16   7    0.66    0.12
   0  16   7    0.55    0.13
   0  16   7    0.54    0.11
   1  16   7    0.66    0.14
   2  16   7    3.12    0.24
   3  16   7    0.17    0.12
  -8 -17   7   10.13    0.44
  -8 -17   7   10.70    0.43
  -7 -17   7    1.12    0.19
  -7 -17   7    1.52    0.21
  -7  17   7    1.61    0.19
  -6 -17   7    8.39    0.35
  -6 -17   7    8.39    0.35
  -6  17   7    8.96    0.34
  -5 -17   7    0.36    0.13
  -5 -17   7    0.38    0.14
  -5  17   7    0.36    0.13
  -4 -17   7    6.70    0.29
  -4 -17   7    6.79    0.29
  -4  17   7    6.99    0.25
  -4  17   7    6.43    0.29
  -3 -17   7    1.28    0.16
  -3 -17   7    1.10    0.16
  -3  17   7    1.14    0.13
  -3  17   7    0.96    0.15
  -2 -17   7    0.13    0.07
  -2 -17   7    0.38    0.12
  -2  17   7    0.28    0.09
  -2  17   7    0.45    0.12
  -1 -17   7   -0.11    0.09
  -1  17   7   -0.03    0.07
  -1  17   7   -0.06    0.09
   0 -17   7    5.94    0.25
   0  17   7    5.53    0.28
   0  17   7    5.37    0.26
   1  17   7    0.72    0.15
   2  17   7    5.71    0.31
   3  17   7    0.06    0.11
  -7 -18   7    2.34    0.25
  -7 -18   7    2.01    0.22
  -7  18   7    2.66    0.22
  -6 -18   7    0.08    0.13
  -6 -18   7    0.17    0.14
  -6  18   7    0.07    0.10
  -5 -18   7   -0.03    0.11
  -5 -18   7   -0.17    0.11
  -5  18   7    0.24    0.11
  -4 -18   7    9.57    0.35
  -4 -18   7    9.49    0.34
  -4  18   7    9.09    0.34
  -3 -18   7    0.16    0.12
  -3 -18   7    0.40    0.12
  -3  18   7    0.20    0.11
  -3  18   7    0.17    0.09
  -2 -18   7    6.09    0.27
  -2  18   7    6.61    0.27
  -2  18   7    6.67    0.30
  -1 -18   7    0.31    0.12
  -1  18   7    0.39    0.12
  -1  18   7    0.37    0.10
   0 -18   7    1.26    0.15
   0  18   7    1.26    0.17
   1  18   7    0.19    0.12
   2  18   7    1.67    0.21
  -7 -19   7    0.34    0.16
  -7 -19   7    0.32    0.16
  -7  19   7    0.40    0.13
  -6 -19   7    0.92    0.17
  -6 -19   7    0.80    0.17
  -6  19   7    0.72    0.15
  -5 -19   7    0.24    0.13
  -5 -19   7    0.29    0.13
  -5  19   7    0.38    0.12
  -4 -19   7    0.27    0.12
  -4 -19   7    0.31    0.13
  -4  19   7    0.47    0.12
  -3 -19   7    0.40    0.13
  -3 -19   7    0.38    0.12
  -3  19   7    0.41    0.10
  -3  19   7    0.42    0.12
  -2 -19   7    1.20    0.16
  -2  19   7    0.87    0.15
  -2  19   7    1.15    0.14
  -1 -19   7    0.86    0.14
  -1  19   7    0.84    0.13
  -1  19   7    0.86    0.15
   0 -19   7    4.72    0.25
   0  19   7    5.34    0.29
   1  19   7    1.75    0.21
   2  19   7    5.78    0.32
  -7 -20   7    0.05    0.14
  -7 -20   7    0.05    0.14
  -6 -20   7   -0.12    0.12
  -6 -20   7   -0.02    0.13
  -6  20   7    0.08    0.10
  -5 -20   7    0.08    0.13
  -5 -20   7   -0.14    0.12
  -5  20   7    0.11    0.10
  -4 -20   7    5.09    0.28
  -4 -20   7    5.16    0.26
  -4  20   7    4.76    0.25
  -3 -20   7    0.38    0.13
  -3 -20   7    0.35    0.12
  -3  20   7    0.38    0.12
  -3  20   7    0.47    0.11
  -2 -20   7    2.54    0.20
  -2  20   7    2.57    0.19
  -2  20   7    2.45    0.20
  -1 -20   7    0.50    0.14
  -1  20   7    0.82    0.13
  -1  20   7    0.75    0.14
   0 -20   7    2.44    0.19
   0  20   7    2.87    0.21
   1 -20   7    1.14    0.16
   1  20   7    1.54    0.20
   2  20   7    1.65    0.21
  -7 -21   7    4.36    0.30
  -7 -21   7    4.63    0.31
  -6 -21   7    2.47    0.25
  -6 -21   7    2.32    0.24
  -6  21   7    3.02    0.22
  -5 -21   7    6.39    0.32
  -5 -21   7    6.22    0.30
  -5  21   7    6.47    0.29
  -4 -21   7    0.04    0.11
  -4 -21   7    0.08    0.13
  -4  21   7    0.11    0.10
  -3 -21   7    1.43    0.19
  -3  21   7    1.27    0.15
  -3  21   7    1.02    0.15
  -2 -21   7   -0.01    0.12
  -2  21   7    0.14    0.09
  -2  21   7    0.06    0.10
  -1 -21   7    0.16    0.11
  -1  21   7    0.30    0.12
   0 -21   7    4.43    0.25
   0  21   7    5.08    0.28
   1 -21   7    0.31    0.12
   1  21   7    0.34    0.12
   2  21   7    3.03    0.28
  -6 -22   7    0.37    0.17
  -6 -22   7    0.29    0.16
  -6  22   7    0.77    0.14
  -5 -22   7    0.81    0.17
  -5 -22   7    0.95    0.19
  -5  22   7    1.14    0.16
  -4 -22   7   -0.08    0.12
  -4 -22   7   -0.01    0.11
  -4  22   7    0.20    0.10
  -3 -22   7    1.65    0.20
  -3  22   7    1.62    0.18
  -3  22   7    1.67    0.17
  -2 -22   7    3.74    0.24
  -2  22   7    3.74    0.24
  -1 -22   7    8.98    0.34
  -1  22   7    9.43    0.37
   0 -22   7    0.18    0.12
   0  22   7    0.25    0.11
   1 -22   7    1.08    0.16
   1  22   7    1.16    0.18
  -6 -23   7    8.85    0.39
  -6 -23   7    8.02    0.36
  -5 -23   7    1.43    0.21
  -5 -23   7    1.21    0.19
  -5  23   7    1.53    0.17
  -4 -23   7    4.87    0.29
  -4  23   7    6.09    0.28
  -3 -23   7    0.64    0.16
  -3  23   7    0.54    0.12
  -3  23   7    0.58    0.13
  -2 -23   7    1.07    0.17
  -2  23   7    1.18    0.16
  -1 -23   7    0.71    0.15
  -1  23   7    0.82    0.15
   0 -23   7   -0.02    0.11
   0  23   7    0.14    0.11
   1 -23   7    2.31    0.21
   1  23   7    2.78    0.26
  -6 -24   7    5.05    0.29
  -6 -24   7    4.59    0.31
  -5 -24   7    3.22    0.23
  -5 -24   7    3.54    0.27
  -5  24   7    3.30    0.22
  -4 -24   7    0.24    0.14
  -4  24   7    0.34    0.11
  -3 -24   7   -0.01    0.13
  -3  24   7    0.17    0.10
  -2 -24   7    2.19    0.22
  -2  24   7    2.10    0.21
  -1 -24   7   -0.11    0.12
  -1  24   7    0.00    0.10
   0 -24   7    1.14    0.17
   0  24   7    1.02    0.17
   1 -24   7    3.61    0.23
   1  24   7    3.59    0.26
  -5 -25   7    0.90    0.19
  -5  25   7    1.01    0.15
  -4 -25   7   -0.12    0.13
  -4  25   7    0.12    0.10
  -3 -25   7   -0.05    0.13
  -3  25   7    0.27    0.11
  -2 -25   7    6.59    0.32
  -2  25   7    6.53    0.31
  -1 -25   7    0.74    0.16
  -1  25   7    0.57    0.14
   0 -25   7    0.12    0.12
   0  25   7    0.04    0.11
  -5 -26   7    0.03    0.14
  -4 -26   7    0.30    0.16
  -4  26   7    0.82    0.14
  -3 -26   7    8.18    0.37
  -3  26   7    8.38    0.34
  -2 -26   7    0.48    0.15
  -2  26   7    0.68    0.15
  -1 -26   7   -0.17    0.11
  -1  26   7   -0.02    0.10
  -4 -27   7   -0.09    0.14
  -4  27   7    0.30    0.11
  -3 -27   7    1.23    0.20
  -3  27   7    0.98    0.16
  -2 -27   7   -0.04    0.13
  -2  27   7    0.23    0.11
  -1 -27   7    2.30    0.23
  -1  27   7    2.59    0.24
  -9   0   8   -0.08    0.14
  -9   0   8    0.10    0.11
  -8   0   8    0.14    0.11
  -8   0   8    0.05    0.15
  -7   0   8    0.35    0.16
  -7   0   8    0.19    0.11
  -6   0   8    7.59    0.28
  -6   0   8    7.60    0.34
  -5   0   8   -0.03    0.12
  -5   0   8    0.07    0.09
  -4   0   8    3.65    0.23
  -4   0   8    4.40    0.19
  -3   0   8    0.01    0.10
  -2   0   8    4.98    0.25
  -1   0   8    0.04    0.09
   0   0   8   16.40    0.46
   1   0   8    0.08    0.09
   2   0   8   33.09    0.76
   3   0   8    0.02    0.10
  -9  -1   8    2.54    0.23
  -9  -1   8    1.80    0.24
  -9   1   8    2.19    0.25
  -9   1   8    2.52    0.23
  -8  -1   8    5.62    0.32
  -8  -1   8    6.10    0.29
  -8   1   8    6.12    0.29
  -8   1   8    5.55    0.32
  -7  -1   8    9.47    0.39
  -7  -1   8    9.48    0.34
  -7   1   8    9.30    0.34
  -7   1   8    9.21    0.38
  -6  -1   8    1.58    0.20
  -6  -1   8    1.63    0.16
  -6   1   8    1.88    0.17
  -6   1   8    1.53    0.20
  -5  -1   8    3.23    0.23
  -5  -1   8    3.89    0.20
  -5   1   8    3.84    0.19
  -5   1   8    3.92    0.25
  -4  -1   8    9.79    0.29
  -4  -1   8    9.35    0.36
  -4   1   8   10.23    0.29
  -4   1   8    9.25    0.36
  -3  -1   8    4.83    0.26
  -3   1   8    4.97    0.26
  -2  -1   8    1.93    0.18
  -2   1   8    2.11    0.19
  -1  -1   8    2.35    0.18
  -1   1   8    2.49    0.19
   0  -1   8    0.21    0.10
   0   1   8    0.29    0.10
   1  -1   8    2.97    0.20
   1   1   8    2.80    0.20
   2  -1   8    8.99    0.34
   2   1   8    8.85    0.34
   3  -1   8    0.76    0.14
   3   1   8    0.87    0.15
  -9  -2   8    0.43    0.17
  -9  -2   8    0.79    0.16
  -9   2   8    0.75    0.15
  -9   2   8    0.36    0.17
  -8  -2   8    0.20    0.15
  -8  -2   8    0.27    0.12
  -8   2   8    0.19    0.15
  -8   2   8    0.47    0.13
  -7  -2   8   16.37    0.52
  -7  -2   8   17.80    0.49
  -7   2   8   17.81    0.48
  -7   2   8   16.68    0.53
  -6  -2   8    5.02    0.28
  -6  -2   8    4.88    0.23
  -6   2   8    4.82    0.22
  -6   2   8    4.87    0.28
  -5  -2   8    6.49    0.31
  -5  -2   8    7.01    0.26
  -5   2   8    6.33    0.31
  -5   2   8    7.34    0.26
  -4  -2   8    0.01    0.08
  -4  -2   8    0.07    0.12
  -4   2   8    0.06    0.08
  -4   2   8   -0.02    0.10
  -3  -2   8    0.02    0.10
  -3   2   8   -0.08    0.10
  -2  -2   8    0.33    0.11
  -2   2   8    0.09    0.10
  -1  -2   8    0.87    0.13
  -1   2   8    0.75    0.13
   0  -2   8    1.52    0.16
   0   2   8    1.75    0.18
   1  -2   8    0.05    0.08
   1   2   8    0.16    0.10
   2  -2   8    3.26    0.21
   2   2   8    3.37    0.22
   3   2   8    1.57    0.18
  -9  -3   8    0.58    0.18
  -9  -3   8    0.87    0.16
  -9   3   8    0.83    0.15
  -9   3   8    0.66    0.19
  -8  -3   8    2.08    0.24
  -8  -3   8    2.06    0.21
  -8   3   8    2.11    0.24
  -8   3   8    2.06    0.20
  -7  -3   8    2.74    0.20
  -7  -3   8    2.34    0.23
  -7   3   8    2.67    0.19
  -7   3   8    2.48    0.24
  -6  -3   8    0.52    0.14
  -6  -3   8    0.54    0.12
  -6   3   8    0.61    0.12
  -6   3   8    0.44    0.15
  -5  -3   8    2.81    0.23
  -5  -3   8    3.02    0.18
  -5   3   8    2.92    0.17
  -5   3   8    3.11    0.22
  -4  -3   8    7.77    0.33
  -4  -3   8    8.36    0.27
  -4   3   8    7.99    0.24
  -4   3   8    7.45    0.32
  -3  -3   8    0.06    0.10
  -3   3   8    0.05    0.10
  -2  -3   8    8.38    0.32
  -2   3   8    8.42    0.33
  -1  -3   8    0.29    0.11
  -1   3   8    0.44    0.12
   0  -3   8    0.13    0.09
   0   3   8    0.37    0.11
   1  -3   8    0.42    0.11
   1   3   8    0.40    0.11
   2  -3   8    2.64    0.19
   2   3   8    1.98    0.20
   3   3   8    0.52    0.13
  -9  -4   8    0.24    0.17
  -9  -4   8    0.35    0.14
  -9   4   8    0.04    0.15
  -9   4   8    0.31    0.12
  -8  -4   8    8.28    0.34
  -8  -4   8    7.51    0.37
  -8   4   8    7.54    0.36
  -8   4   8    7.79    0.32
  -7  -4   8    5.03    0.25
  -7  -4   8    4.31    0.27
  -7   4   8    3.97    0.23
  -7   4   8    3.74    0.27
  -6  -4   8    0.24    0.10
  -6  -4   8    0.06    0.12
  -6   4   8    0.07    0.13
  -6   4   8    0.07    0.08
  -5  -4   8    0.21    0.13
  -5  -4   8    0.15    0.09
  -5   4   8   -0.07    0.12
  -5   4   8    0.16    0.09
  -4  -4   8    0.46    0.10
  -4  -4   8    0.35    0.13
  -4   4   8    0.40    0.12
  -3  -4   8    0.16    0.08
  -3  -4   8    0.11    0.11
  -3   4   8   -0.01    0.11
  -2  -4   8    6.81    0.28
  -2   4   8    6.42    0.29
  -1  -4   8    0.33    0.11
  -1   4   8    0.21    0.11
   0  -4   8    8.65    0.31
   0   4   8    8.66    0.33
   1  -4   8    4.19    0.22
   1   4   8    4.28    0.24
   2  -4   8    1.32    0.15
   2   4   8    1.01    0.16
   3   4   8    0.42    0.13
  -9  -5   8    0.09    0.12
  -9  -5   8   -0.06    0.15
  -9   5   8    0.03    0.15
  -9   5   8    0.11    0.11
  -8  -5   8    1.32    0.21
  -8  -5   8    1.27    0.18
  -8   5   8    1.47    0.21
  -8   5   8    1.52    0.18
  -7  -5   8    1.66    0.18
  -7  -5   8    1.25    0.19
  -7   5   8    1.66    0.21
  -7   5   8    1.47    0.17
  -6  -5   8    5.27    0.28
  -6  -5   8    5.48    0.25
  -6   5   8    4.90    0.28
  -6   5   8    5.93    0.24
  -5  -5   8    0.16    0.13
  -5  -5   8    0.07    0.09
  -5   5   8   -0.06    0.07
  -5   5   8    0.07    0.12
  -4  -5   8    0.91    0.16
  -4  -5   8    0.69    0.12
  -4   5   8    0.71    0.15
  -3  -5   8    1.40    0.14
  -3  -5   8    1.26    0.16
  -3   5   8    1.01    0.15
  -2  -5   8    4.39    0.23
  -2   5   8    4.24    0.25
  -1  -5   8    0.68    0.13
  -1   5   8    0.87    0.15
   0  -5   8    0.00    0.08
   0   5   8    0.09    0.10
   1  -5   8    0.41    0.10
   1   5   8    0.48    0.13
   2   5   8    0.03    0.10
   3   5   8    0.24    0.11
  -9  -6   8    0.08    0.12
  -9  -6   8    0.05    0.14
  -9   6   8    0.15    0.12
  -9   6   8   -0.01    0.14
  -8  -6   8    2.42    0.25
  -8  -6   8    2.35    0.22
  -8   6   8    2.10    0.21
  -8   6   8    2.35    0.25
  -7  -6   8    2.70    0.25
  -7  -6   8    2.91    0.21
  -7   6   8    2.32    0.18
  -7   6   8    2.83    0.26
  -6  -6   8    2.12    0.19
  -6  -6   8    1.88    0.21
  -6   6   8    2.10    0.17
  -6   6   8    1.74    0.20
  -5  -6   8    0.16    0.13
  -5  -6   8    0.10    0.09
  -5   6   8   -0.09    0.11
  -5   6   8    0.03    0.07
  -4  -6   8    0.25    0.10
  -4  -6   8    0.20    0.13
  -4   6   8    0.37    0.13
  -3  -6   8    0.29    0.10
  -3  -6   8    0.31    0.12
  -3   6   8    0.19    0.12
  -2  -6   8    0.24    0.11
  -2   6   8    0.13    0.10
  -1  -6   8   10.68    0.35
  -1   6   8   11.44    0.39
   0  -6   8    1.12    0.14
   0   6   8    1.02    0.15
   1  -6   8    4.10    0.21
   1   6   8    4.00    0.24
   2   6   8    4.62    0.26
   3   6   8    0.06    0.10
  -9  -7   8    0.45    0.19
  -9   7   8    0.44    0.17
  -8  -7   8    0.12    0.15
  -8  -7   8    0.00    0.11
  -8   7   8    0.04    0.14
  -8   7   8    0.05    0.11
  -7  -7   8   -0.06    0.13
  -7  -7   8    0.13    0.11
  -7   7   8    0.13    0.11
  -7   7   8    0.06    0.14
  -6  -7   8    1.01    0.15
  -6  -7   8    1.00    0.18
  -6   7   8    0.64    0.15
  -6   7   8    0.90    0.13
  -5  -7   8    0.66    0.13
  -5  -7   8    0.82    0.16
  -5   7   8    0.69    0.15
  -5   7   8    0.80    0.11
  -4  -7   8    6.01    0.29
  -4  -7   8    5.51    0.24
  -4   7   8    6.43    0.30
  -3  -7   8   -0.04    0.08
  -3  -7   8    0.25    0.12
  -3   7   8    0.22    0.11
  -2  -7   8    0.19    0.11
  -2   7   8    0.30    0.12
  -1  -7   8    3.42    0.20
  -1   7   8    3.57    0.22
   0  -7   8    2.26    0.17
   0   7   8    2.16    0.20
   1  -7   8    0.67    0.12
   1   7   8    0.81    0.15
   2   7   8    2.34    0.22
   3   7   8    4.99    0.28
  -8  -8   8    2.17    0.25
  -8  -8   8    2.04    0.22
  -8   8   8    2.18    0.21
  -8   8   8    1.90    0.23
  -7  -8   8    1.36    0.20
  -7  -8   8    1.37    0.18
  -7   8   8    1.23    0.20
  -7   8   8    1.58    0.17
  -6  -8   8    6.19    0.28
  -6  -8   8    5.97    0.30
  -6   8   8    6.03    0.30
  -6   8   8    6.00    0.25
  -5  -8   8    0.10    0.12
  -5  -8   8    0.01    0.09
  -5   8   8    0.12    0.08
  -5   8   8    0.01    0.12
  -4  -8   8    5.34    0.24
  -4  -8   8    5.18    0.27
  -4   8   8    5.07    0.27
  -3  -8   8    2.07    0.20
  -3  -8   8    2.68    0.18
  -3   8   8    2.02    0.20
  -2  -8   8   17.34    0.47
  -2   8   8   16.27    0.49
  -1  -8   8    2.59    0.18
  -1   8   8    2.49    0.20
   0  -8   8    4.46    0.22
   0   8   8    4.11    0.24
   1   8   8    1.56    0.19
   2   8   8    5.93    0.30
   3   8   8   -0.02    0.11
  -8  -9   8   -0.11    0.15
  -8  -9   8    0.13    0.12
  -8   9   8    0.17    0.11
  -8   9   8    0.01    0.13
  -7  -9   8    0.43    0.13
  -7  -9   8    0.33    0.16
  -7   9   8    0.57    0.16
  -7   9   8    0.40    0.11
  -6  -9   8    7.19    0.30
  -6  -9   8    6.84    0.33
  -6   9   8    7.23    0.33
  -6   9   8    7.39    0.28
  -5  -9   8    0.50    0.13
  -5  -9   8    0.71    0.16
  -5   9   8    0.52    0.15
  -5   9   8    0.70    0.11
  -4  -9   8   -0.01    0.11
  -4  -9   8    0.06    0.09
  -4   9   8    0.13    0.12
  -3  -9   8    5.09    0.26
  -3  -9   8    4.51    0.22
  -3   9   8    4.46    0.26
  -2  -9   8    0.53    0.13
  -2   9   8    0.61    0.14
  -1  -9   8    0.94    0.13
  -1   9   8    0.83    0.15
   0  -9   8    0.17    0.09
   0   9   8    0.26    0.12
   1   9   8    3.08    0.23
   2   9   8    0.24    0.12
  -8 -10   8    0.10    0.15
  -8 -10   8    0.08    0.13
  -8  10   8    0.11    0.10
  -8  10   8    0.28    0.15
  -7 -10   8   -0.13    0.10
  -7 -10   8    0.04    0.14
  -7  10   8    0.23    0.14
  -6 -10   8    1.83    0.19
  -6 -10   8    1.39    0.20
  -6  10   8    1.68    0.20
  -5 -10   8    3.35    0.21
  -5 -10   8    3.19    0.24
  -5  10   8    2.84    0.23
  -5  10   8    3.18    0.17
  -4 -10   8    3.01    0.22
  -4 -10   8    3.09    0.21
  -4  10   8    3.07    0.23
  -3 -10   8    2.84    0.19
  -3 -10   8    2.82    0.21
  -3  10   8    2.74    0.24
  -2 -10   8   26.78    0.56
  -2 -10   8   26.88    0.62
  -2  10   8   26.48    0.67
  -1 -10   8    0.54    0.12
  -1  10   8    0.39    0.12
   0 -10   8    2.74    0.17
   0  10   8    2.60    0.21
   1  10   8    0.67    0.15
   2  10   8    0.23    0.12
  -8 -11   8    0.65    0.18
  -8 -11   8    0.86    0.17
  -8  11   8    1.15    0.19
  -7 -11   8    0.40    0.14
  -7 -11   8   -0.13    0.13
  -7  11   8    0.42    0.15
  -6 -11   8    8.81    0.34
  -6 -11   8    8.69    0.37
  -6  11   8    8.81    0.36
  -5 -11   8    7.60    0.30
  -5 -11   8    6.96    0.32
  -5  11   8    7.64    0.33
  -4 -11   8    9.53    0.33
  -4 -11   8    9.08    0.35
  -4  11   8    9.76    0.37
  -3 -11   8   20.64    0.54
  -3 -11   8   21.10    0.50
  -3  11   8   20.38    0.57
  -2 -11   8    6.01    0.25
  -2 -11   8    5.72    0.26
  -2  11   8    5.23    0.28
  -1 -11   8    5.72    0.24
  -1  11   8    5.87    0.29
   0  11   8    1.00    0.16
   1  11   8   10.31    0.40
   2  11   8    0.08    0.11
  -8 -12   8    0.61    0.19
  -8 -12   8    0.84    0.17
  -8  12   8    0.52    0.16
  -7 -12   8    2.59    0.23
  -7 -12   8    2.48    0.25
  -7  12   8    2.74    0.25
  -6 -12   8    1.44    0.18
  -6 -12   8    1.00    0.18
  -6  12   8    1.08    0.18
  -5 -12   8    4.16    0.26
  -5 -12   8    4.14    0.24
  -5  12   8    4.10    0.26
  -4 -12   8    4.17    0.26
  -4 -12   8    4.46    0.24
  -4  12   8    3.79    0.25
  -3 -12   8    0.80    0.15
  -3 -12   8    1.01    0.15
  -3  12   8    1.10    0.17
  -2 -12   8   14.70    0.39
  -2 -12   8   14.95    0.42
  -2  12   8   13.77    0.45
  -1 -12   8   16.28    0.43
  -1  12   8   15.52    0.49
   0  12   8    1.25    0.18
   1  12   8    0.11    0.12
   2  12   8    1.96    0.22
  -8 -13   8    0.98    0.18
  -8 -13   8    0.27    0.16
  -8  13   8    1.08    0.18
  -7 -13   8   -0.15    0.13
  -7 -13   8    0.17    0.13
  -7  13   8   -0.01    0.12
  -6 -13   8    0.94    0.16
  -6 -13   8    1.03    0.18
  -6  13   8    1.21    0.18
  -5 -13   8    5.76    0.29
  -5 -13   8    6.20    0.30
  -5  13   8    6.12    0.30
  -4 -13   8    9.76    0.34
  -4 -13   8   10.58    0.38
  -4  13   8    9.94    0.38
  -3 -13   8   24.77    0.58
  -3 -13   8   24.28    0.60
  -3  13   8   24.99    0.56
  -3  13   8   25.06    0.65
  -2 -13   8    3.83    0.21
  -2 -13   8    3.84    0.21
  -2  13   8    3.92    0.24
  -2  13   8    3.57    0.20
  -1  13   8    2.62    0.23
   0  13   8    0.13    0.12
   1  13   8    0.25    0.11
   2  13   8    4.19    0.27
  -8 -14   8   -0.02    0.15
  -8 -14   8    0.36    0.15
  -8  14   8    0.16    0.14
  -7 -14   8    3.50    0.25
  -7 -14   8    2.92    0.27
  -7  14   8    2.90    0.24
  -6 -14   8    0.25    0.13
  -6 -14   8    0.37    0.15
  -6  14   8    0.23    0.13
  -5 -14   8    0.33    0.13
  -5 -14   8    0.24    0.13
  -5  14   8    0.17    0.12
  -4 -14   8    7.33    0.30
  -4 -14   8    7.46    0.32
  -4  14   8    6.62    0.31
  -3 -14   8   36.65    0.76
  -3 -14   8   34.95    0.77
  -3  14   8   34.68    0.82
  -3  14   8   35.32    0.72
  -2 -14   8    1.53    0.16
  -2 -14   8    1.43    0.16
  -2  14   8    1.42    0.15
  -2  14   8    1.31    0.18
  -1  14   8    7.69    0.34
   0  14   8    0.13    0.11
   1  14   8    4.86    0.29
   2  14   8    0.75    0.17
  -7 -15   8    1.04    0.20
  -7 -15   8    1.32    0.19
  -7  15   8    0.74    0.17
  -6 -15   8    0.60    0.16
  -6 -15   8    1.00    0.19
  -6  15   8    0.68    0.16
  -5 -15   8    1.26    0.18
  -5 -15   8    1.74    0.19
  -5  15   8    1.61    0.20
  -4 -15   8   10.04    0.36
  -4 -15   8   10.28    0.37
  -4  15   8   10.48    0.39
  -3 -15   8   10.28    0.35
  -3 -15   8   10.56    0.36
  -3  15   8    9.53    0.38
  -3  15   8    9.66    0.32
  -2 -15   8    0.42    0.12
  -2 -15   8    0.79    0.13
  -2  15   8    0.59    0.14
  -2  15   8    0.56    0.11
  -1  15   8    0.11    0.08
  -1  15   8    0.07    0.11
   0  15   8   -0.01    0.10
   1  15   8    0.38    0.14
   2  15   8   -0.06    0.11
  -7 -16   8    7.63    0.37
  -7 -16   8    7.46    0.35
  -7  16   8    7.78    0.35
  -6 -16   8    0.40    0.16
  -6 -16   8    0.39    0.15
  -6  16   8    0.38    0.14
  -5 -16   8   -0.19    0.12
  -5 -16   8    0.26    0.13
  -5  16   8    0.01    0.11
  -4 -16   8    2.92    0.22
  -4 -16   8    2.77    0.21
  -4  16   8    2.70    0.24
  -3 -16   8    0.35    0.12
  -3 -16   8    0.07    0.11
  -3  16   8    0.05    0.08
  -3  16   8    0.12    0.12
  -2 -16   8    0.10    0.11
  -2  16   8    0.00    0.07
  -2  16   8    0.11    0.10
  -1  16   8    2.85    0.22
   0  16   8    0.43    0.14
   1  16   8   -0.06    0.10
  -7 -17   8    0.03    0.14
  -7 -17   8   -0.02    0.15
  -7  17   8    0.02    0.12
  -6 -17   8    0.28    0.14
  -6 -17   8    0.16    0.15
  -6  17   8    0.34    0.14
  -5 -17   8    3.21    0.25
  -5 -17   8    3.39    0.24
  -5  17   8    3.52    0.24
  -4 -17   8    0.16    0.13
  -4 -17   8    0.08    0.12
  -4  17   8    0.29    0.12
  -3 -17   8    6.63    0.29
  -3 -17   8    6.00    0.29
  -3  17   8    6.46    0.31
  -3  17   8    6.28    0.26
  -2 -17   8    0.18    0.11
  -2  17   8    0.03    0.11
  -2  17   8    0.24    0.10
  -1  17   8    0.31    0.13
   0  17   8    2.87    0.23
   1  17   8    4.56    0.29
  -7 -18   8    3.81    0.27
  -7 -18   8    3.26    0.29
  -7  18   8    4.05    0.26
  -6 -18   8    0.43    0.16
  -6 -18   8    0.43    0.16
  -6  18   8    0.68    0.15
  -5 -18   8    2.77    0.24
  -5 -18   8    3.25    0.24
  -5  18   8    2.94    0.23
  -4 -18   8    0.39    0.14
  -4 -18   8    0.28    0.14
  -4  18   8    0.43    0.14
  -3 -18   8    0.01    0.11
  -3 -18   8   -0.07    0.11
  -3  18   8    0.03    0.08
  -3  18   8   -0.05    0.10
  -2 -18   8   -0.08    0.11
  -2  18   8   -0.02    0.11
  -2  18   8    0.01    0.08
  -1 -18   8    1.39    0.17
  -1  18   8    1.21    0.18
   0  18   8    1.59    0.20
   1  18   8    6.87    0.35
  -6 -19   8    2.82    0.26
  -6 -19   8    2.89    0.27
  -6  19   8    3.21    0.23
  -5 -19   8    4.27    0.27
  -5 -19   8    4.03    0.27
  -5  19   8    4.41    0.27
  -4 -19   8   -0.05    0.12
  -4 -19   8    0.12    0.12
  -4  19   8    0.03    0.11
  -3 -19   8    1.82    0.20
  -3  19   8    2.20    0.22
  -2 -19   8   -0.14    0.11
  -2  19   8   -0.03    0.10
  -1 -19   8    3.92    0.24
  -1  19   8    3.94    0.26
   0  19   8    0.27    0.13
   1  19   8    0.60    0.15
  -6 -20   8    1.63    0.21
  -6 -20   8    1.55    0.21
  -6  20   8    1.47    0.18
  -5 -20   8    1.47    0.20
  -5 -20   8    1.29    0.20
  -5  20   8    1.72    0.20
  -4 -20   8    2.04    0.21
  -4 -20   8    1.95    0.22
  -4  20   8    2.10    0.21
  -3 -20   8    2.75    0.24
  -3  20   8    2.89    0.23
  -2 -20   8    0.08    0.12
  -2  20   8    0.55    0.14
  -1 -20   8    2.94    0.22
  -1  20   8    2.85    0.23
   0  20   8    1.27    0.19
  -6 -21   8    2.94    0.26
  -6 -21   8    2.73    0.26
  -6  21   8    2.74    0.22
  -5 -21   8    0.63    0.17
  -5 -21   8    0.51    0.16
  -5  21   8    0.67    0.15
  -4 -21   8    3.14    0.24
  -4  21   8    3.59    0.24
  -3 -21   8    6.89    0.32
  -3  21   8    6.59    0.32
  -2 -21   8    0.44    0.14
  -2  21   8    0.40    0.13
  -1 -21   8    0.93    0.16
  -1  21   8    0.81    0.16
   0  21   8    0.67    0.15
  -5 -22   8    0.98    0.18
  -5 -22   8    1.03    0.19
  -5  22   8    0.85    0.15
  -4 -22   8    0.81    0.18
  -4  22   8    0.72    0.15
  -3 -22   8    0.67    0.16
  -3  22   8    0.51    0.14
  -2 -22   8    2.91    0.23
  -2  22   8    3.03    0.23
  -1 -22   8    1.95    0.20
  -1  22   8    1.83    0.21
  -5 -23   8    0.62    0.17
  -5  23   8    0.44    0.13
  -4 -23   8    5.77    0.31
  -4  23   8    4.94    0.28
  -3 -23   8    5.63    0.30
  -3  23   8    5.89    0.30
  -2 -23   8    0.42    0.15
  -2  23   8    0.78    0.16
  -1 -23   8    2.30    0.22
  -1  23   8    2.34    0.24
  -4 -24   8    0.08    0.14
  -4  24   8    0.17    0.11
  -3 -24   8    1.27    0.20
  -3  24   8    0.81    0.16
  -2 -24   8    2.27    0.23
  -2  24   8    2.47    0.24
  -8   0   9    0.16    0.15
  -8   0   9    0.18    0.11
  -7   0   9   15.96    0.46
  -7   0   9   15.71    0.54
  -6   0   9    0.22    0.10
  -6   0   9    0.29    0.14
  -5   0   9   21.52    0.61
  -4   0   9    0.29    0.13
  -3   0   9    1.05    0.17
  -2   0   9    0.11    0.10
  -1   0   9    0.96    0.15
   0   0   9    0.16    0.10
   1   0   9    0.75    0.14
   2   0   9    0.00    0.10
  -8  -1   9    1.82    0.23
  -8  -1   9    1.56    0.19
  -8   1   9    1.15    0.21
  -8   1   9    1.59    0.19
  -7  -1   9   18.51    0.51
  -7  -1   9   18.05    0.58
  -7   1   9   18.15    0.58
  -7   1   9   18.69    0.51
  -6  -1   9    0.03    0.13
  -6  -1   9    0.18    0.11
  -6   1   9    0.23    0.15
  -6   1   9    0.24    0.10
  -5  -1   9    2.37    0.24
  -5   1   9    2.44    0.24
  -4  -1   9    4.02    0.25
  -4   1   9    3.77    0.25
  -3  -1   9    3.85    0.25
  -3   1   9    4.80    0.26
  -2  -1   9    1.00    0.16
  -2   1   9    0.85    0.15
  -1  -1   9    2.06    0.20
  -1   1   9    1.68    0.19
   0  -1   9    5.93    0.28
   0   1   9    5.55    0.28
   1  -1   9    3.33    0.22
   1   1   9    2.57    0.21
  -8  -2   9    2.89    0.22
  -8  -2   9    2.72    0.27
  -8   2   9    2.83    0.22
  -8   2   9    2.47    0.27
  -7  -2   9   -0.20    0.15
  -7  -2   9    0.20    0.12
  -7   2   9    0.09    0.11
  -7   2   9    0.01    0.14
  -6  -2   9    1.33    0.16
  -6  -2   9    1.18    0.19
  -6   2   9    1.49    0.16
  -6   2   9    1.08    0.20
  -5  -2   9    3.47    0.26
  -5  -2   9    4.15    0.21
  -5   2   9    3.37    0.26
  -4  -2   9    7.79    0.33
  -4   2   9    7.88    0.34
  -3  -2   9    2.13    0.21
  -3   2   9    2.06    0.21
  -2  -2   9    0.12    0.11
  -2   2   9    0.07    0.11
  -1  -2   9    0.01    0.10
  -1   2   9    0.22    0.11
   0  -2   9    0.21    0.11
   0   2   9    0.05    0.10
   1  -2   9    0.18    0.11
   1   2   9    0.24    0.11
  -8  -3   9    0.47    0.18
  -8  -3   9    0.36    0.13
  -8   3   9    0.51    0.14
  -8   3   9    0.39    0.18
  -7  -3   9    0.39    0.13
  -7  -3   9    0.06    0.16
  -7   3   9    0.10    0.15
  -7   3   9    0.16    0.11
  -6  -3   9    1.01    0.15
  -6  -3   9    0.86    0.17
  -6   3   9    0.97    0.13
  -6   3   9    0.72    0.18
  -5  -3   9    3.24    0.20
  -5  -3   9    3.40    0.26
  -5   3   9    3.05    0.23
  -4  -3   9    3.38    0.24
  -4   3   9    3.14    0.25
  -3  -3   9    1.45    0.18
  -3   3   9    1.49    0.19
  -2  -3   9    2.51    0.22
  -2   3   9    2.62    0.23
  -1  -3   9   10.89    0.38
  -1   3   9   11.32    0.40
   0  -3   9    2.46    0.20
   0   3   9    2.89    0.22
   1  -3   9    0.19    0.10
   1   3   9    0.27    0.11
  -8  -4   9    1.56    0.23
  -8  -4   9    1.59    0.19
  -8   4   9    1.84    0.20
  -8   4   9    1.48    0.23
  -7  -4   9    1.10    0.17
  -7  -4   9    0.69    0.18
  -7   4   9    0.97    0.15
  -7   4   9    0.99    0.20
  -6  -4   9    4.28    0.24
  -6  -4   9    3.40    0.27
  -6   4   9    4.39    0.22
  -6   4   9    3.99    0.28
  -5  -4   9    1.54    0.16
  -5  -4   9    1.34    0.20
  -5   4   9    1.56    0.21
  -4  -4   9    0.49    0.15
  -4   4   9    0.33    0.14
  -3  -4   9    1.49    0.19
  -3   4   9    1.45    0.19
  -2  -4   9    1.95    0.20
  -2   4   9    1.68    0.19
  -1  -4   9    4.68    0.25
  -1   4   9    4.50    0.25
   0  -4   9    0.12    0.10
   0   4   9    0.05    0.11
   1  -4   9   18.31    0.51
   1   4   9   19.06    0.55
  -8  -5   9    1.55    0.23
  -8  -5   9    2.03    0.21
  -8   5   9    1.67    0.23
  -8   5   9    1.95    0.20
  -7  -5   9    0.30    0.12
  -7  -5   9    0.04    0.14
  -7   5   9    0.19    0.10
  -7   5   9    0.06    0.15
  -6  -5   9    2.66    0.26
  -6  -5   9    2.76    0.20
  -6   5   9    2.18    0.24
  -5  -5   9    0.72    0.13
  -5  -5   9    0.66    0.16
  -5   5   9    0.36    0.14
  -4  -5   9    1.60    0.20
  -4   5   9    1.57    0.20
  -3  -5   9    6.37    0.30
  -3   5   9    6.41    0.31
  -2  -5   9    0.01    0.11
  -2   5   9    0.14    0.11
  -1  -5   9    0.34    0.12
  -1   5   9    0.28    0.13
   0  -5   9    2.13    0.19
   0   5   9    1.87    0.20
   1   5   9    0.22    0.12
  -8  -6   9    2.88    0.25
  -8  -6   9    2.69    0.28
  -8   6   9    3.08    0.28
  -8   6   9    3.15    0.22
  -7  -6   9    1.49    0.22
  -7  -6   9    1.99    0.20
  -7   6   9    1.80    0.22
  -7   6   9    1.91    0.18
  -6  -6   9    0.80    0.18
  -6  -6   9    0.98    0.15
  -6   6   9    0.56    0.17
  -5  -6   9    0.87    0.14
  -5  -6   9    0.58    0.16
  -5   6   9    0.81    0.17
  -4  -6   9    1.52    0.20
  -4   6   9    1.58    0.20
  -3  -6   9    7.16    0.31
  -3   6   9    6.63    0.32
  -2  -6   9    4.19    0.25
  -2   6   9    4.71    0.27
  -1  -6   9    3.99    0.24
  -1   6   9    3.81    0.25
   0  -6   9    1.66    0.17
   0   6   9    1.51    0.19
   1   6   9    0.72    0.15
  -8  -7   9   -0.01    0.16
  -8  -7   9    0.14    0.12
  -8   7   9    0.01    0.15
  -8   7   9    0.14    0.11
  -7  -7   9    0.46    0.13
  -7  -7   9    0.34    0.15
  -7   7   9    0.42    0.11
  -7   7   9    0.29    0.16
  -6  -7   9   -0.07    0.14
  -6  -7   9    0.12    0.11
  -6   7   9    0.31    0.14
  -5  -7   9    0.18    0.11
  -5  -7   9    0.04    0.13
  -5   7   9    0.01    0.12
  -4  -7   9    0.59    0.15
  -4   7   9    0.49    0.15
  -3  -7   9    0.92    0.16
  -3   7   9    1.22    0.18
  -2  -7   9   16.25    0.47
  -2   7   9   15.58    0.49
  -1  -7   9    5.22    0.26
  -1   7   9    5.00    0.27
   0  -7   9    0.24    0.11
   0   7   9    0.14    0.11
   1   7   9    0.71    0.15
  -8  -8   9    0.00    0.16
  -8  -8   9    0.22    0.13
  -8   8   9    0.04    0.15
  -8   8   9    0.16    0.11
  -7  -8   9    0.54    0.18
  -7  -8   9    0.25    0.12
  -7   8   9    0.56    0.17
  -7   8   9    0.43    0.12
  -6  -8   9    3.48    0.25
  -6  -8   9    3.39    0.23
  -6   8   9    3.13    0.25
  -5  -8   9    7.57    0.31
  -5  -8   9    7.38    0.34
  -5   8   9    6.54    0.34
  -4  -8   9    5.83    0.30
  -4   8   9    6.34    0.32
  -3  -8   9   13.72    0.44
  -3   8   9   13.39    0.46
  -2  -8   9    0.33    0.13
  -2   8   9    0.31    0.12
  -1  -8   9   11.19    0.37
  -1   8   9   10.69    0.41
   0   8   9    1.85    0.21
   1   8   9    0.03    0.11
  -8  -9   9    1.72    0.23
  -8  -9   9    1.71    0.21
  -8   9   9    1.75    0.23
  -8   9   9    1.92    0.20
  -7  -9   9    1.23    0.17
  -7  -9   9    1.06    0.20
  -7   9   9    1.10    0.20
  -7   9   9    1.01    0.15
  -6  -9   9    5.76    0.28
  -6  -9   9    5.46    0.32
  -6   9   9    5.09    0.31
  -5  -9   9    7.18    0.34
  -5  -9   9    8.00    0.32
  -5   9   9    7.38    0.35
  -4  -9   9    0.18    0.13
  -4   9   9    0.18    0.12
  -3  -9   9    4.71    0.27
  -3   9   9    4.69    0.28
  -2  -9   9    1.29    0.17
  -2   9   9    1.69    0.20
  -1  -9   9    3.05    0.21
  -1   9   9    2.95    0.24
   0   9   9    3.26    0.24
   1   9   9    2.01    0.22
  -7 -10   9    1.03    0.20
  -7 -10   9    0.92    0.17
  -7  10   9    1.10    0.19
  -6 -10   9    0.07    0.12
  -6 -10   9    0.12    0.14
  -6  10   9    0.06    0.14
  -5 -10   9    2.27    0.23
  -5 -10   9    2.45    0.21
  -5  10   9    2.51    0.25
  -4 -10   9    0.60    0.14
  -4 -10   9    0.42    0.15
  -4  10   9    0.53    0.15
  -3 -10   9    0.06    0.12
  -3  10   9    0.14    0.12
  -2 -10   9    2.45    0.20
  -2  10   9    2.19    0.23
  -1 -10   9    0.03    0.10
  -1  10   9    0.11    0.12
   0  10   9    0.93    0.17
   1  10   9    0.14    0.12
  -7 -11   9    0.13    0.14
  -7 -11   9    0.27    0.13
  -7  11   9    0.22    0.14
  -6 -11   9    0.35    0.13
  -6 -11   9    0.25    0.15
  -6  11   9    0.11    0.14
  -5 -11   9    1.88    0.22
  -5 -11   9    1.77    0.19
  -5  11   9    1.44    0.20
  -4 -11   9    1.48    0.20
  -4 -11   9    1.46    0.17
  -4  11   9    1.31    0.19
  -3 -11   9    1.18    0.17
  -3  11   9    1.70    0.21
  -2 -11   9    6.13    0.28
  -2  11   9    5.62    0.30
  -1  11   9    0.12    0.12
   0  11   9    4.39    0.27
   1  11   9    2.63    0.25
  -7 -12   9    0.50    0.16
  -7 -12   9    0.89    0.17
  -7  12   9    0.47    0.16
  -6 -12   9    0.11    0.13
  -6 -12   9    0.35    0.16
  -6  12   9    0.26    0.15
  -5 -12   9    3.00    0.22
  -5 -12   9    2.33    0.24
  -5  12   9    2.18    0.23
  -4 -12   9    2.64    0.24
  -4 -12   9    2.78    0.21
  -4  12   9    2.57    0.24
  -3 -12   9    0.75    0.15
  -3  12   9    0.55    0.14
  -2 -12   9    1.30    0.17
  -2  12   9    1.03    0.17
  -1  12   9    0.18    0.12
   0  12   9    1.09    0.18
   1  12   9    4.10    0.28
  -7 -13   9    0.28    0.16
  -7 -13   9    0.35    0.15
  -7  13   9    0.33    0.15
  -6 -13   9    1.00    0.19
  -6 -13   9    1.48    0.19
  -6  13   9    1.09    0.19
  -5 -13   9   -0.13    0.12
  -5 -13   9   -0.08    0.11
  -5  13   9    0.08    0.13
  -4 -13   9    1.75    0.19
  -4 -13   9    2.13    0.22
  -4  13   9    1.70    0.21
  -3 -13   9    1.10    0.17
  -3  13   9    1.25    0.18
  -2 -13   9    3.05    0.21
  -2  13   9    2.92    0.24
  -1  13   9    0.91    0.17
   0  13   9    4.44    0.28
  -7 -14   9    1.91    0.24
  -7 -14   9    1.93    0.23
  -7  14   9    1.80    0.22
  -6 -14   9    2.08    0.24
  -6 -14   9    1.99    0.22
  -6  14   9    1.93    0.23
  -5 -14   9    0.94    0.18
  -5 -14   9    1.05    0.17
  -5  14   9    0.94    0.17
  -4 -14   9    1.15    0.19
  -4 -14   9    1.24    0.17
  -4  14   9    1.05    0.18
  -3 -14   9    0.01    0.11
  -3  14   9    0.41    0.14
  -2  14   9   -0.01    0.11
  -1  14   9    1.19    0.18
   0  14   9    0.77    0.17
  -6 -15   9    1.10    0.20
  -6 -15   9    0.98    0.18
  -6  15   9    0.99    0.18
  -5 -15   9    2.71    0.24
  -5 -15   9    2.70    0.25
  -5  15   9    3.10    0.25
  -4 -15   9    0.01    0.13
  -4 -15   9   -0.09    0.11
  -4  15   9    0.08    0.12
  -3 -15   9    0.69    0.15
  -3  15   9    0.59    0.15
  -2  15   9    0.44    0.15
  -1  15   9   -0.01    0.10
   0  15   9    0.21    0.13
  -6 -16   9    2.06    0.23
  -6 -16   9    2.44    0.24
  -6  16   9    2.13    0.23
  -5 -16   9    1.45    0.20
  -5 -16   9    2.10    0.22
  -5  16   9    1.72    0.21
  -4 -16   9    3.93    0.26
  -4 -16   9    3.62    0.25
  -4  16   9    3.80    0.26
  -3  16   9    1.45    0.19
  -2  16   9    1.62    0.21
  -1  16   9    2.93    0.26
   0  16   9    0.47    0.15
  -6 -17   9    1.07    0.20
  -6 -17   9    1.04    0.19
  -6  17   9    1.19    0.19
  -5 -17   9    0.18    0.15
  -5 -17   9    0.09    0.13
  -5  17   9    0.05    0.12
  -4 -17   9   -0.10    0.12
  -4 -17   9    0.17    0.13
  -4  17   9   -0.10    0.11
  -3  17   9    0.55    0.15
  -2  17   9    3.57    0.26
  -1  17   9    0.14    0.12
  -5 -18   9    0.20    0.14
  -5 -18   9    0.19    0.15
  -5  18   9    0.17    0.12
  -4 -18   9   10.21    0.39
  -4 -18   9   10.33    0.39
  -4  18   9   10.54    0.41
  -3 -18   9    1.43    0.19
  -3  18   9    1.27    0.19
  -2  18   9    2.93    0.26
  -1  18   9    0.44    0.14
  -5 -19   9    0.53    0.17
  -5 -19   9    0.13    0.14
  -5  19   9    0.25    0.13
  -4 -19   9    1.04    0.18
  -4  19   9    1.30    0.19
  -3 -19   9    1.19    0.18
  -3  19   9    1.06    0.18
  -2  19   9    0.33    0.14
  -4 -20   9   -0.05    0.14
  -4  20   9    0.21    0.13
  -3 -20   9   -0.18    0.12
  -3  20   9    0.12    0.12
  -7   0  10    0.02    0.14
  -6   0  10    0.77    0.19
  -5   0  10    0.11    0.13
  -4   0  10    2.60    0.25
  -3   0  10    0.04    0.12
  -2   0  10    0.60    0.15
  -1   0  10    0.16    0.12
   0   0  10    2.96    0.22
  -7  -1  10    4.42    0.32
  -7   1  10    4.97    0.31
  -6  -1  10    0.69    0.19
  -6   1  10    0.80    0.18
  -5  -1  10    0.68    0.17
  -5   1  10    0.95    0.19
  -4  -1  10    1.63    0.22
  -4   1  10    1.69    0.22
  -3  -1  10    0.11    0.13
  -3   1  10    0.17    0.13
  -2  -1  10    0.48    0.15
  -2   1  10    0.13    0.12
  -1  -1  10    0.25    0.12
  -1   1  10    0.24    0.12
   0  -1  10    1.59    0.19
   0   1  10    2.20    0.22
  -7  -2  10    0.39    0.18
  -7   2  10    0.16    0.15
  -6  -2  10    0.00    0.13
  -6   2  10    0.04    0.15
  -5  -2  10    0.32    0.16
  -5   2  10    0.67    0.18
  -4  -2  10    0.19    0.14
  -4   2  10    0.08    0.14
  -3  -2  10    0.92    0.18
  -3   2  10    0.87    0.17
  -2  -2  10    5.76    0.30
  -2   2  10    6.02    0.31
  -1  -2  10    0.20    0.12
  -1   2  10    0.23    0.12
   0  -2  10    1.33    0.17
   0   2  10    0.93    0.16
  -7  -3  10    0.25    0.17
  -7   3  10    0.24    0.17
  -6  -3  10    0.31    0.17
  -6   3  10    0.40    0.16
  -5  -3  10    0.42    0.16
  -5   3  10    0.58    0.17
  -4  -3  10    1.96    0.22
  -4   3  10    2.15    0.24
  -3  -3  10    2.45    0.24
  -3   3  10    2.78    0.25
  -2  -3  10    3.83    0.25
  -2   3  10    3.56    0.24
  -1  -3  10    1.35    0.18
  -1   3  10    1.38    0.19
   0  -3  10    0.23    0.12
   0   3  10    0.15    0.12
  -7  -4  10   -0.02    0.14
  -7  -4  10    0.12    0.12
  -7   4  10    0.24    0.17
  -6  -4  10    0.75    0.19
  -6   4  10    0.72    0.19
  -5  -4  10   -0.07    0.13
  -5   4  10   -0.07    0.13
  -4  -4  10    5.92    0.32
  -4   4  10    5.30    0.32
  -3  -4  10    0.37    0.14
  -3   4  10    0.04    0.13
  -2  -4  10    1.47    0.20
  -2   4  10    1.49    0.20
  -1  -4  10    1.11    0.16
  -1   4  10    1.04    0.18
  -7  -5  10    5.19    0.33
  -7  -5  10    4.78    0.26
  -7   5  10    5.43    0.33
  -6  -5  10    9.40    0.42
  -6   5  10   10.20    0.43
  -5  -5  10    6.53    0.34
  -5   5  10    5.97    0.34
  -4  -5  10    2.04    0.23
  -4   5  10    2.11    0.24
  -3  -5  10    0.80    0.17
  -3   5  10    0.59    0.16
  -2  -5  10    0.21    0.13
  -2   5  10    0.21    0.13
  -1  -5  10    1.59    0.18
  -1   5  10    1.57    0.20
  -7  -6  10    1.23    0.22
  -7  -6  10    1.40    0.18
  -7   6  10    1.10    0.20
  -6  -6  10    0.24    0.16
  -6   6  10    0.39    0.17
  -5  -6  10    1.03    0.19
  -5   6  10    0.90    0.19
  -4  -6  10    0.12    0.13
  -4   6  10    0.08    0.14
  -3  -6  10    1.31    0.19
  -3   6  10    1.25    0.20
  -2  -6  10    0.15    0.12
  -2   6  10    0.27    0.13
  -1  -6  10    0.29    0.12
  -1   6  10    0.52    0.15
  -6  -7  10    0.70    0.19
  -6   7  10    0.45    0.17
  -5  -7  10    0.40    0.16
  -5   7  10    0.33    0.16
  -4  -7  10    0.83    0.18
  -4   7  10    0.93    0.18
  -3  -7  10    2.01    0.21
  -3   7  10    1.77    0.22
  -2  -7  10    5.52    0.29
  -2   7  10    5.81    0.32
  -1  -7  10    0.19    0.11
  -1   7  10    0.23    0.13
  -6  -8  10    0.96    0.19
  -6   8  10    0.66    0.18
  -5  -8  10    3.53    0.27
  -5   8  10    3.08    0.28
  -4  -8  10    0.24    0.14
  -4   8  10    0.06    0.13
  -3  -8  10   17.28    0.53
  -3   8  10   16.25    0.54
  -2  -8  10   19.96    0.56
  -2   8  10   19.53    0.60
  -1   8  10    2.01    0.23
  -6  -9  10    0.14    0.15
  -6   9  10    0.34    0.16
  -5  -9  10    1.94    0.24
  -5   9  10    1.76    0.23
  -4  -9  10    0.14    0.14
  -4   9  10    0.27    0.14
  -3  -9  10    5.24    0.30
  -3   9  10    5.10    0.31
  -2  -9  10    0.76    0.15
  -2   9  10    0.63    0.17
  -1   9  10    0.41    0.14
  -6 -10  10    0.01    0.15
  -6  10  10    0.51    0.17
  -5 -10  10    0.62    0.18
  -5  10  10    0.33    0.15
  -4 -10  10    0.25    0.14
  -4  10  10    0.12    0.14
  -3 -10  10    0.04    0.12
  -3  10  10    0.00    0.12
  -2 -10  10    0.39    0.13
  -2  10  10    0.20    0.13
  -1  10  10    0.69    0.16
  -6 -11  10    0.30    0.14
  -6 -11  10    0.30    0.17
  -6  11  10    0.49    0.16
  -5 -11  10    1.83    0.23
  -5  11  10    2.22    0.25
  -4 -11  10    0.58    0.16
  -4  11  10    0.75    0.17
  -3 -11  10    4.92    0.29
  -3  11  10    4.57    0.30
  -2  11  10    0.31    0.14
  -5 -12  10    0.12    0.14
  -5  12  10    0.26    0.15
  -4 -12  10    1.21    0.19
  -4  12  10    0.95    0.19
  -3 -12  10    1.62    0.20
  -3  12  10    1.48    0.20
  -2  12  10    0.46    0.15
  -5 -13  10    0.81    0.18
  -5  13  10    1.48    0.21
  -4 -13  10    3.78    0.27
  -4  13  10    3.64    0.27
  -3 -13  10    1.25    0.19
  -3  13  10    1.32    0.20
  -2  13  10    0.09    0.13
  -4 -14  10    1.38    0.20
  -4  14  10    1.84    0.23
  -3  14  10    9.65    0.42
   0   0   0    0.00    0.00
;
_shelx_hkl_checksum     41388
_shelx_res_file
;
    34.res created by SHELXL-2014/7
TITL 34 in P2(1)/n
CELL 0.71073   7.0640  25.2362   7.6494  90.000 113.243  90.000
ZERR    4.00   0.0001   0.0004   0.0001   0.000   0.001   0.000
LATT 1
SYMM 0.5-X, 0.5+Y, 0.5-Z
SFAC C  H  N  Cl
UNIT 52  48  20  4
L.S. 10
ACTA
BOND
FMAP 2
PLAN 30
CONF
BOND $H
SIZE 0.4 0.3 0.05
EQIV $3 -x+1, -y, -z+2
HTAB N5 N3_$3
FREE C9   N4
TEMP -173
WGHT    0.047000    0.640800
FVAR       0.17481
C1    1   -0.390013   -0.065150    0.477597    11.00000    0.01387    0.02178 =
         0.02431    0.00080    0.00364   -0.00126
AFIX 137
H1A   2   -0.403949   -0.054191    0.594856    11.00000   -1.50000
H1B   2   -0.490326   -0.093109    0.415350    11.00000   -1.50000
H1C   2   -0.415388   -0.034691    0.391851    11.00000   -1.50000
AFIX   0
C2    1   -0.178347   -0.085552    0.524189    11.00000    0.01540    0.01708 =
         0.01454    0.00203    0.00382   -0.00248
C3    1   -0.125437   -0.131986    0.462227    11.00000    0.01831    0.01687 =
         0.01610   -0.00059    0.00503   -0.00412
AFIX  43
H3    2   -0.230326   -0.154351    0.378631    11.00000   -1.20000
AFIX   0
C4    1    0.083233   -0.146987    0.521195    11.00000    0.02099    0.01551 =
         0.01628   -0.00001    0.00895   -0.00132
C5    1    0.139547   -0.198269    0.455576    11.00000    0.02528    0.01779 =
         0.02203   -0.00461    0.01091   -0.00132
AFIX 137
H5C   2    0.281333   -0.196232    0.463726    11.00000   -1.50000
H5B   2    0.045675   -0.204960    0.323480    11.00000   -1.50000
H5A   2    0.128484   -0.227175    0.536580    11.00000   -1.50000
AFIX   0
C6    1    0.184342   -0.072411    0.698649    11.00000    0.01444    0.01597 =
         0.01609    0.00119    0.00638   -0.00076
C7    1    0.171253    0.000808    0.826973    11.00000    0.01533    0.01467 =
         0.01556    0.00059    0.00597   -0.00023
C8    1    0.137304    0.087415    0.966200    11.00000    0.01762    0.01464 =
         0.01441    0.00172    0.00627    0.00180
C9    1   -0.077529    0.089988    0.897047    11.00000    0.01680    0.01798 =
         0.01784   -0.00021    0.00560    0.00064
AFIX  43
H9    2   -0.158991    0.061310    0.826188    11.00000   -1.20000
AFIX   0
C10   1   -0.171281    0.134819    0.932664    11.00000    0.01859    0.02235 =
         0.01922    0.00243    0.00676    0.00526
AFIX  43
H10   2   -0.317210    0.136594    0.887054    11.00000   -1.20000
AFIX   0
C11   1   -0.053165    0.176741    1.034005    11.00000    0.02710    0.01670 =
         0.01659    0.00260    0.00921    0.00729
C12   1    0.160085    0.174483    1.106315    11.00000    0.02642    0.01555 =
         0.01740    0.00057    0.00737    0.00026
AFIX  43
H12   2    0.240392    0.203142    1.178487    11.00000   -1.20000
AFIX   0
C13   1    0.254654    0.129898    1.072007    11.00000    0.01889    0.01621 =
         0.01840    0.00055    0.00557    0.00024
AFIX  43
H13   2    0.400760    0.128118    1.120800    11.00000   -1.20000
AFIX   0
CL1   4   -0.174155    0.233843    1.066395    11.00000    0.03686    0.02176 =
         0.02714    0.00019    0.01167    0.01310
H1    2    0.377836    0.044654    1.006045    11.00000    0.02257
N1    3   -0.017406   -0.056098    0.641116    11.00000    0.01416    0.01381 =
         0.01595   -0.00015    0.00531   -0.00049
N3    3    0.306966   -0.036479    0.817676    11.00000    0.01405    0.01533 =
         0.01904   -0.00188    0.00610   -0.00032
N5    3    0.246063    0.044423    0.937494    11.00000    0.01277    0.01575 =
         0.02032   -0.00311    0.00399    0.00022
N4    3   -0.028366   -0.008284    0.722446    11.00000    0.01494    0.01341 =
         0.01754   -0.00127    0.00497   -0.00029
N2    3    0.237442   -0.117664    0.638964    11.00000    0.01770    0.01615 =
         0.01921   -0.00154    0.00844   -0.00106
HKLF 4
REM  34 in P2(1)/n
REM R1 =  0.0389 for    3347 Fo > 4sig(Fo)  and  0.0459 for all    3837 data
REM    178 parameters refined using      0 restraints
END
WGHT      0.0506      0.5832
REM Highest difference peak  0.471,  deepest hole -0.331,  1-sigma level  0.057
Q1    1   0.0341  0.0886  0.9421  11.00000  0.05    0.47
Q2    1   0.0806 -0.0666  0.6824  11.00000  0.05    0.46
Q3    1  -0.0230 -0.1367  0.4832  11.00000  0.05    0.44
Q4    1   0.1992  0.1090  1.0160  11.00000  0.05    0.43
Q5    1   0.0560  0.1717  1.0797  11.00000  0.05    0.43
Q6    1   0.1030 -0.1714  0.4787  11.00000  0.05    0.42
Q7    1  -0.2800 -0.0732  0.5130  11.00000  0.05    0.41
Q8    1   0.1992  0.1523  1.0706  11.00000  0.05    0.41
Q9    1  -0.1397 -0.1054  0.4726  11.00000  0.05    0.41
Q10   1  -0.1087  0.1538  0.9996  11.00000  0.05    0.40
Q11   1  -0.1106  0.1143  0.9126  11.00000  0.05    0.40
Q12   1   0.2380 -0.0190  0.8249  11.00000  0.05    0.37
Q13   1   0.2534 -0.0546  0.7594  11.00000  0.05    0.34
Q14   1  -0.2801  0.2189  1.0381  11.00000  0.05    0.33
Q15   1   0.1551 -0.1314  0.5804  11.00000  0.05    0.33
Q16   1   0.1808  0.0657  0.9448  11.00000  0.05    0.32
Q17   1   0.0700 -0.0065  0.7982  11.00000  0.05    0.31
Q18   1  -0.0993 -0.0732  0.5924  11.00000  0.05    0.31
Q19   1   0.2034  0.0238  0.8844  11.00000  0.05    0.28
Q20   1   0.4068 -0.0428  0.8803  11.00000  0.05    0.27
Q21   1  -0.0357 -0.0320  0.6750  11.00000  0.05    0.26
Q22   1   0.2061 -0.0968  0.6526  11.00000  0.05    0.26
Q23   1  -0.1793  0.2345  1.1776  11.00000  0.05    0.25
Q24   1   0.3393 -0.1232  0.6927  11.00000  0.05    0.25
Q25   1  -0.0850 -0.0034  0.7808  11.00000  0.05    0.21
Q26   1  -0.1643  0.2357  0.9588  11.00000  0.05    0.21
Q27   1  -0.1231  0.0078  0.6800  11.00000  0.05    0.20
Q28   1  -0.1091  0.1989  1.0376  11.00000  0.05    0.19
Q29   1   0.3448 -0.0304  0.7651  11.00000  0.05    0.18
Q30   1  -0.3702  0.1917  0.9378  11.00000  0.05    0.17
;
_shelx_res_checksum     88927
