# Supplementary material for: Synthesis and crystal structure of N-(4-chloro­phen­yl)-5,7-dimethyl-1,2,4-triazolo[1,5-a]pyrimidin-2-amine
Source: Acta Crystallogr E Crystallogr Commun. 2017 Jan 1;73(Pt 1):35–7. doi: 10.1107/S2056989016019629 (PMC5209766; doi:10.1107/S2056989016019629)
Supplement: Supplementary file 2 [file e-73-00035-Isup2.hkl]

data_I                                                                          
_shelx_title ' 34 in P2(1)/n'                                                   
_shelx_refln_list_code          4                                               
_shelx_F_calc_maximum      177.10                                               
_exptl_crystal_F_000       568.00                                               
_reflns_d_resolution_high  0.6983                                               
                                                                                
loop_                                                                           
 _space_group_symop_operation_xyz                                               
 'x, y, z'                                                                      
 '-x+1/2, y+1/2, -z+1/2'                                                        
 '-x, -y, -z'                                                                   
 'x-1/2, -y-1/2, z-1/2'                                                         
                                                                                
_cell_length_a     7.0640                                                       
_cell_length_b    25.2362                                                       
_cell_length_c     7.6494                                                       
_cell_angle_alpha  90.000                                                       
_cell_angle_beta  113.243                                                       
_cell_angle_gamma  90.000                                                       
                                                                                
_shelx_F_squared_multiplier     1.000                                           
                                                                                
loop_                                                                           
 _refln_index_h                                                                 
 _refln_index_k                                                                 
 _refln_index_l                                                                 
 _refln_F_squared_calc                                                          
 _refln_F_squared_meas                                                          
 _refln_F_squared_sigma                                                         
 _refln_observed_status                                                         
   2   0   0       7129.85       7586.72       118.46 o                         
   4   0   0        153.53        157.74         3.58 o                         
   6   0   0        573.22        581.15        14.07 o                         
   8   0   0         20.64         27.16         4.25 o                         
   1   1   0      14203.76      14587.31       100.53 o                         
   2   1   0       4703.26       4743.09        42.57 o                         
   3   1   0        390.43        457.49         5.47 o                         
   4   1   0         76.40         56.60         1.58 o                         
   5   1   0        384.97        410.45        10.63 o                         
   6   1   0         96.72         69.04         4.91 o                         
   7   1   0         65.74         68.72         5.24 o                         
   8   1   0          1.87          3.24         1.82 o                         
   9   1   0         92.36        108.34         4.28 o                         
   0   2   0       3321.88       3509.70        31.86 o                         
   1   2   0         33.49         51.88         1.52 o                         
   2   2   0        321.16        329.87         3.89 o                         
   3   2   0          5.47         13.16         1.26 o                         
   4   2   0        812.98        864.16         9.71 o                         
   5   2   0         74.73         56.38         2.65 o                         
   6   2   0         41.77         45.48         4.25 o                         
   7   2   0        160.15        123.56         4.63 o                         
   8   2   0         29.34         28.52         2.58 o                         
   9   2   0        288.29        311.21         6.80 o                         
   1   3   0       3203.07       3310.63        19.34 o                         
   2   3   0       1458.46       1565.26        11.29 o                         
   3   3   0       3349.31       3562.23        75.26 o                         
   4   3   0       1339.29       1349.83        13.84 o                         
   5   3   0        134.33        146.27         5.89 o                         
   6   3   0          8.06          8.91         1.87 o                         
   7   3   0         16.60         18.87         2.06 o                         
   8   3   0        360.72        409.85         7.35 o                         
   9   3   0          7.14         14.79         3.44 o                         
   0   4   0        545.98        602.97         6.94 o                         
   1   4   0       2631.22       2687.50        15.72 o                         
   2   4   0         67.47         80.21         1.31 o                         
   3   4   0        877.96        945.16         8.46 o                         
   4   4   0         33.47         53.77         1.95 o                         
   5   4   0          9.27          4.19         1.19 o                         
   6   4   0        919.78        832.61        10.43 o                         
   7   4   0          5.81          5.58         1.63 o                         
   8   4   0        104.84        116.67         4.03 o                         
   9   4   0        165.43        194.86         6.71 o                         
   1   5   0        770.26        762.64         4.81 o                         
   2   5   0        875.85        840.46         5.91 o                         
   3   5   0         71.06        109.02         1.75 o                         
   4   5   0        523.67        533.83         6.00 o                         
   5   5   0         42.09         40.11         2.14 o                         
   6   5   0        347.79        309.05         6.82 o                         
   7   5   0         65.01         49.11         2.77 o                         
   8   5   0          3.91          5.24         3.27 o                         
   9   5   0         15.69         27.52         3.47 o                         
   0   6   0       1565.36       1558.74        17.59 o                         
   1   6   0        445.91        511.63         3.45 o                         
   2   6   0       1040.31       1045.65         6.69 o                         
   3   6   0          2.90          4.60         0.63 o                         
   4   6   0        198.48        181.29         2.55 o                         
   5   6   0        839.59        793.19         9.54 o                         
   6   6   0         79.76         91.56         3.07 o                         
   7   6   0        137.09        132.12         3.82 o                         
   8   6   0          2.20         -1.31         2.62 o                         
   9   6   0         34.70         38.83         4.58 o                         
   1   7   0          0.46          4.26         0.42 o                         
   2   7   0        622.39        601.59         4.18 o                         
   3   7   0        501.35        475.06         4.39 o                         
   4   7   0       1110.78       1099.19         9.85 o                         
   5   7   0        448.14        425.48         6.18 o                         
   6   7   0        396.25        413.04         6.42 o                         
   7   7   0          1.05          0.17         1.66 o                         
   8   7   0          2.91         10.47         3.27 o                         
   9   7   0         20.76         29.49         3.68 o                         
   0   8   0        151.00        182.37         3.21 o                         
   1   8   0       1494.44       1520.40         9.34 o                         
   2   8   0       1132.79       1166.67         7.46 o                         
   3   8   0        142.62        182.32         2.32 o                         
   4   8   0         13.37         11.99         1.36 o                         
   5   8   0         50.50         56.00         2.45 o                         
   6   8   0         14.29         22.51         1.87 o                         
   7   8   0          1.66          1.42         1.96 o                         
   8   8   0          2.94          2.13         2.31 o                         
   9   8   0         47.46         58.26         4.47 o                         
   1   9   0        577.61        594.29         4.12 o                         
   2   9   0         67.38         56.16         0.94 o                         
   3   9   0       2152.81       2213.68        16.25 o                         
   4   9   0        545.80        488.76         4.84 o                         
   5   9   0         70.96         71.98         2.25 o                         
   6   9   0          8.02         12.91         1.73 o                         
   7   9   0          0.90         -1.16         2.62 o                         
   8   9   0         52.53         60.94         4.38 o                         
   9   9   0          3.25          8.18         4.25 o                         
   0  10   0       1039.62       1033.46        10.66 o                         
   1  10   0       2981.68       3253.60        19.33 o                         
   2  10   0        320.22        317.65         2.93 o                         
   3  10   0        225.24        238.77         2.79 o                         
   4  10   0         10.88         17.32         1.21 o                         
   5  10   0        990.87        933.57         9.34 o                         
   6  10   0          9.78         10.47         1.58 o                         
   7  10   0        208.89        216.08         6.33 o                         
   8  10   0          8.77         11.41         5.56 o                         
   1  11   0        425.22        537.10         4.23 o                         
   2  11   0        741.63        806.28         6.94 o                         
   3  11   0          1.16          1.49         0.44 o                         
   4  11   0          6.60          8.77         1.02 o                         
   5  11   0         18.87         23.96         1.65 o                         
   6  11   0          2.13          0.15         1.72 o                         
   7  11   0          8.73         17.53         2.78 o                         
   8  11   0          1.84         -0.33         2.31 o                         
   0  12   0         22.34         18.98         1.16 o                         
   1  12   0        483.53        473.18         4.43 o                         
   2  12   0       1210.84       1397.95        11.03 o                         
   3  12   0         26.07         25.32         0.79 o                         
   4  12   0        889.00        866.84         8.44 o                         
   5  12   0        617.09        606.58         6.84 o                         
   6  12   0        509.39        491.76         9.69 o                         
   7  12   0        530.85        508.80        16.03 o                         
   8  12   0        339.79        366.84        15.22 o                         
   1  13   0       1946.15       2127.99        15.71 o                         
   2  13   0        414.05        447.41         4.62 o                         
   3  13   0       2006.65       1976.92        17.13 o                         
   4  13   0        478.05        468.35         5.27 o                         
   5  13   0        684.10        637.01         8.71 o                         
   6  13   0          7.00          6.65         1.68 o                         
   7  13   0         11.32         13.52         2.75 o                         
   8  13   0          2.74          6.49         2.65 o                         
   0  14   0        428.93        490.63         9.44 o                         
   1  14   0        475.93        437.36         4.31 o                         
   2  14   0        182.78        185.37         3.10 o                         
   3  14   0         21.62         20.98         1.75 o                         
   4  14   0        171.30        155.04         3.69 o                         
   5  14   0         80.30         86.19         3.42 o                         
   6  14   0         49.54         42.94         2.74 o                         
   7  14   0         21.81         26.51         3.24 o                         
   8  14   0          2.01          1.43         2.51 o                         
   1  15   0         43.39         48.71         1.39 o                         
   2  15   0          9.08          9.59         1.13 o                         
   3  15   0        110.68        103.68         2.61 o                         
   4  15   0         18.29         18.10         1.73 o                         
   5  15   0         78.18         66.39         2.84 o                         
   6  15   0         10.49         11.38         1.82 o                         
   7  15   0         29.33         39.27         3.81 o                         
   8  15   0         42.36         55.86         9.16 o                         
   0  16   0       1141.32       1170.07        12.39 o                         
   1  16   0        438.88        439.46         5.24 o                         
   2  16   0          6.35          9.27         1.22 o                         
   3  16   0         14.12         13.82         1.38 o                         
   4  16   0         31.28         25.02         2.06 o                         
   5  16   0         31.63         30.89         2.89 o                         
   6  16   0         51.77         50.23         2.93 o                         
   7  16   0         74.85         77.05         4.71 o                         
   8  16   0        159.22        159.41         6.43 o                         
   1  17   0        323.27        349.41         5.95 o                         
   2  17   0         91.09         96.15         2.53 o                         
   3  17   0        124.43        124.86         2.93 o                         
   4  17   0        179.89        194.00         4.34 o                         
   5  17   0       1442.54       1407.28        16.15 o                         
   6  17   0          0.01         -0.03         1.54 o                         
   7  17   0         15.18         15.13         2.98 o                         
   8  17   0          0.63         -2.03         2.42 o                         
   0  18   0         10.25          6.29         1.19 o                         
   1  18   0        434.21        433.73         4.58 o                         
   2  18   0         67.53         72.03         2.36 o                         
   3  18   0        569.97        566.75         6.91 o                         
   4  18   0        623.14        582.88         8.37 o                         
   5  18   0         52.55         51.48         2.93 o                         
   6  18   0          3.14          1.22         1.46 o                         
   7  18   0        134.20        144.19         6.54 o                         
   8  18   0          4.42         11.45         4.58 o                         
   1  19   0        166.64        153.34         2.33 o                         
   2  19   0         50.40         55.19         2.33 o                         
   3  19   0       1507.80       1404.84        13.54 o                         
   4  19   0        632.22        580.87         8.48 o                         
   5  19   0          1.08         -0.20         1.42 o                         
   6  19   0         67.43         59.49         3.31 o                         
   7  19   0         17.13         20.45         3.35 o                         
   0  20   0        147.39        163.43         4.35 o                         
   1  20   0        168.83        156.27         2.78 o                         
   2  20   0        569.77        534.32         6.67 o                         
   3  20   0        378.11        344.05         7.08 o                         
   4  20   0          1.84          1.94         1.35 o                         
   5  20   0         55.39         64.26         3.31 o                         
   6  20   0         14.97         17.66         2.25 o                         
   7  20   0        393.40        418.17        14.89 o                         
   1  21   0        930.12        904.30         7.55 o                         
   2  21   0        130.09        140.04         3.27 o                         
   3  21   0        317.83        305.54         6.05 o                         
   4  21   0        100.99         88.10         2.92 o                         
   5  21   0          1.68         -0.17         1.53 o                         
   6  21   0        464.74        491.02         8.45 o                         
   7  21   0         64.12         67.36         5.07 o                         
   0  22   0       2553.28       2509.90        24.98 o                         
   1  22   0        402.30        407.01         4.38 o                         
   2  22   0        140.45        124.66         3.14 o                         
   3  22   0          6.98         11.14         1.70 o                         
   4  22   0          3.92          3.33         1.38 o                         
   5  22   0        502.05        464.91         7.92 o                         
   6  22   0        102.25        109.35         4.18 o                         
   7  22   0         27.95         32.24         4.04 o                         
   1  23   0        141.97        162.09         2.66 o                         
   2  23   0        117.62        111.11         3.10 o                         
   3  23   0          1.67         -0.75         1.27 o                         
   4  23   0        133.37        127.51         4.49 o                         
   5  23   0         57.19         60.01         3.39 o                         
   6  23   0          5.92          5.32         1.94 o                         
   7  23   0          2.60          4.67         2.89 o                         
   0  24   0        151.87        155.78         4.55 o                         
   1  24   0       1545.53       1480.24        12.90 o                         
   2  24   0        226.72        217.21         3.86 o                         
   3  24   0         65.71         59.19         2.77 o                         
   4  24   0         23.13         22.20         2.13 o                         
   5  24   0        137.94        155.84         4.72 o                         
   6  24   0          7.41          5.62         3.27 o                         
   2  25   0        937.58        915.95         9.22 o                         
   3  25   0        436.29        437.03         6.50 o                         
   4  25   0        260.72        230.28         4.74 o                         
   5  25   0          0.12          3.50         3.65 o                         
   6  25   0          0.12          1.22         2.51 o                         
   0  26   0        198.59        208.31         4.57 o                         
   1  26   0         85.70         79.73         2.52 o                         
   2  26   0        738.92        725.89         7.98 o                         
   3  26   0         35.95         34.76         2.48 o                         
   4  26   0         11.34          5.94         1.65 o                         
   5  26   0        128.91        137.36         7.04 o                         
   6  26   0         44.94         54.24         4.63 o                         
   1  27   0        193.26        189.17         3.71 o                         
   2  27   0         12.12         17.15         2.36 o                         
   3  27   0         93.00         89.12         3.46 o                         
   4  27   0        218.44        216.83         4.74 o                         
   5  27   0          0.43          1.89         2.59 o                         
   6  27   0          1.41         -1.71         2.59 o                         
   0  28   0        227.00        209.91        11.62 o                         
   1  28   0          0.34          2.68         1.18 o                         
   2  28   0         28.96         32.82         2.09 o                         
   3  28   0          2.04          1.47         1.52 o                         
   4  28   0          0.53         -1.65         1.91 o                         
   5  28   0         24.84         30.22         3.81 o                         
   1  29   0          0.65         -1.45         1.45 o                         
   2  29   0        194.29        197.91         4.48 o                         
   3  29   0         38.57         45.62         3.20 o                         
   4  29   0        230.35        252.32         6.95 o                         
   5  29   0          0.81          0.27         2.66 o                         
   0  30   0        459.25        458.12        14.40 o                         
   1  30   0         24.01         19.48         3.24 o                         
   2  30   0        240.98        246.76         6.01 o                         
   3  30   0         29.59         30.52         2.91 o                         
   4  30   0        191.51        210.22         6.36 o                         
   5  30   0         55.13         66.79         5.09 o                         
   1  31   0         73.17         73.24         4.86 o                         
   2  31   0        191.14        190.14         5.24 o                         
   3  31   0          0.14         -0.92         1.95 o                         
   4  31   0        336.32        345.07         7.43 o                         
   0  32   0        140.42        141.36         8.18 o                         
   1  32   0         11.83         14.03         3.12 o                         
   2  32   0         67.07         73.58         5.09 o                         
   3  32   0         55.08         57.31         3.75 o                         
   4  32   0          4.72          6.07         2.39 o                         
   1  33   0         22.17         22.90         3.58 o                         
   2  33   0         86.76         82.03         5.32 o                         
   3  33   0         50.09         64.42         5.31 o                         
   0  34   0        596.56        586.39        17.34 o                         
   1  34   0         14.33         15.35         3.60 o                         
   2  34   0         12.55         15.99         3.47 o                         
   3  34   0          0.92          0.27         2.89 o                         
   1  35   0        188.21        200.54         7.29 o                         
   2  35   0         68.15         75.95        10.96 o                         
   0  36   0         53.69         50.07         6.54 o                         
  -9   0   1          3.54          3.64         2.65 o                         
  -7   0   1          1.02          0.33         2.95 o                         
  -5   0   1        343.99        335.61         5.82 o                         
  -3   0   1         10.17         18.09         1.09 o                         
  -1   0   1       1193.01       1257.41        14.35 o                         
   1   0   1       7053.07       7535.34       118.78 o                         
   3   0   1       4289.18       4601.95        51.12 o                         
   5   0   1        149.50        107.00         5.24 o                         
   7   0   1         10.65         12.43         3.27 o                         
  -9   1   1        131.88        126.74         3.92 o                         
  -8   1   1          0.61         -0.26         2.07 o                         
  -7   1   1        584.26        534.20        12.60 o                         
  -6   1   1         40.91         36.06         2.06 o                         
  -5   1   1          8.55          9.17         0.96 o                         
  -4   1   1        686.63        741.08         7.84 o                         
  -3   1   1         11.50         28.83         4.74 o                         
  -2   1   1       1382.67       1309.33        12.24 o                         
  -1   1   1       1309.01       1312.79         8.54 o                         
   0   1   1        165.94        181.13         1.34 o                         
   1   1   1         19.92         23.03         2.67 o                         
   2   1   1       2011.40       2311.06        21.47 o                         
   3   1   1        619.20        690.75         9.16 o                         
   4   1   1         84.56         88.75         2.89 o                         
   5   1   1        700.22        722.01        11.10 o                         
   6   1   1        101.36         84.28         3.93 o                         
   7   1   1        337.38        330.24        11.45 o                         
   8   1   1         51.82         59.40         4.16 o                         
  -9   2   1        278.90        317.42         6.86 o                         
  -8   2   1         23.41         24.91         2.44 o                         
  -7   2   1         17.22         16.62         2.01 o                         
  -6   2   1        318.70        243.48         6.72 o                         
  -5   2   1        582.61        553.46         6.65 o                         
  -4   2   1        365.52        450.26         6.48 o                         
  -3   2   1       2137.51       2116.75        48.61 o                         
  -2   2   1        599.73        649.25         5.53 o                         
  -1   2   1       3101.48       3166.52        22.12 o                         
   0   2   1       2426.55       2548.19        13.98 o                         
   1   2   1        292.94        321.56         3.71 o                         
   2   2   1        505.29        519.13         9.49 o                         
   3   2   1         27.43         51.35         1.82 o                         
   4   2   1        352.20        322.68         6.00 o                         
   5   2   1       1701.47       1591.24        20.70 o                         
   6   2   1         35.38         23.23         2.42 o                         
   7   2   1         11.23         16.92         2.55 o                         
   8   2   1         52.42         68.60         8.34 o                         
  -9   3   1          3.02          4.13         2.95 o                         
  -8   3   1         33.89         39.72         2.96 o                         
  -7   3   1          9.00          2.96         1.63 o                         
  -6   3   1          0.19          0.49         0.98 o                         
  -5   3   1          1.76          4.30         1.30 o                         
  -4   3   1         52.14         72.11         2.01 o                         
  -3   3   1       5534.01       5890.67        45.54 o                         
  -2   3   1        232.91        231.73         2.21 o                         
  -1   3   1       1063.54       1092.02         7.90 o                         
   0   3   1         80.70         95.03         0.83 o                         
   1   3   1        895.13        878.31         5.51 o                         
   2   3   1        320.91        350.30         7.18 o                         
   3   3   1        167.53        205.00         4.28 o                         
   4   3   1        259.26        251.51        21.92 o                         
   5   3   1         60.87         66.58         3.12 o                         
   6   3   1        480.95        432.71         6.79 o                         
   7   3   1          3.30          6.51         1.96 o                         
   8   3   1         64.73         61.00         4.28 o                         
  -9   4   1         86.66         97.80        10.47 o                         
  -8   4   1          0.67          3.40         1.82 o                         
  -7   4   1        121.57        106.27         3.52 o                         
  -6   4   1        129.98        101.48         3.93 o                         
  -5   4   1        997.47        949.53         9.20 o                         
  -4   4   1        465.56        479.84         5.17 o                         
  -3   4   1        932.83        921.00         7.23 o                         
  -2   4   1         63.11         65.52         2.15 o                         
  -1   4   1        532.79        543.70         4.87 o                         
   0   4   1        383.78        409.89         2.75 o                         
   1   4   1       2668.33       2643.48        15.54 o                         
   2   4   1        192.90        194.49         2.23 o                         
   3   4   1       1650.83       1703.87        14.39 o                         
   4   4   1         10.22         11.95         1.19 o                         
   5   4   1         87.21         87.40         3.45 o                         
   6   4   1        147.90        142.71         4.61 o                         
   7   4   1         23.89         26.98         2.33 o                         
   8   4   1         42.66         38.92         3.54 o                         
  -9   5   1         80.77         87.64         5.03 o                         
  -8   5   1         67.22         76.61         5.18 o                         
  -7   5   1        297.11        281.20         5.59 o                         
  -6   5   1        254.63        267.65         6.33 o                         
  -5   5   1          4.32          3.46         0.99 o                         
  -4   5   1         63.13         63.06         2.15 o                         
  -3   5   1        206.11        247.27         2.67 o                         
  -2   5   1        426.97        415.50         3.58 o                         
  -1   5   1       5220.88       5241.73        42.68 o                         
   0   5   1       2016.86       2153.71        12.75 o                         
   1   5   1        409.54        450.80         3.13 o                         
   2   5   1        626.87        700.08         5.29 o                         
   3   5   1         21.70         15.54         0.89 o                         
   4   5   1         17.70         17.19         1.30 o                         
   5   5   1        190.64        179.80         3.97 o                         
   6   5   1         39.94         39.76         5.07 o                         
   7   5   1          0.29          2.68         1.63 o                         
   8   5   1         83.35         92.54         8.67 o                         
  -9   6   1          1.94          0.19         2.42 o                         
  -8   6   1        116.86        117.70         4.07 o                         
  -7   6   1         22.08         18.39         2.06 o                         
  -6   6   1       1567.60       1490.16        16.35 o                         
  -5   6   1        138.44        136.70         2.68 o                         
  -4   6   1          1.65          1.13         0.66 o                         
  -3   6   1        213.64        200.49         2.40 o                         
  -2   6   1        104.59        143.16         1.78 o                         
  -1   6   1         21.17         16.54         0.76 o                         
   0   6   1       1387.27       1454.41         8.81 o                         
   1   6   1       2709.90       2865.58        20.10 o                         
   2   6   1       1018.70       1265.36         8.02 o                         
   3   6   1        618.54        584.11         6.77 o                         
   4   6   1        100.43         81.34         2.30 o                         
   5   6   1        433.01        397.31         6.54 o                         
   6   6   1         51.29         46.07         2.49 o                         
   7   6   1         47.07         53.44         3.68 o                         
   8   6   1        137.15        141.75         5.54 o                         
  -9   7   1          8.53         13.27         3.12 o                         
  -8   7   1         34.07         38.94         3.58 o                         
  -7   7   1          5.03          6.49         1.96 o                         
  -6   7   1        281.88        246.96         4.88 o                         
  -5   7   1        213.60        224.66         3.54 o                         
  -4   7   1         19.60         22.73         1.02 o                         
  -3   7   1       1165.01       1228.88         9.46 o                         
  -2   7   1          9.11         12.84         0.71 o                         
  -1   7   1        884.75        825.38         6.41 o                         
   0   7   1          1.19          1.62         0.46 o                         
   1   7   1       3223.69       3413.42        23.82 o                         
   2   7   1          3.44         11.74         0.86 o                         
   3   7   1        490.46        565.58         6.66 o                         
   4   7   1        155.47        154.78         2.79 o                         
   5   7   1        995.99       1015.02        21.11 o                         
   6   7   1         11.26          6.68         1.51 o                         
   7   7   1        119.37        114.78         4.74 o                         
   8   7   1         15.54         23.51         3.44 o                         
  -9   8   1        204.85        202.60         6.93 o                         
  -8   8   1         10.40         15.38         2.89 o                         
  -7   8   1         98.67         98.15        13.58 o                         
  -6   8   1        222.67        186.46         4.92 o                         
  -5   8   1       1643.02       1599.10        15.37 o                         
  -4   8   1        281.95        298.66         3.40 o                         
  -3   8   1        507.22        560.70         5.00 o                         
  -2   8   1         50.31         63.02         1.30 o                         
  -1   8   1        698.57        744.84         6.00 o                         
   0   8   1        173.69        212.01         1.87 o                         
   1   8   1         72.49         57.63         1.49 o                         
   2   8   1       2003.75       2185.17        13.34 o                         
   3   8   1        385.96        415.33         5.69 o                         
   4   8   1        253.39        244.98         3.52 o                         
   5   8   1        242.49        213.44         4.08 o                         
   6   8   1        128.48        110.15         3.27 o                         
   7   8   1         64.09         69.69         5.07 o                         
   8   8   1         25.32         28.47         5.24 o                         
  -9   9   1         40.01         58.68         4.74 o                         
  -8   9   1         85.41         89.19         7.53 o                         
  -7   9   1        333.90        354.90         7.50 o                         
  -6   9   1        190.34        156.33         3.90 o                         
  -5   9   1       3137.09       3052.27        26.02 o                         
  -4   9   1        108.11         99.67         1.88 o                         
  -3   9   1        488.29        590.70         5.28 o                         
  -2   9   1        359.89        363.70         3.58 o                         
  -1   9   1       1001.74        958.17         7.49 o                         
   0   9   1        631.31        576.93         4.46 o                         
   1   9   1        242.52        249.71         2.83 o                         
   2   9   1        503.03        535.79         4.99 o                         
   3   9   1        111.36        102.46         1.96 o                         
   4   9   1       1150.06       1109.54        10.37 o                         
   5   9   1        837.94        787.10        11.16 o                         
   6   9   1        143.48        130.23         4.56 o                         
   7   9   1        122.51        124.81         5.07 o                         
   8   9   1         17.23          6.54         3.93 o                         
  -9  10   1          1.39          0.56         4.09 o                         
  -8  10   1         85.51        108.01         5.07 o                         
  -7  10   1         36.07         38.91         3.54 o                         
  -6  10   1        510.63        469.74         7.36 o                         
  -5  10   1         20.30         24.90         1.54 o                         
  -4  10   1        468.93        411.33         4.27 o                         
  -3  10   1       1085.89       1202.50         9.52 o                         
  -2  10   1        881.88        893.10         7.30 o                         
  -1  10   1        654.79        748.34         5.65 o                         
   0  10   1        519.06        592.64         5.18 o                         
   1  10   1         21.38         14.39         0.90 o                         
   2  10   1       2376.77       2626.17        19.13 o                         
   3  10   1        352.91        414.31         3.61 o                         
   4  10   1       1269.26       1224.89        11.22 o                         
   5  10   1        124.45        114.38         6.37 o                         
   6  10   1         42.82         39.35         3.27 o                         
   7  10   1         43.08         47.87         3.68 o                         
   8  10   1         16.08         16.69         4.58 o                         
  -9  11   1          7.28         10.40         3.12 o                         
  -8  11   1         31.93         33.21         3.70 o                         
  -7  11   1          0.02         -1.96         1.96 o                         
  -6  11   1        275.80        274.72         5.15 o                         
  -5  11   1         55.04         60.93         2.07 o                         
  -4  11   1        113.17         95.80         2.77 o                         
  -3  11   1        571.70        665.24         5.94 o                         
  -2  11   1       5483.15       5963.67        41.41 o                         
  -1  11   1       2658.21       2924.00        19.08 o                         
   0  11   1        308.83        283.73         3.01 o                         
   1  11   1        278.11        247.44         3.01 o                         
   2  11   1       2739.56       3159.92        22.82 o                         
   3  11   1        238.46        217.31         3.42 o                         
   4  11   1        646.30        604.46         6.41 o                         
   5  11   1         71.38         71.14         2.80 o                         
   6  11   1        142.23        122.55         4.74 o                         
   7  11   1         27.40         25.81         3.93 o                         
   8  11   1         44.21         41.88         5.89 o                         
  -9  12   1          3.02          3.78         2.89 o                         
  -8  12   1         89.07         92.86         4.91 o                         
  -7  12   1         11.84          8.31         2.42 o                         
  -6  12   1         82.90         77.31         3.57 o                         
  -5  12   1         35.87         48.70         1.96 o                         
  -4  12   1       2049.75       2001.80        15.24 o                         
  -3  12   1        590.95        574.93         5.35 o                         
  -2  12   1        604.31        631.11         5.63 o                         
  -1  12   1       2123.59       2462.61        16.36 o                         
   0  12   1         96.66         97.89         1.64 o                         
   1  12   1       1409.45       1516.39        11.73 o                         
   2  12   1        308.87        308.08         4.12 o                         
   3  12   1        232.56        211.89         3.50 o                         
   4  12   1       1029.53        969.98         9.27 o                         
   5  12   1        464.25        418.15        10.89 o                         
   6  12   1         18.40         21.68         2.75 o                         
   7  12   1        136.24        155.33         5.64 o                         
   8  12   1        205.77        211.06        10.80 o                         
  -8  13   1         26.71         25.61         3.93 o                         
  -7  13   1         16.71         17.32         2.89 o                         
  -6  13   1        271.48        272.81         6.69 o                         
  -5  13   1        469.39        447.02         5.53 o                         
  -4  13   1        217.42        208.62         3.35 o                         
  -3  13   1        320.67        340.10         3.80 o                         
  -2  13   1       1461.67       1499.17        11.61 o                         
  -1  13   1        184.67        168.16         2.14 o                         
   0  13   1        268.95        235.83         2.79 o                         
   1  13   1         33.40         35.18         1.68 o                         
   2  13   1        171.88        189.90         3.31 o                         
   3  13   1          0.01         -0.76         0.82 o                         
   4  13   1       1775.41       1759.69        18.47 o                         
   5  13   1        360.15        327.07         5.82 o                         
   6  13   1        353.48        381.00         8.48 o                         
   7  13   1         16.96         17.22         2.98 o                         
   8  13   1          5.89         11.13         4.25 o                         
  -8  14   1         46.29         44.99         4.16 o                         
  -7  14   1          2.72          5.89         2.31 o                         
  -6  14   1        462.83        428.51         7.05 o                         
  -5  14   1        377.78        365.00         4.91 o                         
  -4  14   1        906.00        891.70         8.79 o                         
  -3  14   1        102.63        131.74         2.26 o                         
  -2  14   1        240.13        211.59         2.82 o                         
  -1  14   1        196.48        222.14         2.62 o                         
   0  14   1         48.50         47.57         1.34 o                         
   1  14   1        719.07        754.06         7.89 o                         
   2  14   1        712.94        687.32         7.27 o                         
   3  14   1          0.78         -0.91         0.91 o                         
   4  14   1         31.58         33.19         2.20 o                         
   5  14   1        105.41         98.44         3.32 o                         
   6  14   1          8.10         10.78         2.78 o                         
   7  14   1          1.97          5.73         3.11 o                         
   8  14   1          8.69         16.03         4.58 o                         
  -8  15   1         26.34         28.47         5.24 o                         
  -7  15   1         37.02         40.09         3.81 o                         
  -6  15   1         90.58         94.49         3.42 o                         
  -5  15   1        128.87        138.36         3.66 o                         
  -4  15   1       1092.00        999.61         9.73 o                         
  -3  15   1       1014.69       1041.74         8.84 o                         
  -2  15   1          1.25          6.40         0.83 o                         
  -1  15   1        174.30        192.93         2.45 o                         
   0  15   1       4727.48       5130.32        36.06 o                         
   1  15   1        415.70        443.63         6.21 o                         
   2  15   1         58.33         67.49         2.12 o                         
   3  15   1        638.20        613.96         7.06 o                         
   4  15   1        104.17        106.43         3.20 o                         
   5  15   1          7.16         12.55         1.73 o                         
   6  15   1         41.02         43.11         2.75 o                         
   7  15   1          1.42         -1.31         3.27 o                         
   8  15   1         30.35         37.63         6.22 o                         
  -8  16   1         11.53         21.27         4.91 o                         
  -7  16   1          6.63          4.91         2.55 o                         
  -6  16   1         66.37         74.75         3.35 o                         
  -5  16   1         27.34         32.40         2.54 o                         
  -4  16   1        111.32        117.69         3.16 o                         
  -3  16   1         85.50         91.14         1.99 o                         
  -2  16   1        173.98        169.87         2.56 o                         
  -1  16   1          0.72          4.16         0.70 o                         
   0  16   1        510.36        513.30         5.04 o                         
   1  16   1          8.50         16.37         0.93 o                         
   2  16   1        800.00        783.30         8.26 o                         
   3  16   1         42.25         39.57         2.00 o                         
   4  16   1         73.40         63.17         2.78 o                         
   5  16   1         25.37         20.19         2.01 o                         
   6  16   1         48.87         55.58         3.38 o                         
   7  16   1         33.16         44.83         6.22 o                         
  -8  17   1        139.60        146.60         8.51 o                         
  -7  17   1         62.57         73.00         4.84 o                         
  -6  17   1        142.19        157.89         4.59 o                         
  -5  17   1          3.03          2.97         1.42 o                         
  -4  17   1         53.64         59.14         5.07 o                         
  -3  17   1         53.51         47.31         2.41 o                         
  -2  17   1       1106.83       1074.11         8.35 o                         
  -1  17   1        109.32        135.58         2.42 o                         
   0  17   1        835.71        795.53         7.11 o                         
   1  17   1          3.71          4.28         0.73 o                         
   2  17   1          0.38          0.05         1.02 o                         
   3  17   1         42.71         36.05         1.96 o                         
   4  17   1        723.53        679.97        10.49 o                         
   5  17   1        121.83        109.40         3.70 o                         
   6  17   1        315.47        349.78         6.74 o                         
   7  17   1          1.86          0.00         3.60 o                         
  -8  18   1         63.72         71.01         7.20 o                         
  -7  18   1          0.34         -2.66         3.76 o                         
  -6  18   1         54.45         50.39         2.98 o                         
  -5  18   1          6.24          5.58         1.58 o                         
  -4  18   1         29.96         30.41         2.16 o                         
  -3  18   1        153.65        150.97         2.54 o                         
  -2  18   1        456.65        432.76         4.33 o                         
  -1  18   1          6.51          9.66         0.94 o                         
   0  18   1       1157.40       1183.68         9.90 o                         
   1  18   1        308.56        336.25         3.22 o                         
   2  18   1        874.67        801.63         8.66 o                         
   3  18   1        809.04        814.09         8.94 o                         
   4  18   1        314.85        303.27         5.72 o                         
   5  18   1          0.67         -0.01         1.54 o                         
   6  18   1          5.97          9.21         1.97 o                         
   7  18   1         75.77         68.06         7.20 o                         
  -8  19   1         65.65         68.06         7.20 o                         
  -7  19   1         75.29         91.08         4.97 o                         
  -6  19   1         41.14         42.31         3.76 o                         
  -5  19   1        253.90        239.02         5.19 o                         
  -4  19   1         10.78          9.60         1.68 o                         
  -3  19   1          4.15          4.21         1.04 o                         
  -2  19   1         80.77         78.62         1.88 o                         
  -1  19   1       1055.19       1080.72         8.53 o                         
   0  19   1       1290.00       1221.70        10.22 o                         
   1  19   1        171.11        183.45         2.66 o                         
   2  19   1          6.76          8.74         1.38 o                         
   3  19   1        432.26        396.36         5.68 o                         
   4  19   1          8.58          5.87         1.43 o                         
   5  19   1         94.54         89.50         5.67 o                         
   6  19   1        135.36        134.22         4.36 o                         
   7  19   1         12.29         16.69         4.91 o                         
  -8  20   1         23.49         31.09         5.56 o                         
  -7  20   1         27.35         28.64         3.81 o                         
  -6  20   1         31.08         47.98         3.03 o                         
  -5  20   1         11.76          9.30         1.78 o                         
  -4  20   1        666.44        709.80         9.74 o                         
  -3  20   1         40.48         30.77         1.95 o                         
  -2  20   1        185.06        177.25         2.64 o                         
  -1  20   1        214.14        219.30         2.97 o                         
   0  20   1         63.52         84.10         1.86 o                         
   1  20   1        507.46        506.34         5.17 o                         
   2  20   1       1605.83       1549.02        14.60 o                         
   3  20   1          0.03         -1.42         1.42 o                         
   4  20   1         43.08         46.83         2.40 o                         
   5  20   1         43.56         44.19         3.17 o                         
   6  20   1         17.45         20.90         2.69 o                         
   7  20   1         16.99         19.96         4.58 o                         
  -7  21   1        193.12        199.85         7.85 o                         
  -6  21   1        170.02        175.54         5.36 o                         
  -5  21   1        150.55        150.79         4.23 o                         
  -4  21   1         22.95         19.68         3.23 o                         
  -3  21   1         14.19         21.39         1.75 o                         
  -2  21   1        773.20        788.91         6.92 o                         
  -1  21   1         23.34         21.88         1.23 o                         
   0  21   1        835.37        842.36         7.17 o                         
   1  21   1        798.78        808.05         8.82 o                         
   2  21   1        367.82        373.98         6.70 o                         
   3  21   1        198.54        172.01         3.79 o                         
   4  21   1         92.26         86.99         2.94 o                         
   5  21   1         15.16         10.42         1.97 o                         
   6  21   1          0.89          3.11         2.55 o                         
   7  21   1        153.52        141.69         9.49 o                         
  -7  22   1         16.06         19.10         4.74 o                         
  -6  22   1         75.62         69.33         3.60 o                         
  -5  22   1        377.40        372.43         7.78 o                         
  -4  22   1        227.91        205.74         5.77 o                         
  -3  22   1        200.65        183.10         4.66 o                         
  -2  22   1        523.38        508.06         5.78 o                         
  -1  22   1        160.33        148.24         2.55 o                         
   0  22   1          3.88         11.29         1.89 o                         
   1  22   1        167.51        169.28         3.62 o                         
   2  22   1        244.08        230.58         4.25 o                         
   3  22   1        260.64        235.35         4.53 o                         
   4  22   1        306.49        310.78         5.39 o                         
   5  22   1         26.15         18.96         2.40 o                         
   6  22   1          0.55         -2.62         2.95 o                         
  -7  23   1        113.65        119.26         6.02 o                         
  -6  23   1        122.33        129.57        11.94 o                         
  -5  23   1         58.59         54.92         3.22 o                         
  -4  23   1          3.71          3.60         1.65 o                         
  -3  23   1          8.17          4.00         1.26 o                         
  -2  23   1         38.08         53.32         2.55 o                         
  -1  23   1        915.10        900.67         7.80 o                         
   0  23   1        843.25        830.70         7.27 o                         
   1  23   1         36.83         33.86         1.99 o                         
   2  23   1         86.85         78.77         3.50 o                         
   3  23   1         84.71         83.67         2.90 o                         
   4  23   1         74.40         78.41         3.26 o                         
   5  23   1         78.59         82.76         3.74 o                         
   6  23   1        370.17        368.46        14.07 o                         
  -7  24   1          0.35         -0.24         2.83 o                         
  -6  24   1         32.59         44.57         4.28 o                         
  -5  24   1        127.85        141.50         4.37 o                         
  -4  24   1        312.06        307.58         6.16 o                         
  -3  24   1        397.63        421.19         5.58 o                         
  -2  24   1        800.11        733.64         7.74 o                         
  -1  24   1          5.74         11.85         2.28 o                         
   0  24   1         72.06         88.95         2.45 o                         
   1  24   1          1.40          0.82         1.29 o                         
   2  24   1        120.14        111.62         3.19 o                         
   3  24   1        124.38        140.46         3.64 o                         
   4  24   1         13.76         11.51         1.82 o                         
   5  24   1        121.40        132.90         5.67 o                         
   6  24   1         19.49         24.21         5.24 o                         
  -7  25   1         31.83         38.94         6.22 o                         
  -6  25   1          1.30          2.30         2.75 o                         
  -5  25   1         56.82         63.70         3.56 o                         
  -4  25   1          6.46          3.85         1.37 o                         
  -3  25   1       1027.92        984.57         9.86 o                         
  -2  25   1         66.09         60.45         2.37 o                         
  -1  25   1        138.94        158.54         2.80 o                         
   0  25   1         80.66         86.56         2.64 o                         
   1  25   1        167.92        175.99         3.46 o                         
   2  25   1         50.11         54.31         2.65 o                         
   3  25   1          7.06          3.81         1.49 o                         
   4  25   1        112.43        119.95         3.62 o                         
   5  25   1         10.57         11.69         3.27 o                         
   6  25   1          0.64         -3.27         3.27 o                         
  -6  26   1          8.67          9.60         3.44 o                         
  -5  26   1        126.72        123.15         4.31 o                         
  -4  26   1          7.75          5.24         1.47 o                         
  -3  26   1         47.78         46.01         2.30 o                         
  -2  26   1        422.38        404.60         5.48 o                         
  -1  26   1        849.03        813.92         8.42 o                         
   0  26   1          1.38          2.33         1.10 o                         
   1  26   1        580.26        569.59         6.72 o                         
   2  26   1         92.48         94.50         3.14 o                         
   3  26   1        136.71        129.96         3.72 o                         
   4  26   1         47.45         62.18         3.65 o                         
   5  26   1         19.73         20.93         3.60 o                         
   6  26   1          2.15         -0.98         3.60 o                         
  -6  27   1          4.68          6.20         5.40 o                         
  -5  27   1          1.13          0.11         5.73 o                         
  -4  27   1         27.09         22.82         1.92 o                         
  -3  27   1         28.80         27.43         2.00 o                         
  -2  27   1          0.04          4.24         1.30 o                         
  -1  27   1         16.60         25.98         1.76 o                         
   0  27   1         88.43         86.44         2.81 o                         
   1  27   1          6.16          8.54         1.65 o                         
   2  27   1         69.31         68.48         3.05 o                         
   3  27   1         35.70         30.45         2.37 o                         
   4  27   1         23.56         20.61         2.49 o                         
   5  27   1        212.32        229.68         7.50 o                         
  -6  28   1          1.42          0.30         2.95 o                         
  -5  28   1         21.65         12.34         3.21 o                         
  -4  28   1         14.38         18.68         2.14 o                         
  -3  28   1         65.35         64.99         2.73 o                         
  -2  28   1         49.56         45.20         2.31 o                         
  -1  28   1         47.27         48.81         2.73 o                         
   0  28   1         18.97         17.69         1.65 o                         
   1  28   1         34.23         31.42         1.99 o                         
   2  28   1        133.90        121.00         3.54 o                         
   3  28   1        102.89        106.22         4.03 o                         
   4  28   1          6.57          2.51         2.01 o                         
   5  28   1          1.01         -3.27         3.27 o                         
  -5  29   1          5.96          3.01         2.78 o                         
  -4  29   1          0.01         -1.54         1.81 o                         
  -3  29   1          2.62          2.60         1.87 o                         
  -2  29   1         67.65         73.05         3.47 o                         
  -1  29   1        227.39        225.27         4.87 o                         
   0  29   1        131.13        110.75         5.48 o                         
   1  29   1        526.25        512.47         7.34 o                         
   2  29   1          7.25          7.01         2.01 o                         
   3  29   1         24.08         26.07         2.82 o                         
   4  29   1         26.34         28.63         3.01 o                         
   5  29   1         42.86         50.39         6.87 o                         
  -5  30   1        347.71        370.09         9.72 o                         
  -4  30   1          5.86         11.19         2.33 o                         
  -3  30   1        221.06        235.66         5.84 o                         
  -2  30   1          0.44         -2.01         2.45 o                         
  -1  30   1          0.38          1.78         2.51 o                         
   0  30   1        105.83        105.70         9.98 o                         
   1  30   1        170.82        182.96         4.99 o                         
   2  30   1          7.77          8.69         2.25 o                         
   3  30   1         78.55         70.26         5.11 o                         
   4  30   1         87.56         90.33         4.79 o                         
  -5  31   1         81.06         84.62         5.77 o                         
  -4  31   1        187.26        191.02         6.80 o                         
  -3  31   1          8.63          9.04         2.30 o                         
  -2  31   1         56.42         70.54         6.71 o                         
  -1  31   1        212.17        212.33         6.93 o                         
   0  31   1          5.96          4.25         7.85 o                         
   1  31   1         21.48         26.69        10.63 o                         
   2  31   1         47.68         45.35         3.31 o                         
   3  31   1         18.06         11.18         2.44 o                         
   4  31   1         56.01         56.78         4.59 o                         
  -4  32   1          1.35          2.56         2.66 o                         
  -3  32   1         64.02         63.85         4.97 o                         
  -2  32   1          0.07         -1.35         2.78 o                         
  -1  32   1          3.37          7.12         2.98 o                         
   0  32   1          1.98          2.08         2.65 o                         
   1  32   1         14.53         15.45         3.35 o                         
   2  32   1          2.76          5.95         2.06 o                         
   3  32   1         68.03         81.34         4.27 o                         
  -4  33   1        117.24        137.76         9.16 o                         
  -3  33   1        275.10        292.49         8.56 o                         
  -2  33   1         65.59         67.91         5.07 o                         
  -1  33   1         69.08         76.45         5.20 o                         
   0  33   1          6.15          5.56         3.01 o                         
   1  33   1          2.18          5.93         3.11 o                         
   2  33   1         61.43         64.77         4.97 o                         
   3  33   1          4.29          4.83         2.25 o                         
  -3  34   1        105.62        112.95         6.10 o                         
  -2  34   1          5.92          8.18         4.42 o                         
  -1  34   1         25.69         36.63         4.28 o                         
   0  34   1         19.46         20.29         3.47 o                         
   1  34   1        214.85        216.34        18.65 o                         
   2  34   1          3.84         -0.82         2.78 o                         
  -2  35   1          8.38         15.39         9.00 o                         
  -1  35   1        128.36        120.62         6.00 o                         
   0  35   1          1.76         -0.63         3.11 o                         
   1  35   1          2.62          6.39         3.93 o                         
  -8   0   2         58.62         64.79         5.89 o                         
  -6   0   2         70.98         62.02         5.24 o                         
  -4   0   2       2240.21       2394.60        29.78 o                         
  -2   0   2       1981.27       1813.81        30.10 o                         
   0   0   2      17801.77      18682.09       142.47 o                         
   2   0   2        307.06        324.44        10.31 o                         
   4   0   2       1174.91       1184.23        22.58 o                         
   6   0   2         21.32         15.38         3.27 o                         
  -9   1   2         78.69         83.45         3.39 o                         
  -8   1   2          0.93          3.90         1.82 o                         
  -7   1   2        283.20        272.57         8.84 o                         
  -6   1   2        511.48        457.49         5.28 o                         
  -5   1   2          7.97         13.33         0.83 o                         
  -4   1   2        347.83        273.49         4.35 o                         
  -3   1   2        977.89       1057.25        13.53 o                         
  -2   1   2        563.46        557.49         7.43 o                         
  -1   1   2        154.07        180.19         1.82 o                         
   0   1   2       1449.39       1440.71        10.27 o                         
   1   1   2          6.76          3.03         0.79 o                         
   2   1   2       2321.55       2273.95        21.54 o                         
   3   1   2        715.28        777.37        24.05 o                         
   4   1   2        137.63        140.06         3.93 o                         
   5   1   2         23.21         18.56         2.08 o                         
   6   1   2         35.77         37.78         3.44 o                         
   7   1   2         90.99        113.20         3.77 o                         
   8   1   2          6.06          8.18         3.93 o                         
  -9   2   2         81.46         88.02         4.24 o                         
  -8   2   2        122.91        116.75         4.03 o                         
  -7   2   2        311.93        257.60         5.35 o                         
  -6   2   2        547.61        549.82         5.98 o                         
  -5   2   2          4.65          5.25         1.13 o                         
  -4   2   2        411.97        396.57         5.39 o                         
  -3   2   2        514.91        556.72         5.97 o                         
  -2   2   2        537.80        526.68         4.89 o                         
  -1   2   2       6034.83       6191.63        48.39 o                         
   0   2   2       5993.18       6242.23        52.17 o                         
   1   2   2        108.69        128.15         2.64 o                         
   2   2   2        232.97        262.63         3.83 o                         
   3   2   2        264.03        288.53         5.31 o                         
   4   2   2        293.41        267.15         6.87 o                         
   5   2   2        258.12        231.73         5.54 o                         
   6   2   2        569.80        508.19         7.59 o                         
   7   2   2          0.04          0.02         1.49 o                         
   8   2   2        218.21        259.49        10.80 o                         
  -9   3   2          0.63          0.39         2.56 o                         
  -8   3   2         47.70         52.82         3.14 o                         
  -7   3   2         65.08         68.02         3.01 o                         
  -6   3   2        180.29        196.51         2.90 o                         
  -5   3   2          7.62          5.27         0.99 o                         
  -4   3   2       1363.23       1415.20        18.18 o                         
  -3   3   2       1464.86       1501.78        12.50 o                         
  -2   3   2        350.41        375.34         3.24 o                         
  -1   3   2      24873.53      26159.95       201.48 o                         
   0   3   2      12343.21      12376.71        85.86 o                         
   1   3   2         92.81         90.36         2.07 o                         
   2   3   2       2298.83       2340.88        21.88 o                         
   3   3   2         21.40         15.71         2.29 o                         
   4   3   2       1003.63        965.31        19.63 o                         
   5   3   2         54.82         56.10         2.37 o                         
   6   3   2        112.62        104.64         3.32 o                         
   7   3   2         18.88         10.50         1.76 o                         
   8   3   2        155.53        166.23         8.84 o                         
  -9   4   2         33.79         46.23         3.84 o                         
  -8   4   2         77.52         75.38         3.64 o                         
  -7   4   2         48.07         31.79         2.44 o                         
  -6   4   2         12.06         14.89         1.69 o                         
  -5   4   2         48.77         55.38         1.81 o                         
  -4   4   2        623.17        695.12         6.79 o                         
  -3   4   2        583.33        601.88         5.73 o                         
  -2   4   2       7068.19       7178.73        55.66 o                         
  -1   4   2      31366.03      32000.74       524.52 o                         
   0   4   2       3576.33       4010.03        27.53 o                         
   1   4   2        306.52        309.07         2.68 o                         
   2   4   2        630.35        692.24         5.97 o                         
   3   4   2        627.18        667.56         7.64 o                         
   4   4   2        176.45        175.80         3.49 o                         
   5   4   2        551.16        538.96         9.08 o                         
   6   4   2         28.68         35.34         2.98 o                         
   7   4   2          1.42          0.33         2.95 o                         
   8   4   2         24.72         25.85         4.91 o                         
  -9   5   2         18.88         20.80         2.63 o                         
  -8   5   2        132.46        109.19         4.19 o                         
  -7   5   2        105.64        108.83         4.12 o                         
  -6   5   2         27.75         36.74         1.76 o                         
  -5   5   2         47.06         42.64         1.68 o                         
  -4   5   2       1125.78       1189.50        13.49 o                         
  -3   5   2         13.63          4.88         0.85 o                         
  -2   5   2         73.03         87.27         1.44 o                         
  -1   5   2       6845.20       7426.96        51.65 o                         
   0   5   2        148.40        146.63         1.59 o                         
   1   5   2       2717.60       2850.30        18.33 o                         
   2   5   2       1337.36       1246.60        13.29 o                         
   3   5   2        148.48        129.56         3.32 o                         
   4   5   2         17.17         25.44         1.65 o                         
   5   5   2         35.68         36.85         2.51 o                         
   6   5   2        168.73        153.75         3.87 o                         
   7   5   2          6.42         14.73         3.93 o                         
   8   5   2        129.88        145.94         8.51 o                         
  -9   6   2         17.05         28.45        10.14 o                         
  -8   6   2         49.27         62.07         3.33 o                         
  -7   6   2          0.03          0.16         1.44 o                         
  -6   6   2        608.42        609.57         8.36 o                         
  -5   6   2         68.30         88.29         3.26 o                         
  -4   6   2        231.28        220.63         3.13 o                         
  -3   6   2        477.94        463.38         4.82 o                         
  -2   6   2        971.28        985.22         7.59 o                         
  -1   6   2         33.49         33.59         1.01 o                         
   0   6   2       2006.42       2073.40        13.48 o                         
   1   6   2          9.69         12.68         0.84 o                         
   2   6   2         22.68         15.30         0.76 o                         
   3   6   2        480.82        463.65         5.14 o                         
   4   6   2        661.52        595.86         9.57 o                         
   5   6   2         18.30         15.90         1.61 o                         
   6   6   2         80.17         83.06         3.71 o                         
   7   6   2         23.05         26.83         4.58 o                         
   8   6   2         36.59         48.76         6.22 o                         
  -9   7   2        262.20        297.01         8.42 o                         
  -8   7   2         35.45         46.77         3.12 o                         
  -7   7   2         54.64         58.20         3.12 o                         
  -6   7   2         39.91         46.28         3.89 o                         
  -5   7   2        578.24        547.08         6.05 o                         
  -4   7   2          6.89          1.89         0.65 o                         
  -3   7   2         49.97         72.20         1.63 o                         
  -2   7   2        150.93        179.71         2.45 o                         
  -1   7   2       2024.94       2208.84        15.76 o                         
   0   7   2        208.85        301.57         2.70 o                         
   1   7   2       1994.87       2066.62        12.60 o                         
   2   7   2        485.89        589.08         6.68 o                         
   3   7   2        351.52        316.83         3.89 o                         
   4   7   2        295.14        278.49         4.48 o                         
   5   7   2        231.57        209.43         4.10 o                         
   6   7   2         15.21         18.34         2.51 o                         
   7   7   2         12.95         12.11         3.93 o                         
   8   7   2         51.82         47.77         6.22 o                         
  -9   8   2          0.77          2.30         2.65 o                         
  -8   8   2        148.23        141.97         7.08 o                         
  -7   8   2          1.25         -0.04         1.57 o                         
  -6   8   2         28.40         30.69         2.31 o                         
  -5   8   2        242.74        262.70         3.84 o                         
  -4   8   2        416.03        422.47         4.23 o                         
  -3   8   2       1444.71       1543.13        13.18 o                         
  -2   8   2       1909.69       1951.58        14.30 o                         
  -1   8   2        379.41        373.26         3.27 o                         
   0   8   2         55.30         79.90         1.31 o                         
   1   8   2        136.44        148.78         1.56 o                         
   2   8   2         54.32         58.01         1.32 o                         
   3   8   2         87.37        102.12         2.22 o                         
   4   8   2        538.60        489.78         8.54 o                         
   5   8   2        244.44        234.63         5.70 o                         
   6   8   2         73.06         82.07         5.07 o                         
   7   8   2         18.36         21.92         4.58 o                         
   8   8   2          0.49          0.33         3.27 o                         
  -9   9   2        109.09        117.13         5.67 o                         
  -8   9   2          0.05         -1.27         2.19 o                         
  -7   9   2        132.23        122.56         4.02 o                         
  -6   9   2        372.29        350.18         5.99 o                         
  -5   9   2       1231.99       1220.25        13.19 o                         
  -4   9   2       1711.63       1684.13        14.60 o                         
  -3   9   2       2188.09       2284.57        26.54 o                         
  -2   9   2        532.26        613.06         5.38 o                         
  -1   9   2         56.29         53.51         1.31 o                         
   0   9   2        585.94        642.31         4.96 o                         
   1   9   2         52.42         30.03         0.84 o                         
   2   9   2       1264.47       1248.99        21.71 o                         
   3   9   2        268.19        269.17         3.53 o                         
   4   9   2        271.39        266.40         4.53 o                         
   5   9   2        840.83        794.02        12.25 o                         
   6   9   2         53.08         50.10         3.45 o                         
   7   9   2        342.07        363.55        13.09 o                         
   8   9   2        125.59        144.63         8.84 o                         
  -9  10   2         58.90         69.27         5.07 o                         
  -8  10   2         32.57         36.23         3.81 o                         
  -7  10   2        456.64        478.46         7.73 o                         
  -6  10   2        131.58        131.96         5.30 o                         
  -5  10   2        712.44        686.77         6.96 o                         
  -4  10   2         40.85         43.95         1.86 o                         
  -3  10   2         11.88          9.17         0.96 o                         
  -2  10   2         82.62        119.49         1.77 o                         
  -1  10   2       1450.57       1486.07        11.26 o                         
   0  10   2       1208.66       1235.63         8.73 o                         
   1  10   2        209.87        202.23         3.11 o                         
   2  10   2         31.38         36.16         1.59 o                         
   3  10   2        114.20         98.67         1.81 o                         
   4  10   2        141.29        138.62         3.42 o                         
   5  10   2        410.19        364.19        13.74 o                         
   6  10   2          8.91         12.70         3.93 o                         
   7  10   2        101.31        110.93         7.85 o                         
   8  10   2          0.54          3.60         3.60 o                         
  -9  11   2         17.99         20.68         3.58 o                         
  -8  11   2         17.38         20.30         3.21 o                         
  -7  11   2         98.81         99.76         3.69 o                         
  -6  11   2        135.05        127.73         3.07 o                         
  -5  11   2        256.70        252.81         3.64 o                         
  -4  11   2        193.67        184.64         3.40 o                         
  -3  11   2        193.52        175.35         3.10 o                         
  -2  11   2        108.45        107.91         1.84 o                         
  -1  11   2         10.83         14.82         1.02 o                         
   0  11   2          5.23          9.78         0.84 o                         
   1  11   2        577.80        567.59         5.31 o                         
   2  11   2        235.36        241.31         3.54 o                         
   3  11   2        378.95        359.79         4.71 o                         
   4  11   2        155.56        138.01         3.46 o                         
   5  11   2        166.17        164.58         4.87 o                         
   6  11   2         16.31         24.54         4.58 o                         
   7  11   2         19.10         20.94         4.58 o                         
  -9  12   2         95.68         97.45         5.64 o                         
  -8  12   2        209.57        217.48         7.16 o                         
  -7  12   2         13.39         16.63         2.89 o                         
  -6  12   2          9.20          9.57         1.51 o                         
  -5  12   2         37.04         36.08         1.95 o                         
  -4  12   2         62.65         61.00         2.14 o                         
  -3  12   2        841.67        834.78         9.23 o                         
  -2  12   2         92.57         94.57         1.68 o                         
  -1  12   2         35.48         26.43         1.11 o                         
   0  12   2         14.37         16.42         0.88 o                         
   1  12   2        173.71        203.60         3.13 o                         
   2  12   2        282.95        284.55         3.98 o                         
   3  12   2         50.25         46.15         1.99 o                         
   4  12   2        673.66        637.06         8.49 o                         
   5  12   2        145.63        149.73         9.49 o                         
   6  12   2         29.40         34.36         4.91 o                         
   7  12   2        160.96        159.69         9.16 o                         
  -9  13   2         45.36         58.95         4.84 o                         
  -8  13   2          0.14          2.45         2.55 o                         
  -7  13   2        103.88         97.85         5.07 o                         
  -6  13   2        663.94        650.74         8.66 o                         
  -5  13   2         51.11         54.18         2.24 o                         
  -4  13   2        227.97        229.43         4.20 o                         
  -3  13   2          6.05          4.41         0.96 o                         
  -2  13   2         57.40         58.61         1.42 o                         
  -1  13   2        444.97        477.12         4.67 o                         
   0  13   2        379.67        415.56         4.58 o                         
   1  13   2        261.88        233.81         3.49 o                         
   2  13   2         18.92         20.58         1.38 o                         
   3  13   2        334.24        279.39         4.18 o                         
   4  13   2         12.22         18.60         1.80 o                         
   5  13   2        104.09        111.74         3.55 o                         
   6  13   2         62.00         62.17         6.22 o                         
   7  13   2         15.55         14.40         4.25 o                         
  -9  14   2          0.10         -2.05         2.65 o                         
  -8  14   2          8.62         16.89         3.24 o                         
  -7  14   2          5.43          5.52         2.65 o                         
  -6  14   2        197.85        187.53         6.41 o                         
  -5  14   2       1385.42       1304.04        13.87 o                         
  -4  14   2         23.79         18.70         1.42 o                         
  -3  14   2        190.49        178.55         3.02 o                         
  -2  14   2        181.49        214.30         2.65 o                         
  -1  14   2        744.73        749.13         6.66 o                         
   0  14   2          2.63          6.45         0.87 o                         
   1  14   2        154.27        135.44         2.68 o                         
   2  14   2          0.70          0.17         0.91 o                         
   3  14   2        104.51        104.21         3.92 o                         
   4  14   2        397.93        353.86         7.45 o                         
   5  14   2         79.31         76.97         3.10 o                         
   6  14   2          5.10          4.91         3.60 o                         
   7  14   2         34.07         37.30         5.89 o                         
  -9  15   2          1.74          0.35         3.44 o                         
  -8  15   2         17.54         18.48         3.35 o                         
  -7  15   2         51.17         57.58         4.28 o                         
  -6  15   2         22.94         33.87         2.72 o                         
  -5  15   2        745.02        683.25         8.47 o                         
  -4  15   2       1581.87       1560.80        14.07 o                         
  -3  15   2          0.24          0.67         0.84 o                         
  -2  15   2        306.18        323.37         3.43 o                         
  -1  15   2        111.44         99.82         1.99 o                         
   0  15   2         68.99         58.33         1.59 o                         
   1  15   2       3225.10       3314.01        27.19 o                         
   2  15   2          7.04          5.76         1.08 o                         
   3  15   2        977.47        987.23        10.07 o                         
   4  15   2        121.18        119.24         3.55 o                         
   5  15   2        115.00        107.92         3.55 o                         
   6  15   2         66.82         65.45         6.54 o                         
   7  15   2          6.98          3.93         3.93 o                         
  -8  16   2         18.58         24.87         3.70 o                         
  -7  16   2        124.32        133.93         5.78 o                         
  -6  16   2         93.43         86.74         3.69 o                         
  -5  16   2         65.87         57.52         2.95 o                         
  -4  16   2        304.04        265.39         4.00 o                         
  -3  16   2        710.08        668.86         5.91 o                         
  -2  16   2        172.76        174.44         2.49 o                         
  -1  16   2        854.03        870.30         7.65 o                         
   0  16   2         47.14         64.69         1.89 o                         
   1  16   2         13.66         17.66         1.63 o                         
   2  16   2         27.67         28.54         1.67 o                         
   3  16   2        607.10        603.63         7.20 o                         
   4  16   2         13.34         10.58         1.68 o                         
   5  16   2        322.60        319.74         6.10 o                         
   6  16   2          3.78          1.31         3.27 o                         
   7  16   2         29.06         31.09         5.56 o                         
  -8  17   2        422.88        411.15        10.28 o                         
  -7  17   2        271.24        272.18         7.86 o                         
  -6  17   2        336.05        330.88         7.31 o                         
  -5  17   2         44.14         52.34         2.93 o                         
  -4  17   2        206.72        186.04         4.68 o                         
  -3  17   2        138.70        113.88         3.00 o                         
  -2  17   2          0.33          0.51         0.75 o                         
  -1  17   2        423.09        420.58         4.93 o                         
   0  17   2          0.07          0.97         0.76 o                         
   1  17   2        143.11        149.09         3.08 o                         
   2  17   2         34.62         40.23         2.00 o                         
   3  17   2        339.97        300.14         4.74 o                         
   4  17   2         32.14         19.31         1.99 o                         
   5  17   2         26.62         24.33         2.33 o                         
   6  17   2        105.35        126.64         8.18 o                         
   7  17   2         82.53         87.70         8.18 o                         
  -8  18   2         48.00         49.26         4.61 o                         
  -7  18   2        342.71        366.27         9.25 o                         
  -6  18   2        371.93        364.57        10.63 o                         
  -5  18   2          8.27          6.69         2.29 o                         
  -4  18   2        104.74         94.12         2.42 o                         
  -3  18   2        721.12        678.28         6.09 o                         
  -2  18   2        191.60        189.71         2.71 o                         
  -1  18   2        729.40        666.23         6.45 o                         
   0  18   2        662.32        670.67         6.38 o                         
   1  18   2         10.10         15.36         2.55 o                         
   2  18   2         51.90         42.98         2.11 o                         
   3  18   2         85.04         63.39         2.55 o                         
   4  18   2         88.90         78.27         3.20 o                         
   5  18   2          1.92          3.75         1.96 o                         
   6  18   2          6.21          3.93         3.27 o                         
   7  18   2        172.87        195.35        10.47 o                         
  -8  19   2          0.97         -0.98         2.78 o                         
  -7  19   2         26.19         34.74         3.93 o                         
  -6  19   2          0.20         -2.62         3.27 o                         
  -5  19   2        385.49        367.34         7.69 o                         
  -4  19   2         55.54         40.91         1.68 o                         
  -3  19   2        497.07        439.85         4.60 o                         
  -2  19   2          9.33         10.88         1.04 o                         
  -1  19   2        957.66        917.65         8.23 o                         
   0  19   2         42.42         41.54         1.64 o                         
   1  19   2        445.51        449.26         5.88 o                         
   2  19   2         12.30          6.99         1.34 o                         
   3  19   2        310.59        287.00         4.81 o                         
   4  19   2        137.83        125.10         4.07 o                         
   5  19   2          0.32          3.48         1.96 o                         
   6  19   2         30.44         28.14         5.24 o                         
  -8  20   2         30.98         34.24         4.28 o                         
  -7  20   2         99.53        101.28         5.43 o                         
  -6  20   2         30.58         29.45         5.24 o                         
  -5  20   2          0.01          3.16         1.93 o                         
  -4  20   2         27.77         21.18         1.75 o                         
  -3  20   2         15.86          8.84         1.11 o                         
  -2  20   2        123.09        117.42         2.29 o                         
  -1  20   2         63.21         66.36         2.44 o                         
   0  20   2        138.17        150.59         3.97 o                         
   1  20   2         41.14         38.59         2.06 o                         
   2  20   2         41.99         40.44         4.01 o                         
   3  20   2         42.25         46.09         2.37 o                         
   4  20   2        102.18        100.20         3.17 o                         
   5  20   2        138.34        129.61         5.31 o                         
   6  20   2         54.06         50.07         6.54 o                         
  -8  21   2         27.49         30.18         4.16 o                         
  -7  21   2         36.93         44.78         4.28 o                         
  -6  21   2        488.12        488.12        10.64 o                         
  -5  21   2         62.72         73.13         3.81 o                         
  -4  21   2         15.00         11.39         1.48 o                         
  -3  21   2        108.15        108.51         2.47 o                         
  -2  21   2        219.56        189.96         2.93 o                         
  -1  21   2        365.19        345.31         3.99 o                         
   0  21   2        503.75        495.60         5.31 o                         
   1  21   2       2105.94       2029.89        18.35 o                         
   2  21   2         63.16         67.93         2.57 o                         
   3  21   2       1105.78       1027.40        11.09 o                         
   4  21   2        241.97        245.78         4.76 o                         
   5  21   2         55.03         61.52         6.54 o                         
   6  21   2         35.22         45.16         6.22 o                         
  -7  22   2         28.82         27.46         3.81 o                         
  -6  22   2         64.80         59.09         4.51 o                         
  -5  22   2         12.72         13.03         1.95 o                         
  -4  22   2        258.69        249.91         5.26 o                         
  -3  22   2        535.66        544.63         7.07 o                         
  -2  22   2        382.78        339.47         4.06 o                         
  -1  22   2        886.00        847.64         7.40 o                         
   0  22   2        821.80        799.37         8.90 o                         
   1  22   2       1008.92        962.67        10.29 o                         
   2  22   2        158.92        143.44         3.55 o                         
   3  22   2        466.98        483.12         8.31 o                         
   4  22   2        105.71         89.38         3.17 o                         
   5  22   2        144.04        161.98         9.16 o                         
   6  22   2        109.74        113.87         8.51 o                         
  -7  23   2          0.27          9.03         3.12 o                         
  -6  23   2         99.51        105.24         4.13 o                         
  -5  23   2        147.96        150.52         4.31 o                         
  -4  23   2          6.66          6.30         1.75 o                         
  -3  23   2          7.20         10.94         1.60 o                         
  -2  23   2         17.54         22.91         1.38 o                         
  -1  23   2        184.97        199.22         3.02 o                         
   0  23   2          0.34          3.99         1.33 o                         
   1  23   2          1.02          4.04         1.32 o                         
   2  23   2        785.46        751.31         8.86 o                         
   3  23   2        119.29         97.06         3.68 o                         
   4  23   2          1.27          1.95         1.46 o                         
   5  23   2         26.21         23.56         4.91 o                         
   6  23   2        104.28        113.87         8.51 o                         
  -7  24   2          3.75          2.78         3.01 o                         
  -6  24   2          7.29          6.37         2.18 o                         
  -5  24   2        203.25        189.81         4.94 o                         
  -4  24   2          8.02          7.02         1.75 o                         
  -3  24   2          0.03         -0.62         1.46 o                         
  -2  24   2         26.47         22.92         1.59 o                         
  -1  24   2        339.68        319.70         4.02 o                         
   0  24   2         51.28         51.94         2.74 o                         
   1  24   2          8.94          7.70         1.54 o                         
   2  24   2        108.73        118.50         3.39 o                         
   3  24   2          7.02          4.58         1.47 o                         
   4  24   2         64.54         68.22         6.71 o                         
   5  24   2        158.94        180.30         9.82 o                         
  -7  25   2          0.86          0.98         3.07 o                         
  -6  25   2          1.26         -0.47         4.25 o                         
  -5  25   2        415.21        428.44         6.72 o                         
  -4  25   2        155.72        130.99         4.50 o                         
  -3  25   2        236.00        250.01         4.23 o                         
  -2  25   2        354.12        316.04         5.35 o                         
  -1  25   2        268.38        281.97         4.32 o                         
   0  25   2        282.93        269.27         4.76 o                         
   1  25   2        365.40        353.83         5.63 o                         
   2  25   2        256.21        259.25         5.69 o                         
   3  25   2         76.93         78.01         3.10 o                         
   4  25   2         88.35         91.13         5.40 o                         
   5  25   2        224.95        248.36        11.45 o                         
  -6  26   2         32.74         31.59         8.18 o                         
  -5  26   2         58.31         67.01         3.18 o                         
  -4  26   2        234.82        228.72         4.72 o                         
  -3  26   2         27.58         27.73         2.07 o                         
  -2  26   2        292.33        310.66         4.70 o                         
  -1  26   2         10.82         11.69         1.44 o                         
   0  26   2         51.73         56.00         2.35 o                         
   1  26   2          0.00          1.39         1.42 o                         
   2  26   2        167.98        167.47         4.04 o                         
   3  26   2        176.04        173.30         4.97 o                         
   4  26   2         67.86         71.98         4.97 o                         
   5  26   2         15.44         20.94         4.91 o                         
  -6  27   2        223.07        213.31         7.52 o                         
  -5  27   2         19.28         19.52         2.49 o                         
  -4  27   2        153.17        153.87         3.98 o                         
  -3  27   2        465.86        435.70         5.93 o                         
  -2  27   2          0.35          2.15         1.27 o                         
  -1  27   2        161.10        168.63         3.62 o                         
   0  27   2         27.95         28.28         1.88 o                         
   1  27   2          5.07          6.66         1.56 o                         
   2  27   2          6.45          7.77         1.66 o                         
   3  27   2        131.59        139.99         4.50 o                         
   4  27   2          0.23          3.93         2.55 o                         
   5  27   2          4.68          5.89         3.93 o                         
  -6  28   2        151.63        161.57         6.87 o                         
  -5  28   2         38.34         45.59         4.28 o                         
  -4  28   2        102.13         97.38         6.76 o                         
  -3  28   2        293.83        296.99         4.83 o                         
  -2  28   2       1115.74       1146.33        12.71 o                         
  -1  28   2        101.23         97.30         3.27 o                         
   0  28   2        517.76        510.06         6.50 o                         
   1  28   2          0.66          1.19         1.44 o                         
   2  28   2         43.42         35.94         2.83 o                         
   3  28   2          0.01         -1.63         1.63 o                         
   4  28   2        438.90        477.33        10.99 o                         
  -6  29   2          1.66          3.28         4.74 o                         
  -5  29   2         21.27         25.85         6.22 o                         
  -4  29   2        265.55        291.59         8.06 o                         
  -3  29   2         36.35         43.99         2.84 o                         
  -2  29   2        138.29        155.40         4.84 o                         
  -1  29   2          4.08          3.31         2.03 o                         
   0  29   2        288.10        291.39         6.13 o                         
   1  29   2          0.01         -0.63         1.73 o                         
   2  29   2        423.49        444.47         7.98 o                         
   3  29   2         18.75         19.84         2.65 o                         
   4  29   2        221.48        254.37         8.09 o                         
  -5  30   2         17.77         14.89         3.45 o                         
  -4  30   2          0.07          0.51         2.59 o                         
  -3  30   2        210.32        206.51         7.16 o                         
  -2  30   2        116.27        118.86         5.54 o                         
  -1  30   2         92.20        102.55         8.84 o                         
   0  30   2         31.47         33.33         2.79 o                         
   1  30   2         37.42         45.85         3.20 o                         
   2  30   2          8.11          5.71         2.12 o                         
   3  30   2         64.21         59.29         4.63 o                         
   4  30   2         71.53         71.59         5.20 o                         
  -5  31   2         83.00        103.59         5.96 o                         
  -4  31   2        205.99        225.06         9.16 o                         
  -3  31   2          9.29         13.55         3.07 o                         
  -2  31   2        116.11        121.11         6.71 o                         
  -1  31   2         88.96         90.48         5.17 o                         
   0  31   2        479.29        474.30        10.38 o                         
   1  31   2         28.66         32.73         2.88 o                         
   2  31   2        239.29        234.10         5.85 o                         
   3  31   2          6.29          3.76         2.42 o                         
  -4  32   2          0.20          2.29         4.58 o                         
  -3  32   2          0.88          0.47         2.83 o                         
  -2  32   2        126.43        129.99         7.53 o                         
  -1  32   2          2.12          1.43         2.75 o                         
   0  32   2        175.43        200.92         9.49 o                         
   1  32   2         20.25         21.02         2.63 o                         
   2  32   2          9.61         12.84         2.50 o                         
   3  32   2         48.56         60.34         6.87 o                         
  -4  33   2         54.29         38.94         6.87 o                         
  -3  33   2          0.16          0.38         2.83 o                         
  -2  33   2          5.28          5.73         2.89 o                         
  -1  33   2          6.98          8.02         3.12 o                         
   0  33   2          2.06         -0.34         3.76 o                         
   1  33   2          0.11         -1.76         2.62 o                         
   2  33   2         31.33         29.17         3.08 o                         
  -3  34   2         95.06        101.41         5.73 o                         
  -2  34   2         35.60         32.49         4.00 o                         
  -1  34   2        117.27        128.00         6.00 o                         
   0  34   2        135.90        125.38         7.04 o                         
   1  34   2         20.19         17.14         3.45 o                         
  -2  35   2         46.14         44.09         4.47 o                         
  -1  35   2          3.09          1.94         2.75 o                         
   0  35   2         60.86         61.13         4.97 o                         
  -9   0   3          5.39         11.51         2.95 o                         
  -7   0   3          0.12         -1.31         2.95 o                         
  -5   0   3        439.94        434.88        11.13 o                         
  -3   0   3         87.13        102.75         4.58 o                         
  -1   0   3         83.49        110.88         2.15 o                         
   1   0   3       1382.30       1383.48        17.12 o                         
   3   0   3         59.11         57.92         3.93 o                         
   5   0   3        411.08        403.80        11.45 o                         
   7   0   3         27.53         21.92         4.25 o                         
 -10   1   3        315.60        343.43         6.71 o                         
  -9   1   3         70.20         77.03         3.56 o                         
  -8   1   3        174.68        155.84         4.59 o                         
  -7   1   3         40.27         41.13         2.70 o                         
  -6   1   3         46.94         43.71         1.26 o                         
  -5   1   3        261.69        237.90         5.55 o                         
  -4   1   3       1102.19       1133.12        15.15 o                         
  -3   1   3        895.65        880.85        10.96 o                         
  -2   1   3        536.66        563.67         4.68 o                         
  -1   1   3       1708.53       1678.52        23.24 o                         
   0   1   3         18.31         22.78         0.73 o                         
   1   1   3         21.33         37.95         2.74 o                         
   2   1   3         53.38         50.73         4.91 o                         
   3   1   3         66.70         66.11         3.44 o                         
   4   1   3        837.10        801.18        12.15 o                         
   5   1   3        285.19        287.60         9.16 o                         
   6   1   3          0.03         -0.68         1.72 o                         
   7   1   3         33.76         28.80         4.58 o                         
 -10   2   3         46.71         56.61         3.54 o                         
  -9   2   3         20.29         14.73         2.58 o                         
  -8   2   3          5.10          1.65         1.82 o                         
  -7   2   3        514.08        444.57         7.36 o                         
  -6   2   3        131.41        118.73         2.38 o                         
  -5   2   3        280.37        258.33         5.01 o                         
  -4   2   3        105.44         91.40         3.03 o                         
  -3   2   3         99.19         83.68         1.50 o                         
  -2   2   3          8.44          7.04         0.58 o                         
  -1   2   3       1598.09       1652.18        10.96 o                         
   0   2   3         71.46         77.22         1.70 o                         
   1   2   3          0.80          1.62         0.71 o                         
   2   2   3         70.37         82.19         2.89 o                         
   3   2   3         33.43         38.23         2.95 o                         
   4   2   3       1322.24       1316.78        17.81 o                         
   5   2   3        120.83        124.58         3.36 o                         
   6   2   3        127.29        128.05         4.74 o                         
   7   2   3         94.19         92.28         6.54 o                         
 -10   3   3          0.02          0.33         4.25 o                         
  -9   3   3         61.30         62.97         3.84 o                         
  -8   3   3          2.37         -1.75         2.67 o                         
  -7   3   3         52.22         56.55         3.14 o                         
  -6   3   3          8.69          9.01         1.76 o                         
  -5   3   3        278.03        284.56         6.29 o                         
  -4   3   3          2.40          0.68         0.85 o                         
  -3   3   3       1360.15       1299.49        11.18 o                         
  -2   3   3        918.37        974.19         7.57 o                         
  -1   3   3        712.90        684.70         5.91 o                         
   0   3   3          0.01          1.44         0.60 o                         
   1   3   3        679.45        775.97         8.27 o                         
   2   3   3        455.44        537.00         6.11 o                         
   3   3   3       1147.33       1086.19        23.42 o                         
   4   3   3         52.46         58.23         3.01 o                         
   5   3   3          0.07         -0.75         1.19 o                         
   6   3   3          4.97          2.58         2.95 o                         
   7   3   3         15.82         17.67         4.25 o                         
  -9   4   3          3.11          4.52         2.18 o                         
  -8   4   3          4.21          1.80         1.95 o                         
  -7   4   3        498.28        446.92         7.48 o                         
  -6   4   3         94.79         82.93         3.08 o                         
  -5   4   3         28.13         23.67         1.82 o                         
  -4   4   3        610.96        649.43         6.46 o                         
  -3   4   3        259.66        284.32         2.82 o                         
  -2   4   3        122.86        141.90         1.89 o                         
  -1   4   3       1008.76        960.00         7.86 o                         
   0   4   3       2928.55       3079.43        27.50 o                         
   1   4   3       3416.15       3638.12        28.82 o                         
   2   4   3        299.37        286.42         7.66 o                         
   3   4   3         42.65         35.99         1.62 o                         
   4   4   3        360.87        317.32         8.00 o                         
   5   4   3          3.88          5.75         1.42 o                         
   6   4   3          0.36         -2.29         2.29 o                         
   7   4   3         94.58        114.86         7.53 o                         
  -9   5   3        185.52        208.27         8.29 o                         
  -8   5   3         42.88         36.48         3.74 o                         
  -7   5   3         52.10         52.21         7.29 o                         
  -6   5   3        891.53        834.43        10.70 o                         
  -5   5   3         30.71         18.43         1.82 o                         
  -4   5   3          7.14          7.20         0.93 o                         
  -3   5   3        759.19        721.69         5.98 o                         
  -2   5   3        546.23        590.70         7.40 o                         
  -1   5   3         25.41          9.65         0.81 o                         
   0   5   3        207.85        208.16         2.85 o                         
   1   5   3        508.26        482.92         4.63 o                         
   2   5   3       1456.77       1491.36        12.57 o                         
   3   5   3        738.75        695.76         8.01 o                         
   4   5   3          2.45          2.27         1.10 o                         
   5   5   3        287.75        275.62         6.43 o                         
   6   5   3         78.09         72.97         5.89 o                         
   7   5   3         64.81         78.86         7.20 o                         
  -9   6   3          4.40          5.97         2.33 o                         
  -8   6   3        296.14        295.32         6.40 o                         
  -7   6   3         61.09         48.02         3.07 o                         
  -6   6   3       1512.67       1448.23        16.24 o                         
  -5   6   3       1163.30       1188.64        13.40 o                         
  -4   6   3       1156.84       1220.05         9.53 o                         
  -3   6   3        161.40        173.03         2.23 o                         
  -2   6   3        497.93        516.26         5.30 o                         
  -1   6   3        241.68        232.95         2.74 o                         
   0   6   3          0.66          1.94         0.62 o                         
   1   6   3       2034.43       2160.40        16.02 o                         
   2   6   3        173.56        210.67         2.57 o                         
   3   6   3       1293.36       1275.05        17.94 o                         
   4   6   3        125.08        126.25         3.15 o                         
   5   6   3        578.45        524.15        20.78 o                         
   6   6   3        116.91        109.62         6.87 o                         
   7   6   3         42.24         53.99         6.22 o                         
  -9   7   3          0.60          0.55         2.83 o                         
  -8   7   3         98.52        101.43         3.96 o                         
  -7   7   3         77.25         81.75         3.39 o                         
  -6   7   3        166.92        167.78         4.27 o                         
  -5   7   3        160.50        171.65         5.60 o                         
  -4   7   3        540.56        529.35         5.03 o                         
  -3   7   3       1503.79       1530.28        11.61 o                         
  -2   7   3         93.87        141.24         3.18 o                         
  -1   7   3        928.99        903.08        10.10 o                         
   0   7   3        339.78        371.68         3.76 o                         
   1   7   3       1508.91       1727.65        11.80 o                         
   2   7   3          0.80          0.40         0.68 o                         
   3   7   3         26.73         24.72         1.45 o                         
   4   7   3        652.65        618.24         7.74 o                         
   5   7   3         91.05         95.22         6.22 o                         
   6   7   3         50.92         56.28         5.89 o                         
   7   7   3          3.84          6.22         3.60 o                         
  -9   8   3          7.71         12.42         4.25 o                         
  -8   8   3         19.84         17.12         2.49 o                         
  -7   8   3        336.42        316.43         6.13 o                         
  -6   8   3        518.85        483.76        10.44 o                         
  -5   8   3        575.38        533.80         7.96 o                         
  -4   8   3        160.42        176.12         2.43 o                         
  -3   8   3        400.04        411.78         4.60 o                         
  -2   8   3       1966.96       2161.95        15.91 o                         
  -1   8   3       2303.94       2370.02        18.20 o                         
   0   8   3        344.64        316.33         2.97 o                         
   1   8   3          0.68          9.30         0.77 o                         
   2   8   3        409.28        444.31         5.81 o                         
   3   8   3         91.28         92.81         2.07 o                         
   4   8   3         88.03         86.64         2.56 o                         
   5   8   3        101.48         88.68         5.89 o                         
   6   8   3          4.99          3.27         3.27 o                         
   7   8   3        124.22        143.98         8.51 o                         
  -9   9   3         69.02         75.75         6.05 o                         
  -8   9   3         53.91         54.17         3.44 o                         
  -7   9   3        107.45        100.90         3.69 o                         
  -6   9   3        201.93        202.69         4.64 o                         
  -5   9   3        273.36        267.03         4.01 o                         
  -4   9   3        380.65        369.99         3.96 o                         
  -3   9   3        184.13        146.75         2.83 o                         
  -2   9   3       2216.96       2392.89        19.75 o                         
  -1   9   3          7.29         13.48         0.89 o                         
   0   9   3         10.85         11.16         0.72 o                         
   1   9   3        287.38        320.82         3.36 o                         
   2   9   3        115.49        106.09         1.89 o                         
   3   9   3        349.84        362.50         4.44 o                         
   4   9   3        337.87        340.05         7.42 o                         
   5   9   3         43.52         43.19         4.91 o                         
   6   9   3          8.89         12.43         3.60 o                         
   7   9   3         26.79         34.36         5.56 o                         
  -9  10   3          0.89         -1.28         2.51 o                         
  -8  10   3         40.08         43.51         4.16 o                         
  -7  10   3        167.49        160.42         6.38 o                         
  -6  10   3        151.64        153.32         4.13 o                         
  -5  10   3        820.70        807.43         8.36 o                         
  -4  10   3        104.23         98.30         1.97 o                         
  -3  10   3        600.45        657.91         5.96 o                         
  -2  10   3         95.18        109.22         2.32 o                         
  -1  10   3        152.36        136.72         2.13 o                         
   0  10   3        288.45        267.82         2.77 o                         
   1  10   3        982.24        957.15         7.84 o                         
   2  10   3       1062.03       1105.69        12.21 o                         
   3  10   3        175.41        173.89         2.80 o                         
   4  10   3         25.66         27.47         2.62 o                         
   5  10   3         45.17         37.30         4.58 o                         
   6  10   3          5.99          9.49         3.60 o                         
   7  10   3          8.42         12.43         4.25 o                         
  -9  11   3         76.34         82.77         5.55 o                         
  -8  11   3         11.36          9.11         2.89 o                         
  -7  11   3        394.40        388.87         7.00 o                         
  -6  11   3        142.27        144.61         3.64 o                         
  -5  11   3        289.72        246.96         4.25 o                         
  -4  11   3       1503.16       1441.93        11.52 o                         
  -3  11   3         21.49         22.29         1.19 o                         
  -2  11   3       3314.67       3398.94        27.48 o                         
  -1  11   3       1521.48       1580.08        21.96 o                         
   0  11   3         85.30         77.31         1.61 o                         
   1  11   3         95.15        100.79         2.65 o                         
   2  11   3        121.18        120.50         3.44 o                         
   3  11   3        107.94        100.39         2.00 o                         
   4  11   3        149.71        143.32         7.20 o                         
   5  11   3        114.51        104.71         6.87 o                         
   6  11   3         68.31         87.37         6.87 o                         
   7  11   3          0.14          1.31         3.60 o                         
  -9  12   3          7.60         12.44         3.35 o                         
  -8  12   3          2.44          5.07         2.78 o                         
  -7  12   3          1.45          3.10         2.04 o                         
  -6  12   3         43.01         37.34         2.71 o                         
  -5  12   3        148.43        133.71         3.49 o                         
  -4  12   3        308.93        272.28         3.42 o                         
  -3  12   3          0.59          0.79         0.79 o                         
  -2  12   3          1.18          3.89         0.98 o                         
  -1  12   3          0.35          7.06         1.76 o                         
   0  12   3        817.01        843.10         7.19 o                         
   1  12   3         28.96         26.13         1.25 o                         
   2  12   3          6.59          5.95         0.92 o                         
   3  12   3        159.28        139.07         2.92 o                         
   4  12   3        169.30        154.39         5.20 o                         
   5  12   3        322.83        311.52        11.45 o                         
   6  12   3         68.60         73.63         6.87 o                         
   7  12   3        163.86        184.56        10.14 o                         
  -9  13   3         52.99         64.22         5.89 o                         
  -8  13   3        253.74        259.61         7.75 o                         
  -7  13   3        267.29        267.27         5.77 o                         
  -6  13   3        389.79        388.04         6.68 o                         
  -5  13   3        182.23        174.46         2.89 o                         
  -4  13   3         17.16         12.35         1.11 o                         
  -3  13   3       1113.48       1121.84         9.38 o                         
  -2  13   3        570.16        502.48         6.13 o                         
  -1  13   3          8.05          2.52         1.07 o                         
   0  13   3          2.62          4.15         0.83 o                         
   1  13   3          9.29         10.60         0.87 o                         
   2  13   3        175.09        167.32         3.07 o                         
   3  13   3        473.35        438.39         5.59 o                         
   4  13   3        155.35        172.49         5.54 o                         
   5  13   3          0.21          4.25         2.95 o                         
   6  13   3        121.61        137.76         8.51 o                         
   7  13   3          6.14         13.09         4.58 o                         
  -9  14   3         41.18         39.32         4.38 o                         
  -8  14   3          7.87          5.46         3.44 o                         
  -7  14   3         68.55         62.95         4.51 o                         
  -6  14   3        677.54        658.65         9.37 o                         
  -5  14   3          0.35         -0.14         0.97 o                         
  -4  14   3       1101.86       1099.01         9.41 o                         
  -3  14   3         21.23         33.53         1.46 o                         
  -2  14   3        668.66        702.40         6.54 o                         
  -1  14   3         40.27         37.19         1.42 o                         
   0  14   3        481.52        470.90         4.71 o                         
   1  14   3        328.39        316.11         3.49 o                         
   2  14   3        847.20        861.67        10.08 o                         
   3  14   3        384.04        354.55         4.99 o                         
   4  14   3         76.71         61.87         3.93 o                         
   5  14   3         18.85         29.45         4.58 o                         
   6  14   3        107.62        116.82         7.85 o                         
   7  14   3         25.67         31.41         5.89 o                         
  -9  15   3          0.94         -0.69         4.42 o                         
  -8  15   3          0.22          2.29         2.78 o                         
  -7  15   3         22.76         29.01         3.58 o                         
  -6  15   3         64.97         65.16         3.22 o                         
  -5  15   3         75.38         81.91         2.16 o                         
  -4  15   3         85.71         91.93         4.02 o                         
  -3  15   3        252.00        261.36         3.52 o                         
  -2  15   3        827.58        788.59         7.22 o                         
  -1  15   3        593.65        612.54         5.88 o                         
   0  15   3        174.93        185.62         2.78 o                         
   1  15   3        204.55        222.86         4.25 o                         
   2  15   3        357.14        331.85         4.72 o                         
   3  15   3        101.70        108.53         2.82 o                         
   4  15   3       1596.62       1479.20        21.38 o                         
   5  15   3         15.36         13.09         3.93 o                         
   6  15   3          0.43          1.96         3.60 o                         
  -9  16   3         18.64         19.63         4.91 o                         
  -8  16   3         97.90        105.18         5.67 o                         
  -7  16   3         17.82         27.94         4.09 o                         
  -6  16   3        802.43        799.37         9.39 o                         
  -5  16   3         38.50         35.60         1.69 o                         
  -4  16   3        279.07        242.86         3.48 o                         
  -3  16   3         20.58         22.27         1.51 o                         
  -2  16   3        195.33        199.18         3.05 o                         
  -1  16   3        461.02        456.10         6.39 o                         
   0  16   3       2576.00       2547.60        19.09 o                         
   1  16   3         11.33          6.29         1.94 o                         
   2  16   3        252.04        235.88         3.93 o                         
   3  16   3        735.79        711.71         8.11 o                         
   4  16   3        364.80        349.83        11.45 o                         
   5  16   3          0.37          0.33         1.85 o                         
   6  16   3        384.22        387.11        14.40 o                         
  -8  17   3        128.01        133.62         6.13 o                         
  -7  17   3          0.93         -0.82         3.44 o                         
  -6  17   3        142.29        147.45         4.28 o                         
  -5  17   3        289.67        301.86         4.14 o                         
  -4  17   3        709.73        757.16         7.31 o                         
  -3  17   3        147.54        137.28         2.60 o                         
  -2  17   3        339.52        300.51         3.88 o                         
  -1  17   3          1.77          3.21         0.96 o                         
   0  17   3       1004.47       1017.37        11.29 o                         
   1  17   3        877.66        871.25         9.12 o                         
   2  17   3        335.61        301.86         4.59 o                         
   3  17   3        111.24        116.99         3.10 o                         
   4  17   3         46.67         45.45         3.68 o                         
   5  17   3         17.44         24.54         4.58 o                         
   6  17   3         31.74         39.27         5.56 o                         
  -8  18   3          3.78          8.02         4.25 o                         
  -7  18   3         59.95         58.87         4.63 o                         
  -6  18   3          1.97          0.89         2.06 o                         
  -5  18   3        114.66        105.03         2.48 o                         
  -4  18   3          3.24          2.91         1.03 o                         
  -3  18   3        583.09        586.60         6.10 o                         
  -2  18   3        115.30        124.81         2.54 o                         
  -1  18   3         39.88         35.85         1.62 o                         
   0  18   3       1246.46       1224.80        10.31 o                         
   1  18   3       1092.65       1073.19        10.80 o                         
   2  18   3       1301.88       1198.29        11.97 o                         
   3  18   3          3.53          1.69         1.22 o                         
   4  18   3         32.41         23.99         3.12 o                         
   5  18   3         12.04         20.94         4.58 o                         
   6  18   3          1.62          0.98         3.60 o                         
  -8  19   3        137.94        144.61         6.48 o                         
  -7  19   3         39.63         35.87         4.74 o                         
  -6  19   3         45.03         41.47         2.93 o                         
  -5  19   3          4.18          4.35         1.27 o                         
  -4  19   3          0.17          2.09         1.04 o                         
  -3  19   3        192.17        160.23         2.93 o                         
  -2  19   3        618.93        610.08         6.36 o                         
  -1  19   3       1819.19       1804.86        14.44 o                         
   0  19   3         16.14         13.44         1.47 o                         
   1  19   3        342.00        310.06         4.82 o                         
   2  19   3          9.86         19.59         1.72 o                         
   3  19   3        269.51        267.98         5.72 o                         
   4  19   3        163.74        178.53         6.87 o                         
   5  19   3          4.06          6.87         3.93 o                         
   6  19   3          0.32          2.29         3.60 o                         
  -8  20   3          0.90          5.26         3.76 o                         
  -7  20   3        137.89        149.46        10.96 o                         
  -6  20   3        334.28        362.44         6.95 o                         
  -5  20   3         27.84         27.51         2.46 o                         
  -4  20   3         96.00        112.15         3.16 o                         
  -3  20   3        605.63        505.23         5.65 o                         
  -2  20   3        128.55        114.90         2.60 o                         
  -1  20   3        111.42        111.36         2.51 o                         
   0  20   3         30.13         31.42         1.91 o                         
   1  20   3         39.37         45.18         2.19 o                         
   2  20   3        202.67        208.58         4.09 o                         
   3  20   3         20.03         20.63         2.25 o                         
   4  20   3         48.24         59.52         5.40 o                         
   5  20   3         19.02         18.98         4.25 o                         
   6  20   3         17.87         11.78         4.58 o                         
  -8  21   3          2.45          9.47         3.35 o                         
  -7  21   3         88.85         99.32         5.54 o                         
  -6  21   3         22.46         26.44         2.60 o                         
  -5  21   3        205.11        210.62         4.22 o                         
  -4  21   3        193.05        166.16         4.64 o                         
  -3  21   3         10.63          4.76         1.10 o                         
  -2  21   3         69.18         84.39         2.05 o                         
  -1  21   3         79.54         75.24         2.14 o                         
   0  21   3         52.11         45.98         2.19 o                         
   1  21   3          0.75         -0.05         1.21 o                         
   2  21   3        390.29        366.47         5.55 o                         
   3  21   3        151.83        135.96         4.28 o                         
   4  21   3        121.87        111.91         7.20 o                         
   5  21   3        123.22        106.35         7.53 o                         
   6  21   3          9.38         16.69         4.91 o                         
  -8  22   3         26.52         27.43         4.04 o                         
  -7  22   3          8.90          6.90         6.05 o                         
  -6  22   3          1.58          0.72         2.41 o                         
  -5  22   3         23.97         26.56         2.03 o                         
  -4  22   3        158.65        140.90         3.45 o                         
  -3  22   3        133.74        123.55         2.52 o                         
  -2  22   3        471.65        421.30         4.70 o                         
  -1  22   3        107.76        124.74         2.70 o                         
   0  22   3         53.64         48.56         2.31 o                         
   1  22   3         23.39         19.89         1.74 o                         
   2  22   3        126.99        126.42         3.29 o                         
   3  22   3         28.12         39.16         2.89 o                         
   4  22   3         48.01         64.79         6.87 o                         
   5  22   3          0.00          3.60         3.93 o                         
  -7  23   3          4.12          3.27         3.01 o                         
  -6  23   3        173.81        176.19         8.06 o                         
  -5  23   3          7.35         10.47         1.64 o                         
  -4  23   3        154.40        140.00         3.56 o                         
  -3  23   3        157.52        145.58         2.73 o                         
  -2  23   3        461.57        439.98         4.91 o                         
  -1  23   3          3.57          2.41         1.32 o                         
   0  23   3         22.56         22.75         1.87 o                         
   1  23   3          9.71         12.83         1.67 o                         
   2  23   3          6.87          5.46         1.51 o                         
   3  23   3         39.13         45.54         3.08 o                         
   4  23   3         98.68         98.18         4.97 o                         
   5  23   3        167.63        173.76         9.82 o                         
  -7  24   3          8.91          6.05         3.24 o                         
  -6  24   3        167.00        158.45         4.94 o                         
  -5  24   3        176.89        175.96         5.84 o                         
  -4  24   3        119.88        112.81         3.28 o                         
  -3  24   3         46.60         55.17         2.10 o                         
  -2  24   3          1.62          3.22         1.06 o                         
  -1  24   3         84.18         80.68         2.83 o                         
   0  24   3        129.92        128.77         3.34 o                         
   1  24   3        333.75        335.54         5.50 o                         
   2  24   3          0.08         -1.46         1.46 o                         
   3  24   3         60.83         63.44         4.63 o                         
   4  24   3          1.03          0.36         2.95 o                         
   5  24   3          0.03          1.31         3.27 o                         
  -7  25   3          7.65         10.15         3.58 o                         
  -6  25   3        145.19        157.36         6.48 o                         
  -5  25   3         47.94         45.28         3.22 o                         
  -4  25   3         59.44         56.43         2.74 o                         
  -3  25   3        243.98        222.13         4.51 o                         
  -2  25   3        182.17        165.42         3.49 o                         
  -1  25   3        339.33        356.13         5.04 o                         
   0  25   3          5.59          7.63         1.51 o                         
   1  25   3        119.89        111.68         3.30 o                         
   2  25   3         23.19         18.45         2.02 o                         
   3  25   3         33.08         42.17         4.58 o                         
   4  25   3         83.86         89.24         5.54 o                         
   5  25   3          0.70          1.64         3.93 o                         
  -7  26   3        106.09        102.42         6.36 o                         
  -6  26   3         13.99         19.53         3.68 o                         
  -5  26   3         19.86         15.87         2.49 o                         
  -4  26   3         19.94         21.13         2.09 o                         
  -3  26   3          2.37          3.31         1.30 o                         
  -2  26   3         82.18         91.62         2.66 o                         
  -1  26   3        628.07        609.74         7.12 o                         
   0  26   3         15.81         18.60         1.87 o                         
   1  26   3        223.20        222.14         4.57 o                         
   2  26   3        117.95        113.29         6.54 o                         
   3  26   3        324.78        331.59         8.78 o                         
   4  26   3          3.31          2.13         2.55 o                         
  -6  27   3        164.42        168.34         6.80 o                         
  -5  27   3        135.32        136.99         6.10 o                         
  -4  27   3         50.67         52.02         2.81 o                         
  -3  27   3        801.40        825.44         9.72 o                         
  -2  27   3          1.19          0.57         1.45 o                         
  -1  27   3         42.14         46.47         2.23 o                         
   0  27   3         60.32         63.99         2.93 o                         
   1  27   3         18.88         17.67         2.25 o                         
   2  27   3         17.58         18.50         3.01 o                         
   3  27   3          0.57          3.23         2.42 o                         
   4  27   3         29.42         42.88         4.16 o                         
  -6  28   3          2.68          3.64         2.89 o                         
  -5  28   3        290.86        291.11         8.42 o                         
  -4  28   3        127.17        121.70         4.33 o                         
  -3  28   3        127.65        114.83         5.56 o                         
  -2  28   3         10.52         13.40         1.94 o                         
  -1  28   3        116.19        119.29         3.13 o                         
   0  28   3         62.35         51.78         3.13 o                         
   1  28   3        143.47        144.33         4.44 o                         
   2  28   3          8.21          7.77         2.65 o                         
   3  28   3         22.71         18.90         3.93 o                         
   4  28   3          3.82          4.44         5.56 o                         
  -6  29   3          2.27         -2.66         2.83 o                         
  -5  29   3        120.47        111.17         9.82 o                         
  -4  29   3         72.46         59.18         3.61 o                         
  -3  29   3          1.11          1.32         3.09 o                         
  -2  29   3         25.39         28.13         2.75 o                         
  -1  29   3         25.24         28.17         2.59 o                         
   0  29   3        115.57        118.56         4.01 o                         
   1  29   3          0.62          0.43         1.76 o                         
   2  29   3         14.26         11.49         4.91 o                         
   3  29   3         17.35         20.84         3.24 o                         
  -5  30   3        114.88        142.05         7.20 o                         
  -4  30   3        429.16        449.30        21.27 o                         
  -3  30   3        102.19        111.78         6.87 o                         
  -2  30   3        215.72        222.29         7.16 o                         
  -1  30   3          1.87          1.81         2.51 o                         
   0  30   3          0.85          2.78         2.74 o                         
   1  30   3          0.14          1.99         2.15 o                         
   2  30   3         12.81         12.19         3.93 o                         
   3  30   3          1.15         -1.20         2.42 o                         
  -5  31   3         59.79         75.01         5.54 o                         
  -4  31   3         90.49         93.59         8.84 o                         
  -3  31   3          9.24          6.26         4.42 o                         
  -2  31   3         33.39         28.30         3.77 o                         
  -1  31   3          9.22          8.70         2.75 o                         
   0  31   3        137.01        130.76         4.98 o                         
   1  31   3          5.32          5.86         2.51 o                         
   2  31   3          1.15          1.47         2.55 o                         
  -4  32   3          0.01          4.58         4.91 o                         
  -3  32   3          0.38          6.26         2.90 o                         
  -2  32   3          8.22          5.96         2.78 o                         
  -1  32   3        108.40        126.57         5.64 o                         
   0  32   3        260.56        257.35         7.59 o                         
   1  32   3        110.03        100.01         5.40 o                         
   2  32   3         61.41         72.00         5.17 o                         
  -3  33   3        357.61        369.11        14.40 o                         
  -2  33   3         12.81         14.59         6.38 o                         
  -1  33   3        359.05        357.46         9.98 o                         
   0  33   3         16.61         22.25         7.69 o                         
   1  33   3         54.61         67.69         4.94 o                         
  -2  34   3          1.33          0.81         3.27 o                         
  -1  34   3         47.99         57.26         4.71 o                         
   0  34   3         47.89         42.12         4.42 o                         
 -10   0   4         20.77         17.05         3.58 o                         
  -8   0   4          0.03         -1.96         1.96 o                         
  -6   0   4         74.34         75.26         5.24 o                         
  -4   0   4        334.36        281.62         5.77 o                         
  -2   0   4        267.69        250.17         3.56 o                         
   0   0   4          6.40         15.08         1.17 o                         
   2   0   4       1335.16       1358.97        25.52 o                         
   4   0   4       1842.30       1760.14        33.05 o                         
   6   0   4         26.66         27.49         4.25 o                         
 -10   1   4         24.89         37.59         3.02 o                         
  -9   1   4         85.38         83.47         3.56 o                         
  -8   1   4          6.05          3.19         1.75 o                         
  -7   1   4         76.76         83.53         3.52 o                         
  -6   1   4        259.62        241.99         6.25 o                         
  -5   1   4          2.19          1.07         1.44 o                         
  -4   1   4          1.09          4.19         1.35 o                         
  -3   1   4        185.85        171.24         2.05 o                         
  -2   1   4        193.79        168.87         1.99 o                         
  -1   1   4         83.12        103.16         2.85 o                         
   0   1   4       2197.59       2181.79        16.07 o                         
   1   1   4          8.26         13.21         1.72 o                         
   2   1   4        316.73        316.74         6.36 o                         
   3   1   4        239.76        222.63         5.43 o                         
   4   1   4         99.19         98.56         3.91 o                         
   5   1   4          4.48          0.82         1.62 o                         
   6   1   4         54.19         64.52         4.16 o                         
 -10   2   4          7.98          6.77         2.20 o                         
  -9   2   4          1.23          0.46         1.74 o                         
  -8   2   4        264.44        262.87         5.92 o                         
  -7   2   4        133.40        118.55         3.90 o                         
  -6   2   4        119.99        110.29         3.58 o                         
  -5   2   4        295.72        297.94         5.22 o                         
  -4   2   4        141.09        116.41         3.12 o                         
  -3   2   4          4.33          9.75         0.94 o                         
  -2   2   4        152.39        129.89         1.75 o                         
  -1   2   4        126.78        137.59         1.72 o                         
   0   2   4          5.74          5.52         1.87 o                         
   1   2   4        311.79        343.12         4.67 o                         
   2   2   4        491.36        502.07         8.44 o                         
   3   2   4         35.58         34.41         1.73 o                         
   4   2   4          0.44          4.28         2.13 o                         
   5   2   4          7.90          7.20         2.08 o                         
   6   2   4          0.08          1.96         2.95 o                         
 -10   3   4         36.52         43.75         5.20 o                         
  -9   3   4         20.79         20.15         2.83 o                         
  -8   3   4        174.55        155.95         4.66 o                         
  -7   3   4        419.18        399.02         7.11 o                         
  -6   3   4        278.31        264.25         5.28 o                         
  -5   3   4         68.05         73.10         2.88 o                         
  -4   3   4        556.03        562.53         8.34 o                         
  -3   3   4         65.97         67.07         1.10 o                         
  -2   3   4        234.66        186.96         2.39 o                         
  -1   3   4         38.75         52.69         1.17 o                         
   0   3   4       1791.41       1810.07        17.24 o                         
   1   3   4        195.54        200.84         3.84 o                         
   2   3   4        869.36        862.64        12.60 o                         
   3   3   4         44.07         44.28         2.89 o                         
   4   3   4         41.72         36.28         2.89 o                         
   5   3   4        136.60        125.81        12.11 o                         
   6   3   4        108.81        118.13         7.20 o                         
   7   3   4        145.33        154.78         8.84 o                         
 -10   4   4         13.82         18.23         2.53 o                         
  -9   4   4         19.35         26.71         2.96 o                         
  -8   4   4         22.92         20.64         2.50 o                         
  -7   4   4          5.35          4.40         1.87 o                         
  -6   4   4         30.70         29.86         2.39 o                         
  -5   4   4        411.26        433.36         6.67 o                         
  -4   4   4       2286.13       2238.22        18.68 o                         
  -3   4   4          2.79          6.93         0.76 o                         
  -2   4   4       1397.19       1475.65        15.92 o                         
  -1   4   4       2326.81       2524.86        16.67 o                         
   0   4   4         14.49         16.91         3.03 o                         
   1   4   4        164.97        186.81         3.27 o                         
   2   4   4        464.07        437.71        17.51 o                         
   3   4   4        522.41        533.38        13.42 o                         
   4   4   4          0.07          0.87         1.17 o                         
   5   4   4         17.68         15.86         3.76 o                         
   6   4   4         58.61         67.41         6.54 o                         
   7   4   4         37.34         44.18         5.89 o                         
 -10   5   4        254.53        258.50         6.66 o                         
  -9   5   4         16.26         21.03         3.95 o                         
  -8   5   4        271.08        255.13         9.85 o                         
  -7   5   4          1.73          1.23         1.68 o                         
  -6   5   4        699.31        691.79         9.50 o                         
  -5   5   4         82.05         96.55         2.06 o                         
  -4   5   4        508.07        541.13         6.16 o                         
  -3   5   4        525.35        541.88         4.94 o                         
  -2   5   4         14.88         20.25         1.25 o                         
  -1   5   4         17.56         29.62         1.42 o                         
   0   5   4         46.31         27.18         1.18 o                         
   1   5   4        238.74        210.87         5.24 o                         
   2   5   4        161.40        169.55         6.38 o                         
   3   5   4        495.42        495.67        12.93 o                         
   4   5   4        136.32        132.44         4.47 o                         
   5   5   4          0.21          2.29         2.95 o                         
   6   5   4        324.38        309.56        11.45 o                         
   7   5   4        173.19        193.06         9.82 o                         
  -9   6   4         13.80         15.33         3.10 o                         
  -8   6   4        180.12        192.93         5.28 o                         
  -7   6   4          3.02          3.66         2.15 o                         
  -6   6   4        174.59        175.97         4.41 o                         
  -5   6   4        766.93        699.90         7.29 o                         
  -4   6   4        526.19        556.71         6.06 o                         
  -3   6   4       1409.76       1408.06        18.61 o                         
  -2   6   4       7185.81       7507.24        58.26 o                         
  -1   6   4       1819.89       1887.78        15.81 o                         
   0   6   4         44.65         42.71         1.65 o                         
   1   6   4        131.08        136.20         3.50 o                         
   2   6   4        180.02        167.45         3.29 o                         
   3   6   4        275.41        264.92         5.82 o                         
   4   6   4       1576.60       1519.31        23.40 o                         
   5   6   4        260.02        257.53        10.14 o                         
   6   6   4         92.73        104.38         7.20 o                         
   7   6   4          5.17         10.47         4.25 o                         
  -9   7   4         71.87         81.62         4.34 o                         
  -8   7   4          7.76          6.44         2.08 o                         
  -7   7   4        244.49        237.44         5.28 o                         
  -6   7   4          4.28          3.50         1.46 o                         
  -5   7   4       1208.42       1198.41        11.28 o                         
  -4   7   4        352.30        359.96         3.76 o                         
  -3   7   4        208.48        244.96         3.52 o                         
  -2   7   4       6291.38       6750.07        46.86 o                         
  -1   7   4       9164.78       9604.77        66.00 o                         
   0   7   4        451.86        417.47         5.70 o                         
   1   7   4       1232.62       1256.43        11.50 o                         
   2   7   4         42.21         39.15         1.91 o                         
   3   7   4        533.50        533.30         9.03 o                         
   4   7   4         27.85         30.43         2.59 o                         
   5   7   4         43.04         43.85         5.24 o                         
   6   7   4          0.40         -0.33         3.27 o                         
  -9   8   4          0.15          1.96         2.25 o                         
  -8   8   4         16.18         10.55         2.39 o                         
  -7   8   4          0.00          0.19         1.96 o                         
  -6   8   4         45.50         46.91         3.54 o                         
  -5   8   4         20.77         23.06         1.45 o                         
  -4   8   4         53.01         48.60         1.34 o                         
  -3   8   4        744.51        731.20         8.41 o                         
  -2   8   4       3095.33       3457.43        24.89 o                         
  -1   8   4        868.67        938.09         8.01 o                         
   0   8   4         38.60         37.17         1.58 o                         
   1   8   4        192.59        214.99         3.30 o                         
   2   8   4         11.87          8.30         1.05 o                         
   3   8   4          4.35          7.17         1.96 o                         
   4   8   4          9.00          8.84         2.95 o                         
   5   8   4         29.94         24.21         4.25 o                         
   6   8   4         41.01         45.48         5.89 o                         
  -9   9   4        113.45        102.74         4.39 o                         
  -8   9   4          6.15          3.49         2.08 o                         
  -7   9   4         94.30         91.17         3.70 o                         
  -6   9   4          8.18         12.06         1.40 o                         
  -5   9   4        486.39        474.26         4.77 o                         
  -4   9   4          6.59          7.00         0.87 o                         
  -3   9   4         58.90         61.04         2.08 o                         
  -2   9   4         12.07         16.66         1.10 o                         
  -1   9   4         67.54         81.27         2.44 o                         
   0   9   4         13.68         12.23         1.22 o                         
   1   9   4        365.89        331.42         4.37 o                         
   2   9   4          0.26         -0.14         0.81 o                         
   3   9   4         29.77         32.94         2.42 o                         
   4   9   4         27.43         22.25         3.93 o                         
   5   9   4         99.57         90.97         6.22 o                         
   6   9   4          2.11         -1.96         2.95 o                         
  -9  10   4         20.16         20.53         4.58 o                         
  -8  10   4         30.20         26.57         2.82 o                         
  -7  10   4         19.55         13.20         2.42 o                         
  -6  10   4       1100.83       1090.49        10.97 o                         
  -5  10   4          0.10          0.81         0.75 o                         
  -4  10   4          9.55          9.22         0.92 o                         
  -3  10   4        271.52        281.57         3.96 o                         
  -2  10   4        225.22        223.32         3.08 o                         
  -1  10   4          3.05          0.83         1.23 o                         
   0  10   4         47.62         52.38         1.85 o                         
   1  10   4        406.31        388.62         4.84 o                         
   2  10   4          4.95          5.42         1.02 o                         
   3  10   4        511.33        473.17        13.42 o                         
   4  10   4        255.56        242.80         9.49 o                         
   5  10   4         28.60         26.51         4.58 o                         
   6  10   4         31.56         41.56         5.89 o                         
  -9  11   4          0.61         -0.65         4.91 o                         
  -8  11   4        197.80        202.39         5.45 o                         
  -7  11   4        229.35        217.86         5.21 o                         
  -6  11   4        407.78        391.64         5.48 o                         
  -5  11   4        264.47        254.80         3.63 o                         
  -4  11   4         14.97         11.48         1.02 o                         
  -3  11   4          5.54         10.55         1.49 o                         
  -2  11   4         32.69         43.02         1.57 o                         
  -1  11   4        137.78        132.92         4.10 o                         
   0  11   4        169.24        175.96         3.12 o                         
   1  11   4          9.83         12.05         0.76 o                         
   2  11   4        266.40        294.28         4.14 o                         
   3  11   4        233.36        211.74         6.00 o                         
   4  11   4         83.77         88.68         6.54 o                         
   5  11   4         73.19         74.28         6.87 o                         
   6  11   4         26.72         28.80         5.24 o                         
  -9  12   4         14.85         19.08         3.68 o                         
  -8  12   4         23.10         27.75         4.95 o                         
  -7  12   4         19.67         18.23         2.39 o                         
  -6  12   4         86.48         82.06         2.68 o                         
  -5  12   4        982.17        926.59         8.30 o                         
  -4  12   4        438.13        408.71         4.56 o                         
  -3  12   4        393.69        373.45         4.92 o                         
  -2  12   4        107.31        114.45         2.68 o                         
  -1  12   4         17.78         24.54         1.52 o                         
   0  12   4        277.24        296.34         4.12 o                         
   1  12   4          0.29          1.01         0.66 o                         
   2  12   4         54.03         60.46         1.98 o                         
   3  12   4        142.80        127.42         4.74 o                         
   4  12   4         86.79         90.97         6.54 o                         
   5  12   4          2.14          5.24         3.27 o                         
   6  12   4         28.30         32.07         5.56 o                         
  -9  13   4        196.44        204.67         7.63 o                         
  -8  13   4         87.03         94.25         5.54 o                         
  -7  13   4        543.37        535.49         8.76 o                         
  -6  13   4         18.73         24.60         1.82 o                         
  -5  13   4        918.07        884.31         8.10 o                         
  -4  13   4         31.62         26.45         1.42 o                         
  -3  13   4        205.07        202.93         3.62 o                         
  -2  13   4         39.76         40.03         1.88 o                         
  -1  13   4        204.43        203.75         3.46 o                         
   0  13   4          5.10          5.48         0.85 o                         
   1  13   4        486.99        489.65         4.89 o                         
   2  13   4        131.15        117.86         3.44 o                         
   3  13   4         41.63         34.25         2.44 o                         
   4  13   4         64.70         78.21         6.22 o                         
   5  13   4        103.63        110.27         7.53 o                         
   6  13   4         35.96         36.98         5.89 o                         
  -9  14   4         95.74        101.59         6.36 o                         
  -8  14   4         80.36         76.69        12.27 o                         
  -7  14   4        278.52        279.37         6.05 o                         
  -6  14   4         19.60         19.44         1.81 o                         
  -5  14   4        424.80        421.13         5.86 o                         
  -4  14   4         62.92         62.22         2.53 o                         
  -3  14   4        559.72        534.36         6.37 o                         
  -2  14   4        180.69        160.79         3.17 o                         
  -1  14   4         12.03         12.73         1.37 o                         
   0  14   4        487.51        477.20         4.92 o                         
   1  14   4         10.46          6.31         0.89 o                         
   2  14   4        260.84        226.26         8.45 o                         
   3  14   4         15.01         24.17         2.25 o                         
   4  14   4         30.54         25.85         4.58 o                         
   5  14   4        150.17        167.21         9.16 o                         
   6  14   4         28.50         35.34         5.89 o                         
  -9  15   4         24.10         30.96         4.28 o                         
  -8  15   4        174.27        181.20         7.05 o                         
  -7  15   4         39.23         43.19         3.12 o                         
  -6  15   4         29.35         27.36         2.01 o                         
  -5  15   4         43.43         41.75         1.74 o                         
  -4  15   4        167.68        143.78         2.76 o                         
  -3  15   4         28.44         25.40         2.05 o                         
  -2  15   4        438.99        422.87         5.46 o                         
  -1  15   4       1173.61       1138.54        11.03 o                         
   0  15   4        231.99        240.30         3.24 o                         
   1  15   4        649.00        625.02         6.98 o                         
   2  15   4         17.22         10.12         1.68 o                         
   3  15   4         10.30          6.90         1.63 o                         
   4  15   4        143.69        142.50         5.43 o                         
   5  15   4          5.14         13.74         4.25 o                         
   6  15   4          1.75          0.65         3.27 o                         
  -9  16   4         33.92         40.55         4.51 o                         
  -8  16   4         20.81         22.40         3.81 o                         
  -7  16   4         50.84         50.36         4.28 o                         
  -6  16   4          1.99          1.61         1.73 o                         
  -5  16   4        111.64        124.67         4.35 o                         
  -4  16   4        608.15        543.48         5.84 o                         
  -3  16   4        160.05        154.70         2.86 o                         
  -2  16   4        393.20        372.50         5.14 o                         
  -1  16   4        401.80        411.01         4.64 o                         
   0  16   4         35.91         34.74         1.73 o                         
   1  16   4        186.37        190.64         3.45 o                         
   2  16   4          2.61         -0.65         1.38 o                         
   3  16   4        768.78        760.36        10.60 o                         
   4  16   4         57.67         59.52         4.38 o                         
   5  16   4         99.47        101.44         7.53 o                         
   6  16   4         74.28         75.26         7.85 o                         
  -8  17   4         44.75         29.66         4.16 o                         
  -7  17   4        238.54        265.51         7.98 o                         
  -6  17   4         96.48         78.19         3.48 o                         
  -5  17   4         84.21         78.24         2.59 o                         
  -4  17   4          5.69          1.75         0.98 o                         
  -3  17   4        532.00        511.67         5.63 o                         
  -2  17   4        158.46        139.96         4.80 o                         
  -1  17   4        731.61        709.39         8.74 o                         
   0  17   4        647.66        595.25         5.92 o                         
   1  17   4          0.23         -1.02         1.02 o                         
   2  17   4         32.78         25.79         2.25 o                         
   3  17   4        186.37        172.83         5.62 o                         
   4  17   4         13.10         18.00         4.58 o                         
   5  17   4          1.42          2.62         3.93 o                         
  -8  18   4         39.46         45.26         4.63 o                         
  -7  18   4        102.23        116.66         5.78 o                         
  -6  18   4        139.68        141.01         5.67 o                         
  -5  18   4         31.28         25.16         1.66 o                         
  -4  18   4         48.88         51.16         1.95 o                         
  -3  18   4        311.47        250.00         3.70 o                         
  -2  18   4        237.02        217.96         4.58 o                         
  -1  18   4        415.40        397.65         4.72 o                         
   0  18   4        383.98        361.85         5.29 o                         
   1  18   4        507.63        498.09         6.72 o                         
   2  18   4          6.82          3.03         1.54 o                         
   3  18   4        112.04        102.71         3.78 o                         
   4  18   4         61.26         62.17         6.54 o                         
   5  18   4         52.91         54.32         6.54 o                         
  -8  19   4         33.76         26.79         4.04 o                         
  -7  19   4        386.14        365.13         9.60 o                         
  -6  19   4          6.88          9.34         2.75 o                         
  -5  19   4        371.39        370.15         7.04 o                         
  -4  19   4         30.28         31.90         1.75 o                         
  -3  19   4         95.02         77.60         2.98 o                         
  -2  19   4         16.20         10.23         1.39 o                         
  -1  19   4         15.37         15.49         1.29 o                         
   0  19   4       1981.34       1935.54        17.50 o                         
   1  19   4        271.90        263.43         9.41 o                         
   2  19   4        488.18        458.92         7.73 o                         
   3  19   4         25.48         34.52         2.82 o                         
   4  19   4         31.87         29.78         5.24 o                         
   5  19   4         39.47         43.19         6.22 o                         
  -8  20   4          1.47          0.00         3.01 o                         
  -7  20   4         27.85         21.89         3.81 o                         
  -6  20   4        214.05        190.44         6.59 o                         
  -5  20   4        202.84        193.23         4.30 o                         
  -4  20   4         58.30         56.67         2.14 o                         
  -3  20   4        430.76        421.94         5.68 o                         
  -2  20   4         18.42         19.06         1.67 o                         
  -1  20   4         20.06         20.72         1.48 o                         
   0  20   4          5.89          8.84         1.94 o                         
   1  20   4         30.28         34.58         2.64 o                         
   2  20   4        268.24        283.10         5.97 o                         
   3  20   4         67.31         72.39         3.56 o                         
   4  20   4         10.38         12.76         4.58 o                         
   5  20   4         50.90         62.50         7.20 o                         
  -8  21   4          0.97          7.98         5.40 o                         
  -7  21   4         18.19         18.88         3.68 o                         
  -6  21   4          0.01         -0.21         2.51 o                         
  -5  21   4         38.64         29.59         2.81 o                         
  -4  21   4         20.44         20.57         1.53 o                         
  -3  21   4          0.21          2.40         1.12 o                         
  -2  21   4        261.20        233.69         4.19 o                         
  -1  21   4         44.31         39.91         2.19 o                         
   0  21   4         18.77         12.68         1.52 o                         
   1  21   4        133.69        138.70         4.23 o                         
   2  21   4         56.11         57.78         3.21 o                         
   3  21   4         60.79         63.95         4.42 o                         
   4  21   4          2.55          4.58         3.60 o                         
   5  21   4         53.59         58.25         7.20 o                         
  -8  22   4         39.44         50.39         7.20 o                         
  -7  22   4         64.03         75.07        10.47 o                         
  -6  22   4         87.21         90.71         5.40 o                         
  -5  22   4         64.45         80.47         3.62 o                         
  -4  22   4        107.77        107.47         3.06 o                         
  -3  22   4         54.97         71.60         2.28 o                         
  -2  22   4         24.19         34.71         1.85 o                         
  -1  22   4        146.80        139.69         3.41 o                         
   0  22   4          0.00          0.01         1.21 o                         
   1  22   4          9.00          8.25         1.87 o                         
   2  22   4         43.24         42.44         3.02 o                         
   3  22   4         17.97         23.92         3.12 o                         
   4  22   4          6.03          6.87         4.25 o                         
   5  22   4         15.55         18.00         4.91 o                         
  -7  23   4        296.32        307.61         9.14 o                         
  -6  23   4        159.77        165.13         6.48 o                         
  -5  23   4        295.56        301.86         6.40 o                         
  -4  23   4         50.44         48.05         2.05 o                         
  -3  23   4          6.05          6.32         1.28 o                         
  -2  23   4          1.48          2.27         1.18 o                         
  -1  23   4        720.58        725.71         8.68 o                         
   0  23   4        142.87        136.36         3.38 o                         
   1  23   4        255.67        240.48         5.60 o                         
   2  23   4          0.60         -2.08         2.08 o                         
   3  23   4          1.28          7.50         2.42 o                         
   4  23   4          7.47          4.25         3.93 o                         
  -7  24   4          7.73          6.54         3.24 o                         
  -6  24   4        163.08        161.81         6.70 o                         
  -5  24   4         18.81         22.76         2.65 o                         
  -4  24   4         50.08         48.46         2.53 o                         
  -3  24   4        411.35        396.52         5.27 o                         
  -2  24   4        110.40        109.80         2.82 o                         
  -1  24   4          4.57          7.16         1.60 o                         
   0  24   4          6.65          2.83         1.51 o                         
   1  24   4         28.34         30.23         2.70 o                         
   2  24   4         36.98         47.58         4.04 o                         
   3  24   4        785.87        819.84        14.89 o                         
   4  24   4         59.01         64.46         7.20 o                         
  -7  25   4        119.00        113.42         6.33 o                         
  -6  25   4         56.20         70.57        14.23 o                         
  -5  25   4        171.43        190.35         5.31 o                         
  -4  25   4          5.60          4.12         1.52 o                         
  -3  25   4          8.05          9.40         1.39 o                         
  -2  25   4         12.03         12.71         1.50 o                         
  -1  25   4        131.41        136.20         6.47 o                         
   0  25   4        162.94        171.46         3.95 o                         
   1  25   4        374.51        373.37         9.02 o                         
   2  25   4        561.64        554.23        17.34 o                         
   3  25   4          0.81          8.02         2.78 o                         
   4  25   4         81.89        100.79         8.84 o                         
  -6  26   4          0.17         -0.49         4.42 o                         
  -5  26   4         48.36         52.79         4.50 o                         
  -4  26   4        523.82        515.53         7.40 o                         
  -3  26   4         55.09         54.30         3.25 o                         
  -2  26   4        150.36        151.21         3.38 o                         
  -1  26   4         15.09         15.32         1.87 o                         
   0  26   4          4.33          5.04         1.59 o                         
   1  26   4        177.96        159.56         5.90 o                         
   2  26   4        492.39        498.63        11.62 o                         
   3  26   4         18.64         24.43         3.47 o                         
   4  26   4        204.13        227.09        11.45 o                         
  -6  27   4         69.30         79.71         5.64 o                         
  -5  27   4        167.81        169.22         6.66 o                         
  -4  27   4          0.29         -0.81         1.58 o                         
  -3  27   4        243.96        242.91         5.89 o                         
  -2  27   4        364.98        374.30         5.39 o                         
  -1  27   4         84.37         89.16         3.59 o                         
   0  27   4         27.68         21.99         3.07 o                         
   1  27   4         20.12         19.87         3.21 o                         
   2  27   4         68.22         61.13         4.63 o                         
   3  27   4          6.66          6.87         2.78 o                         
  -6  28   4        209.12        221.59         8.09 o                         
  -5  28   4          1.97          0.58         3.07 o                         
  -4  28   4         39.69         41.91         4.09 o                         
  -3  28   4        167.96        152.30         5.96 o                         
  -2  28   4        505.75        521.88        11.46 o                         
  -1  28   4         75.12         94.43         5.06 o                         
   0  28   4         30.62         31.12         3.35 o                         
   1  28   4          2.61          1.99         2.42 o                         
   2  28   4          2.44          6.71         2.75 o                         
   3  28   4          0.23         -2.62         2.62 o                         
  -5  29   4         19.65         23.23         3.77 o                         
  -4  29   4          7.57          8.51         4.91 o                         
  -3  29   4         22.67         25.52         5.56 o                         
  -2  29   4        449.90        443.12        17.02 o                         
  -1  29   4        182.10        192.93         6.60 o                         
   0  29   4        357.26        358.18         8.99 o                         
   1  29   4        117.50        125.57         7.36 o                         
   2  29   4         70.58         70.78         5.07 o                         
  -5  30   4          8.42          4.21         3.14 o                         
  -4  30   4         77.47         76.57         7.85 o                         
  -3  30   4          1.27          8.84         4.91 o                         
  -2  30   4         43.67         53.49         4.32 o                         
  -1  30   4        268.44        256.06         5.94 o                         
   0  30   4          0.55          2.37         5.07 o                         
   1  30   4          0.25          3.09         2.51 o                         
   2  30   4         34.27         40.37         4.15 o                         
  -4  31   4        393.82        396.27        14.73 o                         
  -3  31   4         18.93         28.80         6.22 o                         
  -2  31   4         13.66         18.32         3.30 o                         
  -1  31   4         76.90         81.81         5.03 o                         
   0  31   4        324.83        346.05        11.94 o                         
   1  31   4        308.17        349.89        14.23 o                         
  -4  32   4        161.63        163.29        10.14 o                         
  -3  32   4        360.16        353.08        14.07 o                         
  -2  32   4         51.91         65.65         9.16 o                         
  -1  32   4         95.86         98.49         8.84 o                         
   0  32   4          4.49         15.06         2.98 o                         
   1  32   4         10.75         18.29         3.30 o                         
  -3  33   4         23.82         16.03         5.89 o                         
  -2  33   4          9.90         13.51         5.40 o                         
  -1  33   4         14.77         11.45         4.91 o                         
   0  33   4         17.99         11.13         4.91 o                         
  -9   0   5        109.96         97.51         5.40 o                         
  -7   0   5         52.65         46.42         4.09 o                         
  -5   0   5        145.12        141.83         4.71 o                         
  -3   0   5          4.36          2.76         0.95 o                         
  -1   0   5       1576.32       1600.18        15.87 o                         
   1   0   5        237.48        273.23         8.51 o                         
   3   0   5       1408.92       1375.33        27.16 o                         
   5   0   5        153.57        172.12         8.18 o                         
 -10   1   5         24.04         24.01         2.73 o                         
  -9   1   5          6.42          8.11         2.03 o                         
  -8   1   5         12.54          8.35         1.90 o                         
  -7   1   5        322.37        291.98         5.31 o                         
  -6   1   5         50.42         43.83         2.32 o                         
  -5   1   5        261.31        249.40         4.31 o                         
  -4   1   5         26.53         36.35         1.91 o                         
  -3   1   5        228.46        229.89         2.56 o                         
  -2   1   5         27.04         30.26         1.08 o                         
  -1   1   5          2.43          1.06         0.73 o                         
   0   1   5        568.76        648.62         8.47 o                         
   1   1   5        142.13        132.04         4.16 o                         
   2   1   5          0.00          1.47         1.39 o                         
   3   1   5          0.43          4.45         4.25 o                         
   4   1   5         67.06         68.62         9.00 o                         
   5   1   5          0.36         -1.85         1.85 o                         
 -10   2   5         54.49         54.88         3.43 o                         
  -9   2   5        189.42        195.13         4.90 o                         
  -8   2   5        114.29        108.50         3.69 o                         
  -7   2   5       1376.30       1321.70        15.93 o                         
  -6   2   5         56.12         59.69         3.35 o                         
  -5   2   5        300.44        301.40         6.24 o                         
  -4   2   5          5.86         11.37         1.33 o                         
  -3   2   5        344.89        365.17         3.50 o                         
  -2   2   5         31.78         37.18         2.26 o                         
  -1   2   5        457.13        451.24         4.02 o                         
   0   2   5        477.20        493.52         6.25 o                         
   1   2   5        266.24        266.49         5.90 o                         
   2   2   5        322.54        316.27         6.70 o                         
   3   2   5        133.29        133.19         4.51 o                         
   4   2   5         52.06         55.44         3.45 o                         
   5   2   5         11.25         14.51         2.65 o                         
   6   2   5          7.04          8.84         3.93 o                         
 -10   3   5          0.89          0.99         1.99 o                         
  -9   3   5         28.70         34.48         2.74 o                         
  -8   3   5         24.76         22.59         2.70 o                         
  -7   3   5         72.20         75.85         3.46 o                         
  -6   3   5        149.86        139.97         6.03 o                         
  -5   3   5        490.58        471.65         9.30 o                         
  -4   3   5         54.12         52.55         2.55 o                         
  -3   3   5          2.41          6.88         0.74 o                         
  -2   3   5         12.49         12.77         1.21 o                         
  -1   3   5          0.22          0.81         0.61 o                         
   0   3   5        533.19        566.58         6.98 o                         
   1   3   5        864.96        867.20        12.25 o                         
   2   3   5        573.48        569.07         9.82 o                         
   3   3   5        434.93        433.81         8.42 o                         
   4   3   5        237.86        233.67         6.33 o                         
   5   3   5         37.17         39.92         5.24 o                         
   6   3   5         26.17         23.23         4.58 o                         
 -10   4   5          0.27          1.66         3.26 o                         
  -9   4   5         16.79         18.90         4.76 o                         
  -8   4   5          6.84          4.49         2.06 o                         
  -7   4   5         25.35         27.18         2.64 o                         
  -6   4   5         13.32         11.17         2.53 o                         
  -5   4   5        228.64        237.87         9.49 o                         
  -4   4   5        185.68        179.55         4.96 o                         
  -3   4   5       1234.57       1247.73         9.04 o                         
  -2   4   5        314.78        328.59         3.66 o                         
  -1   4   5        675.09        626.92         5.67 o                         
   0   4   5        990.82       1044.95        11.38 o                         
   1   4   5        400.95        420.83         5.72 o                         
   2   4   5        137.70        139.70         4.38 o                         
   3   4   5        604.64        616.79        10.61 o                         
   5   4   5         15.21         12.11         3.60 o                         
   6   4   5         13.78         13.09         3.93 o                         
  -9   5   5        108.00        105.30         4.45 o                         
  -8   5   5         15.99         14.93         2.44 o                         
  -7   5   5          8.38         10.72         2.12 o                         
  -6   5   5        454.95        424.02         7.17 o                         
  -5   5   5        384.89        373.86         9.45 o                         
  -4   5   5         31.68         37.89         0.99 o                         
  -3   5   5       2180.89       2206.31        21.94 o                         
  -2   5   5         48.66         49.36         1.56 o                         
  -1   5   5          8.72          9.76         1.48 o                         
   0   5   5         81.18         98.02         3.04 o                         
   1   5   5        186.79        176.16         4.81 o                         
   2   5   5         24.51         19.95         5.56 o                         
   3   5   5        946.48        588.02        13.74 o                         
   4   5   5        112.07        109.46         4.32 o                         
   5   5   5          3.62         -2.62         2.95 o                         
   6   5   5         25.64         18.00         4.25 o                         
  -9   6   5         14.20         12.79         2.70 o                         
  -8   6   5         87.56         75.17         3.96 o                         
  -7   6   5          9.19         11.31         2.14 o                         
  -6   6   5         63.29         74.29         3.52 o                         
  -5   6   5         66.29         70.49         1.85 o                         
  -4   6   5         25.95         29.37         1.09 o                         
  -3   6   5        226.33        218.34         4.43 o                         
  -2   6   5        169.62        180.29         2.98 o                         
  -1   6   5        655.26        612.13         5.56 o                         
   0   6   5          1.36          1.66         0.91 o                         
   1   6   5        433.47        410.81        21.10 o                         
   2   6   5          4.48          3.97         1.57 o                         
   3   6   5        136.58        131.74         4.47 o                         
   4   6   5        336.19        335.73        11.78 o                         
   5   6   5        286.83        303.01        11.78 o                         
   6   6   5         50.37         52.36         6.22 o                         
  -9   7   5          0.57         -2.17         2.25 o                         
  -8   7   5          2.37          4.56         2.18 o                         
  -7   7   5          5.76          8.34         2.27 o                         
  -6   7   5        612.66        595.45         8.88 o                         
  -5   7   5        287.71        282.38         4.06 o                         
  -4   7   5        713.09        700.32         6.32 o                         
  -3   7   5        284.13        274.60         3.47 o                         
  -2   7   5         77.03         87.46         2.44 o                         
  -1   7   5        359.52        381.56         3.98 o                         
   0   7   5         79.44         78.24         2.69 o                         
   1   7   5        380.34        358.69         5.36 o                         
   2   7   5        385.96        387.87         7.54 o                         
   3   7   5          2.87          4.28         1.72 o                         
   4   7   5         20.04         18.00         3.93 o                         
   5   7   5          1.28          1.96         3.27 o                         
   6   7   5         30.54         32.72         5.24 o                         
  -9   8   5         45.41         34.86         3.32 o                         
  -8   8   5        211.81        196.03         5.41 o                         
  -7   8   5         60.57         60.72         3.39 o                         
  -6   8   5        354.32        315.29         6.16 o                         
  -5   8   5       1538.19       1493.37        13.74 o                         
  -4   8   5          1.95          1.56         0.79 o                         
  -3   8   5        562.34        629.84         6.06 o                         
  -2   8   5       1245.32       1276.48        14.30 o                         
  -1   8   5         20.02         15.51         1.39 o                         
   0   8   5        230.81        224.74         4.23 o                         
   1   8   5        300.18        310.07         4.36 o                         
   2   8   5         29.77         29.90         1.84 o                         
   3   8   5          4.95          2.23         1.63 o                         
   4   8   5         24.01         24.87         4.58 o                         
   5   8   5        129.01        128.27         7.85 o                         
   6   8   5         28.28         45.16         6.22 o                         
  -9   9   5          1.79          4.70         2.80 o                         
  -8   9   5         65.13         62.19         3.70 o                         
  -7   9   5          2.63          1.64         1.89 o                         
  -6   9   5         75.85         72.55         3.33 o                         
  -5   9   5        175.35        181.52         3.30 o                         
  -4   9   5         42.54         32.64         1.38 o                         
  -3   9   5        332.11        300.88         3.75 o                         
  -2   9   5        164.53        170.55         3.23 o                         
  -1   9   5        131.53        135.73         2.88 o                         
   0   9   5         41.85         35.70         1.74 o                         
   1   9   5          7.73          7.50         1.22 o                         
   2   9   5         38.63         41.95         2.14 o                         
   3   9   5          4.78          7.20         2.95 o                         
   4   9   5        197.64        196.66         9.16 o                         
   5   9   5         36.79         35.01         5.24 o                         
   6   9   5        105.32        120.75         8.18 o                         
  -9  10   5          9.83         13.17         2.89 o                         
  -8  10   5         29.27         35.09         4.57 o                         
  -7  10   5         14.32         13.31         2.33 o                         
  -6  10   5         27.58         30.41         2.58 o                         
  -5  10   5         10.60         13.45         1.42 o                         
  -4  10   5        159.76        152.37         2.50 o                         
  -3  10   5        337.18        336.32         4.69 o                         
  -2  10   5         60.81         50.57         2.36 o                         
  -1  10   5        738.98        718.96         7.71 o                         
   0  10   5         56.69         55.47         2.07 o                         
   1  10   5        592.16        562.84         6.60 o                         
   2  10   5         39.38         36.53         2.07 o                         
   3  10   5        320.78        280.76        10.47 o                         
   4  10   5        225.71        242.47        10.14 o                         
   5  10   5          4.31          3.93         3.60 o                         
   6  10   5         80.53         88.68         8.18 o                         
  -9  11   5          0.61         -2.89         5.40 o                         
  -8  11   5        102.05        110.01         5.18 o                         
  -7  11   5         53.93         49.66         4.30 o                         
  -6  11   5         37.77         36.52         2.75 o                         
  -5  11   5        107.71        107.39         4.38 o                         
  -4  11   5        609.01        569.45         5.73 o                         
  -3  11   5        307.04        310.09         4.53 o                         
  -2  11   5        139.46        135.60         2.99 o                         
  -1  11   5         25.87         28.75         1.93 o                         
   0  11   5         42.82         40.57         1.91 o                         
   1  11   5        290.11        266.56         4.10 o                         
   2  11   5        718.48        718.23        10.10 o                         
   3  11   5        385.60        367.15        12.43 o                         
   4  11   5         72.84         84.75         6.87 o                         
   5  11   5          4.63          2.95         3.27 o                         
  -9  12   5          4.98          6.44         3.21 o                         
  -8  12   5        132.40        118.50         4.77 o                         
  -7  12   5         13.95         15.19         2.37 o                         
  -6  12   5          5.93          8.10         2.14 o                         
  -5  12   5          6.31          5.37         2.17 o                         
  -4  12   5          0.69          2.85         0.96 o                         
  -3  12   5         10.28         10.42         1.36 o                         
  -2  12   5       2449.40       2408.53        20.77 o                         
  -1  12   5        417.72        385.16         6.10 o                         
   0  12   5        125.20        124.59         2.89 o                         
   1  12   5         23.43         18.74         1.48 o                         
   2  12   5         15.12         16.28         1.93 o                         
   3  12   5          4.22         10.80         3.27 o                         
   4  12   5         98.86         84.42         6.87 o                         
   5  12   5         33.21         43.19         5.89 o                         
  -9  13   5         46.51         46.80         4.86 o                         
  -8  13   5        204.66        192.80         5.47 o                         
  -7  13   5        574.24        539.92        11.80 o                         
  -6  13   5          0.53         -0.11         1.89 o                         
  -5  13   5         96.21        106.72         3.36 o                         
  -4  13   5        160.36        142.59         2.68 o                         
  -3  13   5          4.53          3.21         1.28 o                         
  -2  13   5         89.95         79.04         2.59 o                         
  -1  13   5        471.93        465.80         5.91 o                         
   0  13   5        883.69        865.35         9.03 o                         
   1  13   5        257.48        238.48         3.89 o                         
   2  13   5        128.22        132.26         3.87 o                         
   3  13   5          0.71         -1.96         2.95 o                         
   4  13   5         16.84         20.29         4.58 o                         
   5  13   5        119.25        125.00         8.51 o                         
  -9  14   5         40.70         31.91         4.40 o                         
  -8  14   5          3.13          3.77         2.44 o                         
  -7  14   5        316.94        321.19         6.76 o                         
  -6  14   5        318.49        327.47         7.46 o                         
  -5  14   5          0.40         -0.79         1.17 o                         
  -4  14   5          3.29          3.77         1.02 o                         
  -3  14   5        240.30        245.08         4.14 o                         
  -2  14   5        410.16        383.99         5.33 o                         
  -1  14   5         10.66          8.05         1.35 o                         
   0  14   5       2285.55       2191.51        19.27 o                         
   1  14   5         79.28         66.27         2.98 o                         
   2  14   5          1.59          6.71         2.04 o                         
   3  14   5         32.31         39.22         3.58 o                         
   4  14   5          0.35          4.58         3.60 o                         
   5  14   5          0.00         -1.31         3.27 o                         
  -9  15   5         80.39         89.58         8.02 o                         
  -8  15   5         42.62         43.85         4.63 o                         
  -7  15   5          1.49          1.74         2.12 o                         
  -6  15   5        146.16        146.18         4.45 o                         
  -5  15   5         38.41         35.63         2.02 o                         
  -4  15   5        816.53        780.70         7.56 o                         
  -3  15   5          6.50          7.01         1.42 o                         
  -2  15   5        826.70        787.88         8.62 o                         
  -1  15   5         93.27         82.49         2.60 o                         
   0  15   5         49.13         44.60         2.12 o                         
   1  15   5        396.21        383.57         6.64 o                         
   2  15   5        667.55        604.79         9.02 o                         
   3  15   5         29.65         32.12         2.49 o                         
   4  15   5        165.30        155.10         8.84 o                         
   5  15   5         85.21         98.49         7.85 o                         
  -8  16   5        138.24        156.87        18.82 o                         
  -7  16   5        205.75        217.76         5.62 o                         
  -6  16   5        197.09        185.03         4.94 o                         
  -5  16   5         16.35         17.41         1.73 o                         
  -4  16   5        517.37        458.87         5.39 o                         
  -3  16   5        285.06        265.70         6.61 o                         
  -2  16   5          3.14          3.36         1.42 o                         
  -1  16   5        415.77        413.72         5.66 o                         
   0  16   5        105.12        100.59         2.76 o                         
   1  16   5          7.91          6.56         1.63 o                         
   2  16   5         48.98         49.13         2.96 o                         
   3  16   5         31.00         23.82         2.98 o                         
   4  16   5        536.60        538.61        17.02 o                         
   5  16   5         13.19         13.09         4.25 o                         
  -8  17   5        264.37        284.30         8.91 o                         
  -7  17   5         42.37         34.19         4.16 o                         
  -6  17   5        374.23        367.48         8.29 o                         
  -5  17   5         43.83         37.83         2.26 o                         
  -4  17   5        220.90        258.52         3.84 o                         
  -3  17   5        583.66        533.54         6.82 o                         
  -2  17   5          1.24          0.23         0.94 o                         
  -1  17   5         38.32         33.88         1.99 o                         
   0  17   5         22.61         22.50         2.20 o                         
   1  17   5          4.66          4.58         1.70 o                         
   2  17   5        247.91        236.81         5.58 o                         
   3  17   5         51.17         59.56         4.09 o                         
   4  17   5         18.62         22.25         4.91 o                         
   5  17   5         23.78         35.67         5.89 o                         
  -8  18   5         32.55         21.13         3.93 o                         
  -7  18   5        217.94        212.24         7.29 o                         
  -6  18   5        166.66        180.00         5.70 o                         
  -5  18   5          0.13          0.42         1.51 o                         
  -4  18   5        461.70        431.69         5.27 o                         
  -3  18   5          5.38          1.57         1.33 o                         
  -2  18   5         98.45        100.49         2.89 o                         
  -1  18   5          6.40          5.29         1.38 o                         
   0  18   5        455.26        442.90         7.42 o                         
   1  18   5        239.58        240.16         5.34 o                         
   2  18   5         85.91         78.89         3.40 o                         
   3  18   5        108.80        123.81         5.17 o                         
   4  18   5         19.03         17.67         4.58 o                         
   5  18   5          0.52          0.65         3.60 o                         
  -8  19   5          0.38         -2.52         2.98 o                         
  -7  19   5         10.85         10.44         3.21 o                         
  -6  19   5         94.54         91.45         4.13 o                         
  -5  19   5         12.94         16.41         1.77 o                         
  -4  19   5        316.21        297.04         4.26 o                         
  -3  19   5        182.54        164.96         3.70 o                         
  -2  19   5         19.98         25.82         1.89 o                         
  -1  19   5        126.07        116.83         6.25 o                         
   0  19   5        388.11        384.58         6.86 o                         
   1  19   5         30.18         31.97         2.58 o                         
   2  19   5        760.47        775.98        11.18 o                         
   3  19   5        419.12        371.89         8.94 o                         
   4  19   5          4.98          8.51         4.25 o                         
  -8  20   5         39.54         46.90         9.33 o                         
  -7  20   5        262.81        259.15         8.21 o                         
  -6  20   5          9.56          6.28         4.91 o                         
  -5  20   5          1.04          4.00         1.49 o                         
  -4  20   5         57.43         50.92         2.12 o                         
  -3  20   5         55.87         54.88         2.50 o                         
  -2  20   5        238.34        233.19         4.31 o                         
  -1  20   5         17.56         21.75         2.18 o                         
   0  20   5         81.83         85.36         3.46 o                         
   1  20   5         19.56         15.83         2.06 o                         
   2  20   5         34.44         33.86         3.47 o                         
   3  20   5        522.15        520.64        10.90 o                         
   4  20   5          3.26          0.33         3.60 o                         
  -8  21   5         10.41          8.00         3.58 o                         
  -7  21   5         26.60         20.29         3.81 o                         
  -6  21   5         51.50         44.64         4.28 o                         
  -5  21   5        212.70        202.97         7.23 o                         
  -4  21   5          4.27          2.85         1.24 o                         
  -3  21   5         26.85         34.15         1.90 o                         
  -2  21   5        176.47        188.91         5.48 o                         
  -1  21   5         71.29         69.55         3.25 o                         
   0  21   5         46.36         48.98         3.75 o                         
   1  21   5          9.63         11.28         2.01 o                         
   2  21   5         25.95         30.94         3.93 o                         
   3  21   5         22.78         22.75         3.35 o                         
   4  21   5         18.39         19.96         4.91 o                         
  -7  22   5         77.68         80.70         5.77 o                         
  -6  22   5        139.17        120.24         5.87 o                         
  -5  22   5         12.44         13.88         1.83 o                         
  -4  22   5         69.25         60.58         2.30 o                         
  -3  22   5         46.90         45.67         2.15 o                         
  -2  22   5        391.74        367.75         6.80 o                         
  -1  22   5        431.08        437.04        11.85 o                         
   0  22   5        143.82        135.33         6.91 o                         
   1  22   5         13.24         13.74         2.14 o                         
   2  22   5          0.00          1.64         2.95 o                         
   3  22   5          4.00          4.42         3.11 o                         
   4  22   5         29.31         34.36         6.22 o                         
  -7  23   5         33.61         42.20         4.74 o                         
  -6  23   5        175.91        193.89         7.03 o                         
  -5  23   5         20.36         22.03         2.53 o                         
  -4  23   5        416.75        406.24         6.15 o                         
  -3  23   5         28.78         22.05         2.64 o                         
  -2  23   5          3.12          3.09         1.72 o                         
  -1  23   5         13.40         13.65         2.06 o                         
   0  23   5          1.83          0.64         1.68 o                         
   1  23   5        105.14        103.71         4.97 o                         
   2  23   5          4.94          4.91         2.55 o                         
   3  23   5         29.58         36.64         6.87 o                         
  -7  24   5        142.12        137.51        11.45 o                         
  -6  24   5         83.35         91.94         5.87 o                         
  -5  24   5          2.15         -1.82         1.82 o                         
  -4  24   5          0.37          1.78         1.49 o                         
  -3  24   5         37.83         46.23         2.55 o                         
  -2  24   5        196.82        193.43         5.49 o                         
  -1  24   5        191.40        186.46         5.03 o                         
   0  24   5          7.99          4.68         1.87 o                         
   1  24   5        241.44        222.79         9.98 o                         
   2  24   5         99.67        101.96         7.20 o                         
   3  24   5          0.47          2.13         3.27 o                         
  -7  25   5         17.88         20.86         4.25 o                         
  -6  25   5         12.70         10.97         3.45 o                         
  -5  25   5         16.98          8.94         3.07 o                         
  -4  25   5         12.59         11.31         1.85 o                         
  -3  25   5        138.78        144.80         3.78 o                         
  -2  25   5         11.50         12.09         2.10 o                         
  -1  25   5          4.26          3.63         1.87 o                         
   0  25   5          6.23          7.62         2.51 o                         
   1  25   5        352.70        346.67         8.91 o                         
   2  25   5         18.01         17.53         3.24 o                         
   3  25   5        248.23        235.44         8.02 o                         
  -6  26   5        171.94        189.52         7.39 o                         
  -5  26   5         16.52         25.05         5.56 o                         
  -4  26   5          4.99          0.28         2.01 o                         
  -3  26   5        107.20        118.04         3.56 o                         
  -2  26   5          0.01          2.11         1.80 o                         
  -1  26   5         20.75         21.15         3.07 o                         
   0  26   5          1.29          2.13         3.76 o                         
   1  26   5          8.09          5.16         2.65 o                         
   2  26   5          4.29          2.29         2.55 o                         
   3  26   5         43.60         47.40         4.51 o                         
  -6  27   5          2.06          2.44         3.21 o                         
  -5  27   5        439.18        457.25        10.81 o                         
  -4  27   5         24.36         22.58         5.56 o                         
  -3  27   5        209.46        239.54         5.69 o                         
  -2  27   5          1.54          2.51         1.84 o                         
  -1  27   5         11.28          7.40         2.59 o                         
   0  27   5         89.32         87.55         4.94 o                         
   1  27   5         52.41         57.79         4.61 o                         
   2  27   5        147.45        145.98         6.25 o                         
  -5  28   5        176.76        186.42         7.13 o                         
  -4  28   5         55.76         59.88         7.20 o                         
  -3  28   5         10.54          4.25         4.25 o                         
  -2  28   5        169.41        179.60         8.18 o                         
  -1  28   5         85.37         82.59         6.05 o                         
   0  28   5          3.26          4.77         2.59 o                         
   1  28   5         28.56         36.62         4.04 o                         
   2  28   5         63.39         76.46         8.51 o                         
  -5  29   5         19.83         17.34         5.89 o                         
  -4  29   5         28.00         26.83         5.56 o                         
  -3  29   5         68.12         64.46         7.20 o                         
  -2  29   5          0.26          6.13         3.11 o                         
  -1  29   5        191.83        190.71         7.20 o                         
   0  29   5          5.62          8.10         2.65 o                         
   1  29   5         11.24         13.54         3.21 o                         
  -4  30   5          9.42         15.05         5.24 o                         
  -3  30   5         91.26         96.53         8.84 o                         
  -2  30   5        248.86        242.15        11.45 o                         
  -1  30   5         16.35         21.86         4.74 o                         
   0  30   5         51.81         44.57         4.58 o                         
   1  30   5          0.82         -1.96         4.09 o                         
  -4  31   5          1.77          4.58         4.91 o                         
  -3  31   5         43.16         49.41         7.20 o                         
  -2  31   5         18.48         20.94         5.56 o                         
  -1  31   5         20.48         15.78         3.14 o                         
   0  31   5          6.70          8.29         2.83 o                         
  -2  32   5          3.76          8.18         4.91 o                         
  -8   0   6         98.46         97.43         4.94 o                         
  -6   0   6          7.61          5.82         2.28 o                         
  -4   0   6          8.46          6.17         3.25 o                         
  -2   0   6        183.70        200.00         4.78 o                         
   0   0   6         50.04         35.01         4.25 o                         
   2   0   6        737.98        770.29        18.00 o                         
   4   0   6         42.66         47.12         5.24 o                         
  -9   1   6         44.82         49.17         3.10 o                         
  -8   1   6         13.27         13.44         2.06 o                         
  -7   1   6          0.00         -0.06         1.55 o                         
  -6   1   6         25.59         33.55         2.27 o                         
  -5   1   6         12.91         15.33         2.31 o                         
  -4   1   6        517.49        509.80         4.57 o                         
  -3   1   6         70.47         72.49         1.63 o                         
  -2   1   6        315.44        276.64         4.70 o                         
  -1   1   6        250.78        236.09         5.86 o                         
   0   1   6        411.12        383.92         7.75 o                         
   1   1   6        150.05        144.18         4.63 o                         
   2   1   6        107.41        100.38         4.04 o                         
   3   1   6         20.75         20.29         2.55 o                         
   4   1   6        112.28        121.66         4.97 o                         
   5   1   6         38.93         44.18         5.56 o                         
  -9   2   6         86.52         79.17         4.11 o                         
  -8   2   6         25.86         24.55         2.45 o                         
  -7   2   6        111.10        114.28         3.54 o                         
  -6   2   6       1246.67       1207.55        12.62 o                         
  -5   2   6        110.26        104.20         2.97 o                         
  -4   2   6       1186.87       1136.51         8.57 o                         
  -3   2   6         32.79         36.40         1.31 o                         
  -2   2   6         91.43         94.40         2.11 o                         
  -1   2   6         41.55         41.68         1.55 o                         
   0   2   6        826.09        800.61        12.61 o                         
   1   2   6          5.35          2.92         2.78 o                         
   2   2   6        513.17        505.92         9.58 o                         
   3   2   6        519.31        497.41        11.29 o                         
   4   2   6          1.66          7.20         2.31 o                         
   5   2   6        156.28        160.34         8.51 o                         
  -9   3   6         59.73         68.42         3.84 o                         
  -8   3   6        134.37        130.77         4.20 o                         
  -7   3   6        205.24        198.75         4.45 o                         
  -6   3   6        517.20        507.08         7.01 o                         
  -5   3   6          9.94         10.23         1.58 o                         
  -4   3   6          2.08          3.75         1.39 o                         
  -3   3   6        205.31        201.27         3.13 o                         
  -2   3   6        600.30        578.97         6.41 o                         
  -1   3   6          4.85          7.05         1.39 o                         
   0   3   6        221.93        210.88         3.81 o                         
   1   3   6          3.32          4.58         1.85 o                         
   2   3   6         87.52         83.61         8.34 o                         
   3   3   6        129.15        138.13         8.84 o                         
   4   3   6        128.26        136.01         9.33 o                         
   5   3   6         51.72         62.50         6.54 o                         
  -9   4   6          5.33          5.69         1.98 o                         
  -8   4   6         81.87         88.75         3.44 o                         
  -7   4   6          5.02          7.00         2.20 o                         
  -6   4   6          0.32         -0.12         1.76 o                         
  -5   4   6         36.32         34.23         2.58 o                         
  -4   4   6         57.23         52.03         1.42 o                         
  -3   4   6         23.24         30.25         1.23 o                         
  -2   4   6        270.41        288.73         5.89 o                         
  -1   4   6         19.76         28.94         2.02 o                         
   0   4   6         84.76         81.85         2.54 o                         
   1   4   6        208.99        206.69         8.34 o                         
   2   4   6         95.65         92.53         4.09 o                         
   3   4   6        920.83        895.61        14.43 o                         
   4   4   6          1.44          3.93         2.95 o                         
   5   4   6          3.01          3.93         3.27 o                         
  -9   5   6         16.77         18.51         2.74 o                         
  -8   5   6        165.75        176.18         5.34 o                         
  -7   5   6        271.32        251.93         5.85 o                         
  -6   5   6         21.03         21.06         2.44 o                         
  -5   5   6         73.04         73.95         4.16 o                         
  -4   5   6          0.50          0.23         1.04 o                         
  -3   5   6          5.15          4.22         0.82 o                         
  -2   5   6        125.74        123.14         3.59 o                         
  -1   5   6        367.62        334.14         5.43 o                         
   0   5   6         43.24         43.29         2.14 o                         
   1   5   6         57.36         61.05         3.76 o                         
   2   5   6        344.48        324.19         7.26 o                         
   3   5   6        103.08        102.42         6.54 o                         
   4   5   6        116.74        117.47         7.20 o                         
   5   5   6         94.32        105.69         7.53 o                         
  -9   6   6        102.42        103.78         4.71 o                         
  -8   6   6        359.83        322.95         7.04 o                         
  -7   6   6        123.54        118.65         4.67 o                         
  -6   6   6        146.27        138.51         7.46 o                         
  -5   6   6          0.11          0.10         1.87 o                         
  -4   6   6        289.43        296.63         4.36 o                         
  -3   6   6          6.43         10.87         1.13 o                         
  -2   6   6         88.67         87.50         2.54 o                         
  -1   6   6          6.10          9.59         1.58 o                         
   0   6   6         58.67         57.14         2.49 o                         
   1   6   6         62.45         55.53         3.30 o                         
   2   6   6        197.80        176.05         7.85 o                         
   3   6   6          7.06         12.49         2.28 o                         
   4   6   6          2.49          4.58         3.60 o                         
   5   6   6         30.25         29.78         5.24 o                         
  -9   7   6          3.34          3.11         2.44 o                         
  -8   7   6          5.70          5.41         2.36 o                         
  -7   7   6        168.13        159.19         4.72 o                         
  -6   7   6         25.06         21.03         2.44 o                         
  -5   7   6        480.34        455.98         7.54 o                         
  -4   7   6        149.39        151.32         3.07 o                         
  -3   7   6        113.00         98.78         2.29 o                         
  -2   7   6       1361.67       1366.53        11.21 o                         
  -1   7   6        457.80        467.90         6.80 o                         
   0   7   6         56.44         54.91         2.87 o                         
   1   7   6         89.55         80.86         9.94 o                         
   2   7   6         10.25         12.82         2.19 o                         
   3   7   6        144.15        131.87         7.53 o                         
   4   7   6          0.03         -1.96         2.95 o                         
   5   7   6          9.10         10.14         3.93 o                         
  -9   8   6         20.03         18.57         2.98 o                         
  -8   8   6          1.20          2.42         2.44 o                         
  -7   8   6        190.48        181.21         5.08 o                         
  -6   8   6       1010.42        973.27        13.75 o                         
  -5   8   6         50.82         42.25         2.82 o                         
  -4   8   6         69.14         63.47         2.24 o                         
  -3   8   6         73.18         75.74         2.51 o                         
  -2   8   6        128.99        140.31         2.54 o                         
  -1   8   6        482.31        475.10         6.38 o                         
   0   8   6        349.80        336.37         5.46 o                         
   1   8   6        789.30        778.76        10.25 o                         
   2   8   6         87.53         98.27         4.09 o                         
   3   8   6          9.04          4.25         3.27 o                         
   4   8   6         38.01         47.12         5.89 o                         
   5   8   6          2.93          3.60         3.60 o                         
  -9   9   6          9.48          3.90         2.56 o                         
  -8   9   6         69.95         74.23         4.15 o                         
  -7   9   6         52.15         48.54         3.33 o                         
  -6   9   6        234.87        233.60         6.39 o                         
  -5   9   6         20.17         21.60         2.39 o                         
  -4   9   6        228.25        227.50         4.20 o                         
  -3   9   6        100.36         99.69         2.77 o                         
  -2   9   6       1003.65       1004.35        10.24 o                         
  -1   9   6        460.55        439.84         9.54 o                         
   0   9   6         82.78         88.02         3.63 o                         
   1   9   6          9.43         10.93         1.49 o                         
   2   9   6         91.45         86.46         3.69 o                         
   3   9   6          8.11          9.16         3.60 o                         
   4   9   6        281.88        263.74        11.45 o                         
   5   9   6         11.15         10.14         4.25 o                         
  -9  10   6         31.46         28.44         3.18 o                         
  -8  10   6         33.65         32.64         3.27 o                         
  -7  10   6         75.51         75.34         4.72 o                         
  -6  10   6         46.11         51.79         3.25 o                         
  -5  10   6        598.88        595.04        16.01 o                         
  -4  10   6         52.09         48.68         2.14 o                         
  -3  10   6       1290.02       1333.24        13.17 o                         
  -2  10   6       2060.83       2038.77        18.26 o                         
  -1  10   6          3.79          4.92         1.25 o                         
   0  10   6         52.24         51.93         2.13 o                         
   1  10   6         37.22         42.68         2.22 o                         
   2  10   6         14.16         18.98         3.93 o                         
   3  10   6        455.73        442.41        14.40 o                         
   4  10   6          1.82          6.22         3.60 o                         
   5  10   6         86.65        100.79         7.85 o                         
  -9  11   6        349.43        353.47        11.43 o                         
  -8  11   6         33.05         33.62         3.27 o                         
  -7  11   6          0.15         -2.09         2.34 o                         
  -6  11   6          0.03          3.66         3.10 o                         
  -5  11   6        456.95        436.10         9.28 o                         
  -4  11   6         20.22         22.89         2.50 o                         
  -3  11   6       3852.23       3883.16        32.24 o                         
  -2  11   6        479.76        488.73        10.01 o                         
  -1  11   6         26.22         31.01         1.88 o                         
   0  11   6         80.75         79.65         2.50 o                         
   1  11   6        113.07         97.03         2.75 o                         
   2  11   6        140.41        120.75         7.53 o                         
   3  11   6          5.14          4.91         3.27 o                         
   4  11   6          2.99          1.64         3.27 o                         
   5  11   6         76.82         92.93         8.51 o                         
  -9  12   6          5.76         13.37         2.89 o                         
  -8  12   6         99.47         95.46         4.58 o                         
  -7  12   6         17.14         10.03         2.37 o                         
  -6  12   6         11.16         13.04         2.39 o                         
  -5  12   6        659.01        629.30         9.38 o                         
  -4  12   6          8.38          9.05         1.36 o                         
  -3  12   6          0.23          4.04         1.45 o                         
  -2  12   6       1351.70       1305.70        12.82 o                         
  -1  12   6        181.99        181.88         4.27 o                         
   0  12   6          0.58          1.47         1.18 o                         
   1  12   6        181.41        179.43         4.28 o                         
   2  12   6        108.31        100.13         6.87 o                         
   3  12   6          2.05          0.00         2.95 o                         
   4  12   6          1.35          3.60         3.60 o                         
  -9  13   6          3.87          2.12         3.12 o                         
  -8  13   6         94.10        101.36         4.56 o                         
  -7  13   6        221.52        213.38         5.66 o                         
  -6  13   6         11.26         10.89         2.31 o                         
  -5  13   6         83.48         82.05         3.52 o                         
  -4  13   6          5.07          3.30         1.33 o                         
  -3  13   6         56.15         51.96         2.36 o                         
  -2  13   6         41.51         41.46         2.23 o                         
  -1  13   6          0.12          1.86         1.26 o                         
   0  13   6        134.77        114.58         3.01 o                         
   1  13   6         27.06         26.12         2.30 o                         
   2  13   6         16.37         12.76         2.36 o                         
   3  13   6          1.84          3.27         3.27 o                         
   4  13   6         11.57          5.56         3.93 o                         
  -9  14   6         16.30         19.33         4.04 o                         
  -8  14   6          7.19          7.82         3.63 o                         
  -7  14   6        173.55        182.55         8.65 o                         
  -6  14   6         12.76         10.21         2.25 o                         
  -5  14   6          6.84          7.64         2.08 o                         
  -4  14   6        171.77        161.32         4.77 o                         
  -3  14   6        100.70         97.15         2.90 o                         
  -2  14   6        110.79        110.42         3.05 o                         
  -1  14   6       1031.12       1000.10        11.00 o                         
   0  14   6         73.92         71.28         2.55 o                         
   1  14   6         91.74         77.66         3.20 o                         
   2  14   6         69.28         67.32         3.93 o                         
   3  14   6        103.86        115.51         7.85 o                         
   4  14   6         52.27         64.79         6.87 o                         
  -8  15   6          1.10          1.28         2.38 o                         
  -7  15   6         15.80         16.83         2.60 o                         
  -6  15   6         46.77         50.62         3.39 o                         
  -5  15   6         61.12         64.30         3.52 o                         
  -4  15   6         21.08         17.20         1.74 o                         
  -3  15   6        424.17        391.02         5.70 o                         
  -2  15   6         39.59         41.46         2.28 o                         
  -1  15   6       1471.61       1424.46        13.88 o                         
   0  15   6        616.53        567.63         8.60 o                         
   1  15   6        282.68        259.84         5.56 o                         
   2  15   6          0.94          3.90         1.76 o                         
   3  15   6        221.67        234.29        10.80 o                         
   4  15   6         15.96         16.36         4.58 o                         
  -8  16   6          4.64         -0.26         2.83 o                         
  -7  16   6        125.06        120.07         4.56 o                         
  -6  16   6         16.26         17.79         2.50 o                         
  -5  16   6        304.28        299.87         6.83 o                         
  -4  16   6         21.49         19.22         1.82 o                         
  -3  16   6         66.71         61.55         2.62 o                         
  -2  16   6         47.86         44.05         2.74 o                         
  -1  16   6        223.99        224.02         4.27 o                         
   0  16   6          0.16          0.68         1.54 o                         
   1  16   6        180.16        191.55         5.52 o                         
   2  16   6          3.93          8.10         2.28 o                         
   3  16   6          0.41          2.29         3.27 o                         
   4  16   6          9.04          9.49         4.25 o                         
  -8  17   6        188.42        185.19         7.39 o                         
  -7  17   6        109.98        114.76         4.56 o                         
  -6  17   6         21.51         27.30         2.74 o                         
  -5  17   6         37.54         34.58         2.88 o                         
  -4  17   6         35.73         33.71         2.26 o                         
  -3  17   6        331.57        313.34         5.18 o                         
  -2  17   6          2.67          3.80         1.30 o                         
  -1  17   6        113.72        120.79         3.21 o                         
   0  17   6          0.91         -0.92         1.68 o                         
   1  17   6          0.01          0.41         1.68 o                         
   2  17   6          8.00          6.69         2.51 o                         
   3  17   6         39.02         38.29         5.89 o                         
   4  17   6         28.57         31.09         5.56 o                         
  -8  18   6         97.33         85.55         5.90 o                         
  -7  18   6         52.10         54.60         3.69 o                         
  -6  18   6         83.67         67.10         3.77 o                         
  -5  18   6        173.44        177.27         4.90 o                         
  -4  18   6         17.35         13.10         1.80 o                         
  -3  18   6         50.27         39.13         2.28 o                         
  -2  18   6          0.07         -0.73         1.30 o                         
  -1  18   6         50.50         51.29         3.01 o                         
   0  18   6          5.08          4.36         1.70 o                         
   1  18   6        152.06        144.55         4.40 o                         
   2  18   6         37.96         30.58         3.30 o                         
   3  18   6         25.11         22.91         5.24 o                         
   4  18   6          1.70          2.95         3.60 o                         
  -8  19   6         57.80         59.56         5.32 o                         
  -7  19   6        196.32        210.20         9.16 o                         
  -6  19   6        115.90        125.65         4.51 o                         
  -5  19   6         30.33         27.23         2.74 o                         
  -4  19   6          9.71         13.46         1.75 o                         
  -3  19   6        115.36        118.99         5.62 o                         
  -2  19   6         25.09         27.63         2.22 o                         
  -1  19   6        185.27        176.16         4.72 o                         
   0  19   6         76.32         76.35         3.59 o                         
   1  19   6         42.19         38.73         3.76 o                         
   2  19   6        181.93        171.59        12.11 o                         
   3  19   6        206.62        223.82        11.13 o                         
  -8  20   6         69.32         67.96         9.82 o                         
  -7  20   6         86.79         85.91         5.67 o                         
  -6  20   6        251.91        235.15         5.94 o                         
  -5  20   6         42.49         41.17         3.12 o                         
  -4  20   6          2.57          2.88         1.45 o                         
  -3  20   6         19.71         23.33         2.02 o                         
  -2  20   6         20.95         19.39         2.25 o                         
  -1  20   6         19.51         23.41         2.39 o                         
   0  20   6        101.71         96.56         7.01 o                         
   1  20   6        189.58        194.10        11.62 o                         
   2  20   6         18.19         24.39         3.21 o                         
   3  20   6         22.39         22.91         5.24 o                         
  -7  21   6         36.36         42.08         4.63 o                         
  -6  21   6        193.48        203.73         8.21 o                         
  -5  21   6         25.22         22.55         2.59 o                         
  -4  21   6        250.36        237.72         4.69 o                         
  -3  21   6         37.78         43.14         2.52 o                         
  -2  21   6         85.91         81.21         3.49 o                         
  -1  21   6        192.73        189.50         7.18 o                         
   0  21   6          0.36          0.10         1.68 o                         
   1  21   6         74.39         78.08         4.71 o                         
   2  21   6        239.10        259.68         7.54 o                         
   3  21   6         14.69         23.56         5.56 o                         
  -7  22   6         11.39         12.76         3.70 o                         
  -6  22   6         23.30         29.95         5.89 o                         
  -5  22   6        387.63        387.57        11.92 o                         
  -4  22   6          0.44         -0.57         1.54 o                         
  -3  22   6        108.90        106.43         4.57 o                         
  -2  22   6          1.61          0.73         3.10 o                         
  -1  22   6        141.93        128.50         7.84 o                         
   0  22   6        196.27        216.58         6.82 o                         
   1  22   6        243.88        239.66        12.60 o                         
   2  22   6        149.55        175.31        15.71 o                         
   3  22   6        280.47        302.68        13.42 o                         
  -7  23   6         18.73         21.87         6.71 o                         
  -6  23   6         24.99         23.78         5.73 o                         
  -5  23   6         32.62         34.39         3.02 o                         
  -4  23   6         59.55         61.77         3.03 o                         
  -3  23   6        285.65        295.65         6.22 o                         
  -2  23   6         22.44         20.50         2.44 o                         
  -1  23   6          9.63          8.75         2.14 o                         
   0  23   6          3.99          7.71         3.27 o                         
   1  23   6         56.62         49.82         4.15 o                         
   2  23   6         31.44         29.33         3.93 o                         
  -6  24   6        253.27        274.95         8.44 o                         
  -5  24   6         26.89         32.37         7.36 o                         
  -4  24   6        108.95        109.48         3.61 o                         
  -3  24   6        104.30        103.54         3.33 o                         
  -2  24   6        192.31        188.52         5.16 o                         
  -1  24   6          5.05          9.90         3.76 o                         
   0  24   6         21.93         15.83         5.89 o                         
   1  24   6          0.06          1.96         2.55 o                         
   2  24   6         24.22         32.09         3.81 o                         
  -6  25   6         41.05         58.67         9.33 o                         
  -5  25   6         18.28         19.63         3.70 o                         
  -4  25   6         59.92         55.22         3.45 o                         
  -3  25   6          7.17          4.07         2.50 o                         
  -2  25   6         72.46         84.68         5.03 o                         
  -1  25   6        383.98        385.14         9.37 o                         
   0  25   6         58.64         68.39         4.86 o                         
   1  25   6        145.73        140.76        11.45 o                         
   2  25   6         82.38         95.34         8.84 o                         
  -6  26   6          2.71         -3.44         3.44 o                         
  -5  26   6         31.78         29.37         4.15 o                         
  -4  26   6         37.24         39.60         3.85 o                         
  -3  26   6        290.97        289.07         8.06 o                         
  -2  26   6         94.37        101.53         5.35 o                         
  -1  26   6          0.78          3.33         2.51 o                         
   0  26   6         12.50         13.06         3.76 o                         
   1  26   6         48.59         38.75         4.04 o                         
  -5  27   6        163.00        171.14        10.47 o                         
  -4  27   6         25.06         25.52         5.89 o                         
  -3  27   6          0.38          4.69         2.66 o                         
  -2  27   6        498.87        494.69        10.97 o                         
  -1  27   6         29.64         34.17         3.81 o                         
   0  27   6          0.52          3.09         3.27 o                         
   1  27   6          5.40         10.23         3.27 o                         
  -5  28   6          2.77          2.29         4.91 o                         
  -4  28   6        254.45        255.24        12.11 o                         
  -3  28   6          6.79          4.46         4.09 o                         
  -2  28   6         16.82         22.25         3.38 o                         
  -1  28   6         13.02         18.21         3.60 o                         
   0  28   6        220.91        249.72         7.98 o                         
  -4  29   6          0.39          1.96         4.58 o                         
  -3  29   6         11.97         14.07         5.24 o                         
  -2  29   6        191.65        186.32         6.90 o                         
  -1  29   6         11.90         10.10         3.07 o                         
  -3  30   6         11.66         10.47         5.24 o                         
  -2  30   6         18.12         25.41         3.77 o                         
  -9   0   7         87.14         90.48         5.50 o                         
  -7   0   7         24.80         26.37         3.21 o                         
  -5   0   7        113.73        111.07         4.56 o                         
  -3   0   7          3.61          4.29         1.88 o                         
  -1   0   7       1659.40       1645.62        32.07 o                         
   1   0   7        294.83        282.72         9.82 o                         
   3   0   7        491.34        483.31        14.40 o                         
  -9   1   7          4.42          5.38         2.35 o                         
  -8   1   7        182.53        183.48         4.63 o                         
  -7   1   7        663.86        640.45         8.64 o                         
  -6   1   7        145.76        141.73         3.74 o                         
  -5   1   7        144.89        144.74         3.58 o                         
  -4   1   7        350.78        358.48         5.57 o                         
  -3   1   7         78.08         82.09         2.56 o                         
  -2   1   7          0.03          1.50         1.82 o                         
  -1   1   7        137.76        134.71         7.36 o                         
   0   1   7        315.88        299.17         7.05 o                         
   1   1   7        230.98        226.49         7.04 o                         
   2   1   7        367.46        361.19         8.32 o                         
   3   1   7         47.70         50.42         3.93 o                         
   4   1   7          1.82          1.31         3.27 o                         
  -9   2   7         88.12         94.30         3.85 o                         
  -8   2   7        242.87        238.34         9.35 o                         
  -7   2   7          0.54          7.57         1.88 o                         
  -6   2   7         28.51         35.30         2.38 o                         
  -5   2   7        215.85        231.46         4.44 o                         
  -4   2   7        174.71        186.16         7.75 o                         
  -3   2   7        409.67        416.74         6.05 o                         
  -2   2   7          2.68          5.89         2.24 o                         
  -1   2   7          0.30          4.14         2.45 o                         
   0   2   7          0.04          0.50         2.29 o                         
   1   2   7        341.64        316.06        15.54 o                         
   2   2   7         84.72         88.29         4.28 o                         
   3   2   7        152.44        157.67         5.77 o                         
   4   2   7         45.91         41.56         5.56 o                         
  -9   3   7          8.63          7.77         2.14 o                         
  -8   3   7        123.91        117.54         3.90 o                         
  -7   3   7         32.28         35.86         2.83 o                         
  -6   3   7         16.45         20.00         2.14 o                         
  -5   3   7        198.18        188.69         4.11 o                         
  -4   3   7         73.81         74.64         2.76 o                         
  -3   3   7         13.96         19.64         1.77 o                         
  -2   3   7         14.52         20.29         3.24 o                         
  -1   3   7        523.97        521.17        15.54 o                         
   0   3   7        267.02        259.28         6.70 o                         
   1   3   7        221.97        207.72         6.00 o                         
   2   3   7        177.55        170.55         5.67 o                         
   3   3   7         24.71         28.85         5.07 o                         
   4   3   7          4.66          8.18         3.60 o                         
  -9   4   7         24.50         32.77         3.27 o                         
  -8   4   7         21.67         20.87         2.52 o                         
  -7   4   7        323.59        322.36         5.95 o                         
  -6   4   7        581.04        553.03         7.59 o                         
  -5   4   7          4.00          3.47         1.88 o                         
  -4   4   7        277.59        265.02         4.47 o                         
  -3   4   7        998.20        983.92        10.34 o                         
  -2   4   7          2.76          3.93         1.63 o                         
  -1   4   7          0.20          1.96         1.96 o                         
   0   4   7         25.13         24.90         2.89 o                         
   1   4   7         23.07         20.88         2.65 o                         
   2   4   7        224.39        218.66         9.16 o                         
   3   4   7         26.54         26.18         4.58 o                         
   4   4   7         21.38         28.14         4.91 o                         
  -9   5   7          4.56          3.78         2.10 o                         
  -8   5   7          5.52          8.12         2.02 o                         
  -7   5   7          1.66          0.74         1.72 o                         
  -6   5   7        309.83        295.37         5.33 o                         
  -5   5   7        122.13        121.80         4.11 o                         
  -4   5   7        216.75        223.91         5.24 o                         
  -3   5   7        117.62        115.94         3.00 o                         
  -2   5   7         30.96         30.41         2.31 o                         
  -1   5   7          0.41          4.06         2.19 o                         
   0   5   7         91.73         88.53         4.00 o                         
   1   5   7          3.05          7.42         2.19 o                         
   2   5   7          3.35          3.35         1.96 o                         
   3   5   7        104.69        113.87         7.53 o                         
   4   5   7          2.29          6.22         3.60 o                         
  -9   6   7          8.00         13.01         2.38 o                         
  -8   6   7         51.66         58.96         3.26 o                         
  -7   6   7         28.00         25.13         2.38 o                         
  -6   6   7         95.90         91.65         3.21 o                         
  -5   6   7        149.87        152.17         3.74 o                         
  -4   6   7         16.15         16.95         1.77 o                         
  -3   6   7         13.01         11.62         1.49 o                         
  -2   6   7         19.03         15.20         2.04 o                         
  -1   6   7        100.90        103.59         3.21 o                         
   0   6   7          6.83          5.51         4.91 o                         
   1   6   7        174.26        174.08         5.40 o                         
   2   6   7         41.51         45.13         3.54 o                         
   3   6   7         15.52         20.94         4.58 o                         
   4   6   7          0.03          3.60         3.60 o                         
  -9   7   7         84.87         94.18         4.07 o                         
  -8   7   7          5.85          4.81         3.37 o                         
  -7   7   7         10.28         12.71         2.71 o                         
  -6   7   7        336.11        344.58         7.79 o                         
  -5   7   7        209.37        221.89         5.48 o                         
  -4   7   7          0.60          1.69         1.35 o                         
  -3   7   7         75.49         71.25         2.64 o                         
  -2   7   7          3.51          4.40         1.73 o                         
  -1   7   7        265.83        256.98         4.95 o                         
   0   7   7         85.35         86.07         4.00 o                         
   1   7   7        361.85        338.39         7.69 o                         
   2   7   7        280.76        253.60        10.47 o                         
   3   7   7        140.22        163.29         8.84 o                         
   4   7   7          1.79          2.95         3.60 o                         
  -9   8   7         19.50         16.17         2.47 o                         
  -8   8   7          9.97         14.97         2.82 o                         
  -7   8   7          1.37         -0.59         2.12 o                         
  -6   8   7          0.00         -0.45         2.01 o                         
  -5   8   7         68.40         67.26         3.64 o                         
  -4   8   7        147.12        137.77         3.38 o                         
  -3   8   7        808.49        811.72         8.90 o                         
  -2   8   7         64.16         66.21         4.42 o                         
  -1   8   7         12.72         13.05         1.87 o                         
   0   8   7          2.90          2.31         1.96 o                         
   1   8   7          0.02          1.81         1.31 o                         
   2   8   7          0.03          1.64         2.95 o                         
   3   8   7        359.40        375.00        13.42 o                         
   4   8   7          4.12          4.58         3.60 o                         
  -9   9   7         47.75         50.02         3.97 o                         
  -8   9   7        106.07        104.64         4.75 o                         
  -7   9   7         47.32         54.51         3.58 o                         
  -6   9   7          2.28         -0.65         1.97 o                         
  -5   9   7         91.82         92.13         3.71 o                         
  -4   9   7        156.09        148.96         3.39 o                         
  -3   9   7         38.63         41.40         2.25 o                         
  -2   9   7        348.35        340.73         6.18 o                         
  -1   9   7        513.84        494.08        10.41 o                         
   0   9   7         25.48         24.35         2.83 o                         
   1   9   7         84.70         80.54         5.40 o                         
   2   9   7        454.82        420.48        14.07 o                         
   3   9   7         50.68         53.01         6.22 o                         
   4   9   7          0.31          2.95         3.60 o                         
  -9  10   7         37.16         43.53         3.82 o                         
  -8  10   7         19.19         22.30         3.01 o                         
  -7  10   7         15.78         14.06         2.63 o                         
  -6  10   7         42.49         46.99         3.27 o                         
  -5  10   7         42.38         42.16         3.14 o                         
  -4  10   7        204.26        202.92         3.98 o                         
  -3  10   7         18.21         18.76         1.82 o                         
  -2  10   7        703.39        691.84         8.22 o                         
  -1  10   7        612.53        595.42        13.30 o                         
   0  10   7          4.01          3.80         3.27 o                         
   1  10   7         44.66         39.27         5.24 o                         
   2  10   7         92.86        105.69         7.53 o                         
   3  10   7          1.03          0.00         3.27 o                         
   4  10   7        220.44        221.86        11.13 o                         
  -9  11   7          1.88          1.20         4.11 o                         
  -8  11   7         25.19         22.54         3.69 o                         
  -7  11   7          0.93         -0.73         2.26 o                         
  -6  11   7          5.30          6.87         2.27 o                         
  -5  11   7         91.41         84.50         3.70 o                         
  -4  11   7        102.39        101.33         3.01 o                         
  -3  11   7        173.01        163.76         3.87 o                         
  -2  11   7        537.51        519.59         6.84 o                         
  -1  11   7        211.37        207.23         4.06 o                         
   0  11   7       1404.04       1341.16        19.33 o                         
   1  11   7         72.57         72.97         6.54 o                         
   2  11   7          3.14          5.24         3.60 o                         
   3  11   7         28.91         31.74         5.56 o                         
   4  11   7         41.36         50.72         6.54 o                         
  -9  12   7          0.17          1.64         4.58 o                         
  -8  12   7          1.38          2.86         2.44 o                         
  -7  12   7         42.13         42.21         4.01 o                         
  -6  12   7        126.48        129.38         4.59 o                         
  -5  12   7        128.22        118.53         4.15 o                         
  -4  12   7        159.25        158.33         6.23 o                         
  -3  12   7         35.23         37.81         2.25 o                         
  -2  12   7        498.27        496.50         6.67 o                         
  -1  12   7         11.82         12.50         1.62 o                         
   0  12   7          9.52         16.58         1.95 o                         
   1  12   7        116.25        104.06         7.20 o                         
   2  12   7         51.82         53.34         6.22 o                         
   3  12   7        188.42        206.48        10.47 o                         
  -8  13   7         68.95         70.26         4.32 o                         
  -7  13   7          7.46          3.75         2.66 o                         
  -6  13   7        229.99        231.69         5.85 o                         
  -5  13   7         74.55         68.90         3.65 o                         
  -4  13   7        929.77        907.30        10.16 o                         
  -3  13   7         14.00         20.04         1.93 o                         
  -2  13   7        297.90        287.79         4.93 o                         
  -1  13   7          9.16          3.86         1.51 o                         
   0  13   7          5.45          7.90         1.72 o                         
   1  13   7         80.77         84.75         7.53 o                         
   2  13   7        123.97        126.96         8.18 o                         
   3  13   7          3.66          9.16         4.25 o                         
  -8  14   7        158.44        167.12         5.59 o                         
  -7  14   7         84.46         85.57         4.34 o                         
  -6  14   7         62.35         58.99         3.70 o                         
  -5  14   7         40.46         34.33         2.96 o                         
  -4  14   7          9.15          7.71         1.71 o                         
  -3  14   7         80.24         89.13         2.96 o                         
  -2  14   7        205.68        204.41         4.20 o                         
  -1  14   7         13.86          8.94         1.62 o                         
   0  14   7        264.11        264.37         5.67 o                         
   1  14   7          6.17         10.47         3.93 o                         
   2  14   7         36.51         36.98         5.56 o                         
   3  14   7          7.81          3.60         3.93 o                         
  -8  15   7         84.87         78.74         6.14 o                         
  -7  15   7         49.23         43.59         3.58 o                         
  -6  15   7         67.65         68.99         3.90 o                         
  -5  15   7         44.25         49.26         3.33 o                         
  -4  15   7          1.98          1.96         1.94 o                         
  -3  15   7        203.98        184.15         5.67 o                         
  -2  15   7         17.47         20.55         2.13 o                         
  -1  15   7          5.89          8.63         1.58 o                         
   0  15   7        151.86        145.16         4.31 o                         
   1  15   7          9.70          8.18         3.93 o                         
   2  15   7         71.34         70.35         7.20 o                         
   3  15   7          4.60         -1.31         3.27 o                         
  -8  16   7          9.48          7.09         2.75 o                         
  -7  16   7         95.30         92.28         4.44 o                         
  -6  16   7          9.92         15.83         2.63 o                         
  -5  16   7         12.73         13.84         2.44 o                         
  -4  16   7        215.59        216.38         4.46 o                         
  -3  16   7         26.50         26.29         2.16 o                         
  -2  16   7         16.72         15.86         2.50 o                         
  -1  16   7          4.45          3.80         2.59 o                         
   0  16   7         22.22         19.22         2.25 o                         
   1  16   7         18.31         21.60         4.58 o                         
   2  16   7         77.76        102.09         7.85 o                         
   3  16   7          6.47          5.56         3.93 o                         
  -8  17   7        337.85        341.27        10.06 o                         
  -7  17   7         45.18         47.24         4.37 o                         
  -6  17   7        274.37        281.28         6.55 o                         
  -5  17   7         17.54         11.99         2.51 o                         
  -4  17   7        227.82        221.03         4.55 o                         
  -3  17   7         36.39         36.92         2.43 o                         
  -2  17   7          7.32          9.53         1.98 o                         
  -1  17   7          0.66         -1.54         1.54 o                         
   0  17   7        185.75        184.46         5.22 o                         
   1  17   7         21.86         23.56         4.91 o                         
   2  17   7        165.15        186.85        10.14 o                         
   3  17   7          0.45          1.96         3.60 o                         
  -7  18   7         69.93         77.52         5.24 o                         
  -6  18   7          1.29          3.33         2.26 o                         
  -5  18   7          4.63          0.44         3.50 o                         
  -4  18   7        325.82        307.08         6.48 o                         
  -3  18   7          6.50          7.57         1.76 o                         
  -2  18   7        199.71        211.16         5.68 o                         
  -1  18   7          8.67         11.76         2.12 o                         
   0  18   7         35.43         41.23         3.68 o                         
   1  18   7         11.95          6.22         3.93 o                         
   2  18   7         54.87         54.65         6.87 o                         
  -7  19   7          7.79         11.68         2.79 o                         
  -6  19   7         22.82         26.63         3.07 o                         
  -5  19   7         12.37         10.04         2.39 o                         
  -4  19   7          8.36         11.86         2.33 o                         
  -3  19   7         17.58         13.22         1.90 o                         
  -2  19   7         28.67         35.71         3.00 o                         
  -1  19   7         24.98         27.89         2.63 o                         
   0  19   7        163.95        163.72        10.14 o                         
   1  19   7         50.30         57.26         6.87 o                         
   2  19   7        180.31        189.14        10.47 o                         
  -7  20   7          4.22          1.64         3.24 o                         
  -6  20   7          1.30         -0.44         2.16 o                         
  -5  20   7          0.85          0.69         2.38 o                         
  -4  20   7        165.43        163.58         4.96 o                         
  -3  20   7         14.56         13.23         1.95 o                         
  -2  20   7         80.29         82.55         3.71 o                         
  -1  20   7         19.82         23.67         2.67 o                         
   0  20   7         94.21         86.75         7.04 o                         
   1  20   7         39.23         43.37         6.54 o                         
   2  20   7         54.25         53.99         6.87 o                         
  -7  21   7        155.61        147.08         7.05 o                         
  -6  21   7         71.26         87.33         6.93 o                         
  -5  21   7        209.24        208.22         5.72 o                         
  -4  21   7          0.65          2.54         2.10 o                         
  -3  21   7         40.33         40.40         3.43 o                         
  -2  21   7          3.76          2.30         1.91 o                         
  -1  21   7          6.03          7.43         2.65 o                         
   0  21   7        148.86        155.12        10.63 o                         
   1  21   7          4.97         10.63         2.78 o                         
   2  21   7         86.13         99.15         9.16 o                         
  -6  22   7         17.47         18.25         5.15 o                         
  -5  22   7         32.40         32.59         3.25 o                         
  -4  22   7          1.01          1.48         2.59 o                         
  -3  22   7         46.70         53.92         3.44 o                         
  -2  22   7        126.16        122.38         5.55 o                         
  -1  22   7        336.38        300.77         8.19 o                         
   0  22   7          6.47          7.09         2.65 o                         
   1  22   7         39.88         36.54         3.91 o                         
  -6  23   7        243.01        275.60        13.58 o                         
  -5  23   7         42.85         46.22         3.55 o                         
  -4  23   7        154.08        182.23        19.96 o                         
  -3  23   7         16.86         18.98         2.53 o                         
  -2  23   7         37.23         37.01         3.81 o                         
  -1  23   7         22.00         25.16         3.47 o                         
   0  23   7          3.31          1.96         2.62 o                         
   1  23   7         76.85         82.35         7.69 o                         
  -6  24   7        140.37        158.58         7.53 o                         
  -5  24   7        117.23        109.23         4.48 o                         
  -4  24   7          3.44          9.71         2.83 o                         
  -3  24   7          1.56          3.00         2.95 o                         
  -2  24   7         72.61         70.15         4.97 o                         
  -1  24   7          2.43         -1.64         2.51 o                         
   0  24   7         34.59         35.45         3.93 o                         
   1  24   7        101.26        117.84         5.64 o                         
  -5  25   7         26.74         31.76         3.85 o                         
  -4  25   7          0.84          0.51         3.93 o                         
  -3  25   7          1.56          4.04         5.24 o                         
  -2  25   7        211.27        214.63         7.29 o                         
  -1  25   7         17.41         21.42         3.45 o                         
   0  25   7          3.82          2.56         2.65 o                         
  -5  26   7          2.07          0.98         4.58 o                         
  -4  26   7         25.56         21.57         8.51 o                         
  -3  26   7        277.88        271.26         8.19 o                         
  -2  26   7         19.39         19.54         3.47 o                         
  -1  26   7          0.13         -2.45         2.45 o                         
  -4  27   7          3.30          4.20         6.38 o                         
  -3  27   7         33.24         35.71         4.09 o                         
  -2  27   7          0.02          3.48         4.42 o                         
  -1  27   7         87.39         80.09         5.43 o                         
  -8   0   8          0.66          3.34         2.90 o                         
  -6   0   8        257.48        248.50         7.07 o                         
  -4   0   8        131.88        135.11        12.27 o                         
  -2   0   8        161.43        162.96         8.18 o                         
   0   0   8        574.52        536.65        15.05 o                         
   2   0   8       1137.61       1082.79        24.87 o                         
  -9   1   8         73.07         75.77         5.05 o                         
  -8   1   8        193.52        192.57         4.97 o                         
  -7   1   8        309.79        306.54         5.90 o                         
  -6   1   8         49.79         55.00         2.94 o                         
  -5   1   8        127.52        122.92         4.28 o                         
  -4   1   8        318.92        318.92         6.71 o                         
  -3   1   8        173.65        160.37         6.02 o                         
  -2   1   8         75.70         66.07         4.28 o                         
  -1   1   8         73.98         79.13         4.28 o                         
   0   1   8          6.66          8.18         2.31 o                         
   1   1   8        103.08         94.49         4.63 o                         
   2   1   8        295.26        291.90         7.87 o                         
   3   1   8         26.99         26.67         3.35 o                         
  -9   2   8         16.34         20.83         3.54 o                         
  -8   2   8         12.06          9.74         2.22 o                         
  -7   2   8        570.52        564.09        12.09 o                         
  -6   2   8        154.42        159.93         4.06 o                         
  -5   2   8        220.01        225.21         7.23 o                         
  -4   2   8          1.53          0.95         1.49 o                         
  -3   2   8          2.50         -0.98         2.31 o                         
  -2   2   8          3.53          6.68         3.93 o                         
  -1   2   8         27.20         26.65         3.01 o                         
   0   2   8         59.12         53.32         3.91 o                         
   1   2   8          1.60          3.24         2.04 o                         
   2   2   8        108.57        108.42         4.97 o                         
   3   2   8         53.05         51.37         5.89 o                         
  -9   3   8         28.29         25.26         2.75 o                         
  -8   3   8         73.78         67.90         3.60 o                         
  -7   3   8         86.54         84.81         3.47 o                         
  -6   3   8         20.10         17.78         2.14 o                         
  -5   3   8         94.37         97.20         3.19 o                         
  -4   3   8        240.24        260.42         5.34 o                         
  -3   3   8          1.79          1.80         2.31 o                         
  -2   3   8        279.54        274.85         7.52 o                         
  -1   3   8         14.14         12.08         2.65 o                         
   0   3   8          6.30          8.01         3.93 o                         
   1   3   8         11.61         13.42         2.55 o                         
   2   3   8         65.97         77.67        10.80 o                         
   3   3   8         12.22         17.02         4.25 o                         
  -9   4   8          8.86          7.90         2.32 o                         
  -8   4   8        250.72        255.56         5.66 o                         
  -7   4   8        150.62        141.43         7.81 o                         
  -6   4   8          0.47          3.66         1.67 o                         
  -5   4   8          3.60          3.83         1.69 o                         
  -4   4   8         11.71         13.63         2.16 o                         
  -3   4   8          1.43          3.10         1.82 o                         
  -2   4   8        227.47        216.87         6.59 o                         
  -1   4   8          9.38          8.84         2.55 o                         
   0   4   8        305.14        283.20         7.39 o                         
   1   4   8        130.54        138.47         5.31 o                         
   2   4   8         33.43         39.11         5.07 o                         
   3   4   8         11.13         13.74         4.25 o                         
  -9   5   8          0.35          1.65         2.11 o                         
  -8   5   8         41.74         45.92         3.16 o                         
  -7   5   8         51.94         49.84         3.04 o                         
  -6   5   8        180.97        178.91         5.86 o                         
  -5   5   8          0.54          1.37         1.53 o                         
  -4   5   8         20.38         24.98         2.65 o                         
  -3   5   8         43.05         40.99         3.06 o                         
  -2   5   8        136.53        141.44         5.54 o                         
  -1   5   8         24.14         25.30         3.21 o                         
   0   5   8          0.13          1.31         2.04 o                         
   1   5   8         12.35         14.35         2.59 o                         
   2   5   8          0.98          0.98         3.27 o                         
   3   5   8          3.37          7.85         3.60 o                         
  -9   6   8          1.09          2.33         2.11 o                         
  -8   6   8         76.39         75.15         3.77 o                         
  -7   6   8         91.18         87.19         3.74 o                         
  -6   6   8         55.50         65.13         3.12 o                         
  -5   6   8          0.93          1.51         1.51 o                         
  -4   6   8          6.52          8.87         2.21 o                         
  -3   6   8          8.24          8.67         2.12 o                         
  -2   6   8          5.21          5.97         2.42 o                         
  -1   6   8        376.89        360.99        12.43 o                         
   0   6   8         28.53         35.20         3.35 o                         
   1   6   8        144.28        132.76         5.17 o                         
   2   6   8        142.12        151.18         8.51 o                         
   3   6   8          5.57          1.96         3.27 o                         
  -9   7   8         22.95         14.55         4.15 o                         
  -8   7   8          1.43          1.58         2.03 o                         
  -7   7   8          2.74          2.31         1.97 o                         
  -6   7   8         27.83         29.58         2.45 o                         
  -5   7   8         21.99         24.58         2.18 o                         
  -4   7   8        186.58        194.22         7.67 o                         
  -3   7   8          3.31          3.92         3.01 o                         
  -2   7   8          9.74          7.94         2.65 o                         
  -1   7   8        117.27        114.18         4.84 o                         
   0   7   8         76.94         72.62         4.24 o                         
   1   7   8         25.36         23.92         3.07 o                         
   2   7   8         80.72         76.57         7.20 o                         
   3   7   8        149.73        163.29         9.16 o                         
  -8   8   8         60.81         68.05         3.70 o                         
  -7   8   8         43.64         46.21         3.05 o                         
  -6   8   8        200.48        197.93         4.58 o                         
  -5   8   8          1.34          2.05         1.60 o                         
  -4   8   8        175.48        170.51         4.89 o                         
  -3   8   8         68.35         76.22         7.09 o                         
  -2   8   8        563.35        551.19        17.51 o                         
  -1   8   8         82.89         83.32         4.38 o                         
   0   8   8        151.95        140.94         5.73 o                         
   1   8   8         44.82         51.05         6.22 o                         
   2   8   8        213.33        194.04         9.82 o                         
   3   8   8          0.10         -0.65         3.60 o                         
  -8   9   8          1.82          2.03         2.05 o                         
  -7   9   8         13.03         14.15         2.21 o                         
  -6   9   8        252.62        235.22         5.04 o                         
  -5   9   8         18.82         20.59         2.18 o                         
  -4   9   8          4.36          1.90         1.97 o                         
  -3   9   8        149.23        153.21         6.19 o                         
  -2   9   8         12.53         18.65         3.12 o                         
  -1   9   8         30.55         29.32         3.21 o                         
   0   9   8          5.31          6.82         2.36 o                         
   1   9   8        104.38        100.79         7.53 o                         
   2   9   8          5.98          7.85         3.93 o                         
  -8  10   8          2.40          4.48         2.08 o                         
  -7  10   8          0.07          0.85         2.89 o                         
  -6  10   8         58.91         54.34         3.71 o                         
  -5  10   8         92.00        103.53         3.38 o                         
  -4  10   8         92.47        100.06         4.15 o                         
  -3  10   8        104.58         91.89         3.98 o                         
  -2  10   8        892.22        874.67        11.56 o                         
  -1  10   8         14.86         15.61         2.78 o                         
   0  10   8         89.59         87.90         4.32 o                         
   1  10   8         15.26         21.92         4.91 o                         
   2  10   8          0.00          7.53         3.93 o                         
  -8  11   8         19.71         30.15         4.33 o                         
  -7  11   8          4.04          7.09         5.66 o                         
  -6  11   8        285.74        287.09         6.73 o                         
  -5  11   8        244.29        242.71         6.65 o                         
  -4  11   8        316.79        309.46         6.59 o                         
  -3  11   8        698.36        678.77        10.09 o                         
  -2  11   8        162.66        186.54         6.17 o                         
  -1  11   8        203.13        189.20         6.05 o                         
   0  11   8         36.57         32.72         5.24 o                         
   1  11   8        359.53        337.37        13.09 o                         
   2  11   8          0.59          2.62         3.60 o                         
  -8  12   8         15.10         22.36         3.25 o                         
  -7  12   8         78.68         85.30         4.59 o                         
  -6  12   8         38.23         39.42         4.35 o                         
  -5  12   8        130.92        135.27         4.78 o                         
  -4  12   8        138.09        136.36         5.19 o                         
  -3  12   8         28.19         31.93         2.94 o                         
  -2  12   8        495.03        475.50        10.40 o                         
  -1  12   8        534.80        522.19        12.43 o                         
   0  12   8         39.84         40.90         5.89 o                         
   1  12   8          2.95          3.60         3.93 o                         
   2  12   8         71.80         64.14         7.20 o                         
  -8  13   8         22.51         28.10         7.18 o                         
  -7  13   8          0.72          0.10         2.57 o                         
  -6  13   8         32.25         34.76         3.26 o                         
  -5  13   8        186.04        197.21         5.60 o                         
  -4  13   8        343.55        329.84         7.40 o                         
  -3  13   8        828.35        810.73         9.73 o                         
  -2  13   8        126.60        123.73         3.49 o                         
  -1  13   8         81.75         85.73         7.53 o                         
   0  13   8          6.23          4.25         3.93 o                         
   1  13   8          4.61          8.18         3.60 o                         
   2  13   8        146.64        137.11         8.84 o                         
  -8  14   8         10.90          5.45         2.98 o                         
  -7  14   8        105.57        102.58         6.29 o                         
  -6  14   8         14.13          9.14         2.56 o                         
  -5  14   8          4.63          8.00         2.39 o                         
  -4  14   8        235.08        234.07         7.84 o                         
  -3  14   8       1235.71       1159.76        12.52 o                         
  -2  14   8         47.53         46.87         2.64 o                         
  -1  14   8        254.58        251.64        11.13 o                         
   0  14   8          3.99          4.25         3.60 o                         
   1  14   8        162.01        159.03         9.49 o                         
   2  14   8         15.72         24.54         5.56 o                         
  -7  15   8         31.99         34.98         4.70 o                         
  -6  15   8         29.75         25.19         3.78 o                         
  -5  15   8         47.13         50.80         4.15 o                         
  -4  15   8        342.47        335.68         7.04 o                         
  -3  15   8        344.10        327.83         7.79 o                         
  -2  15   8         16.21         19.95         2.08 o                         
  -1  15   8          0.69          3.05         2.12 o                         
   0  15   8          1.99         -0.33         3.27 o                         
   1  15   8         13.52         12.43         4.58 o                         
   2  15   8          0.02         -1.96         3.60 o                         
  -7  16   8        219.29        249.52         6.73 o                         
  -6  16   8         16.06         12.75         2.82 o                         
  -5  16   8          0.20          0.66         3.55 o                         
  -4  16   8         85.38         91.75         4.20 o                         
  -3  16   8          1.40          4.43         1.80 o                         
  -2  16   8          2.65          1.97         1.66 o                         
  -1  16   8         81.59         93.26         7.20 o                         
   0  16   8         11.86         14.07         4.58 o                         
   1  16   8          0.03         -1.96         3.27 o                         
  -7  17   8          0.01          0.37         2.55 o                         
  -6  17   8          7.40          8.58         2.70 o                         
  -5  17   8        107.93        110.68         4.59 o                         
  -4  17   8          4.84          5.80         2.33 o                         
  -3  17   8        206.14        207.58         4.68 o                         
  -2  17   8          2.97          5.00         2.01 o                         
  -1  17   8          1.15         10.14         4.25 o                         
   0  17   8         78.28         93.91         7.53 o                         
   1  17   8        138.17        149.21         9.49 o                         
  -7  18   8        108.78        123.17         6.45 o                         
  -6  18   8         11.81         17.72         2.96 o                         
  -5  18   8         95.47         98.11         4.47 o                         
  -4  18   8         13.03         12.01         2.64 o                         
  -3  18   8          0.02         -0.54         1.59 o                         
  -2  18   8          0.65         -0.84         1.82 o                         
  -1  18   8         31.35         42.91         4.04 o                         
   0  18   8         49.62         52.03         6.54 o                         
   1  18   8        192.14        224.80        11.45 o                         
  -6  19   8         89.74         98.37         4.75 o                         
  -5  19   8        143.47        138.82         5.10 o                         
  -4  19   8          1.37          1.09         2.20 o                         
  -3  19   8         66.25         65.77         6.22 o                         
  -2  19   8          0.60         -2.42         2.42 o                         
  -1  19   8        137.50        128.57         5.77 o                         
   0  19   8         17.70          8.84         4.25 o                         
   1  19   8         16.68         19.63         4.91 o                         
  -6  20   8         53.50         50.53         3.75 o                         
  -5  20   8         45.24         49.55         3.78 o                         
  -4  20   8         60.63         66.57         4.03 o                         
  -3  20   8         93.01         92.43         5.43 o                         
  -2  20   8         11.05         10.75         7.69 o                         
  -1  20   8         97.60         94.82         5.20 o                         
   0  20   8         26.70         41.56         6.22 o                         
  -6  21   8         89.55         91.59         4.62 o                         
  -5  21   8         18.13         20.07         3.01 o                         
  -4  21   8        112.15        110.60         7.36 o                         
  -3  21   8        210.54        220.66         7.40 o                         
  -2  21   8         15.54         13.73         3.12 o                         
  -1  21   8         25.64         28.60         3.70 o                         
   0  21   8         12.40         21.92         4.91 o                         
  -5  22   8         33.45         30.89         3.22 o                         
  -4  22   8         23.32         24.85         3.77 o                         
  -3  22   8         11.89         19.31         3.45 o                         
  -2  22   8         90.08         97.23         5.32 o                         
  -1  22   8         67.79         62.00         4.74 o                         
  -5  23   8         14.57         17.06         3.38 o                         
  -4  23   8        165.78        174.90        13.58 o                         
  -3  23   8        179.97        188.58         6.94 o                         
  -2  23   8         22.16         20.86         5.89 o                         
  -1  23   8         75.94         75.87         5.31 o                         
  -4  24   8          0.34          4.27         2.83 o                         
  -3  24   8         28.75         34.04         7.53 o                         
  -2  24   8         69.42         77.55         5.43 o                         
  -7   0   9        505.20        518.84        11.46 o                         
  -5   0   9        730.31        704.19        19.96 o                         
  -3   0   9         30.09         34.36         5.56 o                         
  -1   0   9         29.42         31.41         4.91 o                         
   1   0   9         19.17         24.54         4.58 o                         
  -8   1   9         49.42         50.95         3.33 o                         
  -7   1   9        571.60        601.62         8.86 o                         
  -6   1   9          3.22          5.67         1.93 o                         
  -5   1   9         79.03         78.71         5.55 o                         
  -4   1   9        141.10        127.59         5.78 o                         
  -3   1   9        140.23        142.63        15.54 o                         
  -2   1   9         25.73         30.31         3.58 o                         
  -1   1   9         49.88         61.51         6.22 o                         
   0   1   9        199.98        188.03         6.48 o                         
   1   1   9         91.37         97.56        12.43 o                         
  -8   2   9         89.06         90.41         3.95 o                         
  -7   2   9          0.01          1.28         2.27 o                         
  -6   2   9         44.13         43.07         2.86 o                         
  -5   2   9        101.78        123.43         8.35 o                         
  -4   2   9        274.47        256.35         7.75 o                         
  -3   2   9         63.26         68.57         4.86 o                         
  -2   2   9          6.17          3.11         2.55 o                         
  -1   2   9          0.09          3.60         3.44 o                         
   0   2   9          2.29          4.13         2.62 o                         
   1   2   9          4.48          6.87         2.55 o                         
  -8   3   9          8.31         14.26         2.50 o                         
  -7   3   9          6.37          6.06         2.18 o                         
  -6   3   9         25.67         30.25         2.52 o                         
  -5   3   9         99.98        105.52         4.27 o                         
  -4   3   9        108.44        106.98         5.67 o                         
  -3   3   9         44.36         48.08         4.28 o                         
  -2   3   9        100.65         83.89         5.20 o                         
  -1   3   9        372.56        363.16         9.02 o                         
   0   3   9         91.64         87.43         7.04 o                         
   1   3   9          0.68          7.46         2.42 o                         
  -8   4   9         44.94         53.70         3.44 o                         
  -7   4   9         32.01         31.61         2.82 o                         
  -6   4   9        114.88        134.34         6.05 o                         
  -5   4   9         45.94         48.87         3.51 o                         
  -4   4   9         10.60         13.44         3.35 o                         
  -3   4   9         49.92         48.11         4.40 o                         
  -2   4   9         67.33         59.49         4.51 o                         
  -1   4   9        154.41        150.25         5.78 o                         
   0   4   9          0.14          2.84         2.42 o                         
   1   4   9        650.33        610.74        12.27 o                         
  -8   5   9         54.99         60.26         3.59 o                         
  -7   5   9          2.78          5.18         2.01 o                         
  -6   5   9         81.41         84.52         5.07 o                         
  -5   5   9         17.25         20.19         3.11 o                         
  -4   5   9         46.34         51.87         4.63 o                         
  -3   5   9        204.28        209.08         7.05 o                         
  -2   5   9          0.47          2.45         2.55 o                         
  -1   5   9          2.77         10.18         2.89 o                         
   0   5   9         59.90         65.94         4.51 o                         
   1   5   9          0.04          7.20         3.93 o                         
  -8   6   9         94.04         97.59         4.15 o                         
  -7   6   9         52.16         60.08         3.32 o                         
  -6   6   9         22.92         27.37         3.52 o                         
  -5   6   9         18.96         25.63         2.93 o                         
  -4   6   9         50.59         50.74         4.63 o                         
  -3   6   9        221.46        226.23         8.67 o                         
  -2   6   9        138.22        145.46         8.51 o                         
  -1   6   9        132.16        127.81         5.67 o                         
   0   6   9         50.44         52.25         4.15 o                         
   1   6   9         15.60         23.56         4.91 o                         
  -8   7   9          0.02          2.64         2.13 o                         
  -7   7   9          7.67         12.79         2.18 o                         
  -6   7   9          4.33          3.93         2.93 o                         
  -5   7   9          1.78          2.64         2.25 o                         
  -4   7   9         12.54         17.82         3.47 o                         
  -3   7   9         25.33         35.13         4.91 o                         
  -2   7   9        550.84        521.47        11.10 o                         
  -1   7   9        164.04        167.43         6.13 o                         
   0   7   9         13.03          6.22         2.55 o                         
   1   7   9         24.27         23.23         4.91 o                         
  -8   8   9          3.21          3.76         2.18 o                         
  -7   8   9          8.88         14.02         2.29 o                         
  -6   8   9         96.66        109.39         4.59 o                         
  -5   8   9        218.99        236.14         9.20 o                         
  -4   8   9        212.24        198.93         8.34 o                         
  -3   8   9        457.23        443.86        10.40 o                         
  -2   8   9          0.76         10.46         2.89 o                         
  -1   8   9        377.70        359.01         8.99 o                         
   0   8   9         51.08         60.54         6.87 o                         
   1   8   9          3.59          0.98         3.60 o                         
  -8   9   9         57.51         58.47         3.54 o                         
  -7   9   9         32.30         36.09         2.88 o                         
  -6   9   9        188.55        179.11         5.70 o                         
  -5   9   9        242.55        247.37         7.71 o                         
  -4   9   9          3.48          5.89         2.89 o                         
  -3   9   9        146.95        153.81         6.36 o                         
  -2   9   9         43.91         48.58         6.54 o                         
  -1   9   9         89.94         98.41         5.17 o                         
   0   9   9         90.29        106.68         7.85 o                         
   1   9   9         54.91         65.77         7.20 o                         
  -7  10   9         28.55         33.20         3.50 o                         
  -6  10   9          1.31          2.70         2.50 o                         
  -5  10   9         81.22         78.92         4.31 o                         
  -4  10   9         13.15         17.32         2.77 o                         
  -3  10   9          0.07          3.27         2.78 o                         
  -2  10   9         67.48         76.74         4.94 o                         
  -1  10   9          0.49          2.17         2.51 o                         
   0  10   9         32.53         30.43         5.56 o                         
   1  10   9          0.30          4.58         3.93 o                         
  -7  11   9          3.36          6.81         2.58 o                         
  -6  11   9          9.02          7.83         2.63 o                         
  -5  11   9         50.93         55.91         3.87 o                         
  -4  11   9         54.07         46.53         3.50 o                         
  -3  11   9         43.27         46.88         8.51 o                         
  -2  11   9        175.80        193.18         8.34 o                         
  -1  11   9          2.11          3.93         3.93 o                         
   0  11   9        138.53        143.65         8.84 o                         
   1  11   9         93.46         86.06         8.18 o                         
  -7  12   9         20.54         21.78         4.52 o                         
  -6  12   9          6.77          7.57         2.74 o                         
  -5  12   9         81.64         84.30         8.22 o                         
  -4  12   9         78.43         87.60         4.32 o                         
  -3  12   9         20.16         21.55         3.35 o                         
  -2  12   9         39.90         38.63         4.42 o                         
  -1  12   9          0.00          5.89         3.93 o                         
   0  12   9         32.67         35.67         5.89 o                         
   1  12   9        124.94        134.16         9.16 o                         
  -7  13   9          8.59         10.50         2.89 o                         
  -6  13   9         30.36         40.13         4.75 o                         
  -5  13   9          0.03         -1.56         2.25 o                         
  -4  13   9         56.01         60.96         4.19 o                         
  -3  13   9         31.64         38.47         4.04 o                         
  -2  13   9         87.73         98.00         5.17 o                         
  -1  13   9         21.11         29.78         5.56 o                         
   0  13   9        144.81        145.29         9.16 o                         
  -7  14   9         66.19         61.47         4.34 o                         
  -6  14   9         66.24         65.42         4.34 o                         
  -5  14   9         30.16         32.10         3.27 o                         
  -4  14   9         25.82         37.82         3.39 o                         
  -3  14   9          7.21          6.09         6.54 o                         
  -2  14   9          0.11         -0.33         3.60 o                         
  -1  14   9         42.10         38.94         5.89 o                         
   0  14   9         14.19         25.20         5.56 o                         
  -6  15   9         29.64         33.40         3.51 o                         
  -5  15   9         95.53         93.10         4.66 o                         
  -4  15   9          0.07         -0.10         2.25 o                         
  -3  15   9         21.77         21.07         3.47 o                         
  -2  15   9          7.41         14.40         4.91 o                         
  -1  15   9          1.19         -0.33         3.27 o                         
   0  15   9          1.65          6.87         4.25 o                         
  -6  16   9         63.48         72.50         4.41 o                         
  -5  16   9         53.30         58.13         5.45 o                         
  -4  16   9        109.80        123.80         4.85 o                         
  -3  16   9         45.31         47.45         6.22 o                         
  -2  16   9         53.37         53.01         6.87 o                         
  -1  16   9         94.05         95.88         8.51 o                         
   0  16   9         12.00         15.38         4.91 o                         
  -6  17   9         36.01         36.16         3.65 o                         
  -5  17   9          0.72          3.33         2.49 o                         
  -4  17   9          0.18         -0.57         2.72 o                         
  -3  17   9          6.45         18.00         4.91 o                         
  -2  17   9         95.35        116.82         8.51 o                         
  -1  17   9          4.25          4.58         3.93 o                         
  -5  18   9          4.37          6.08         2.55 o                         
  -4  18   9        331.18        338.87         7.49 o                         
  -3  18   9         39.10         44.33         4.40 o                         
  -2  18   9         92.34         95.88         8.51 o                         
  -1  18   9         11.30         14.40         4.58 o                         
  -5  19   9          8.99          9.52         3.40 o                         
  -4  19   9         41.82         38.53         4.28 o                         
  -3  19   9         47.79         36.94         4.16 o                         
  -2  19   9          9.38         10.80         4.58 o                         
  -4  20   9          1.92          2.78         4.25 o                         
  -3  20   9          0.37         -0.98         4.91 o                         
  -6   0  10         30.73         25.20         6.22 o                         
  -4   0  10         80.31         85.08         8.18 o                         
  -2   0  10         14.39         19.63         4.91 o                         
   0   0  10         86.69         96.86         7.20 o                         
  -7   1  10        158.11        154.44         9.00 o                         
  -6   1  10         16.99         24.61         4.28 o                         
  -5   1  10         17.20         26.92         4.42 o                         
  -4   1  10         47.18         54.34         5.09 o                         
  -3   1  10          2.26          4.58         3.01 o                         
  -2   1  10          5.30          9.53         5.73 o                         
  -1   1  10          1.34          8.02         2.78 o                         
   0   1  10         68.73         62.17         9.98 o                         
  -7   2  10          0.11          8.66         3.77 o                         
  -6   2  10          0.06          0.61         3.21 o                         
  -5   2  10         18.36         16.48         5.73 o                         
  -4   2  10          0.46          4.42         3.24 o                         
  -3   2  10         20.69         29.26         4.04 o                         
  -2   2  10        181.36        192.69         7.05 o                         
  -1   2  10          6.84          7.04         2.78 o                         
   0   2  10         29.04         37.75         6.54 o                         
  -7   3  10          7.71          8.02         3.93 o                         
  -6   3  10          8.20         11.66         3.81 o                         
  -5   3  10         11.76         16.45         3.81 o                         
  -4   3  10         66.70         67.12         5.31 o                         
  -3   3  10         82.50         85.69         5.67 o                         
  -2   3  10        123.78        120.89         5.67 o                         
  -1   3  10         37.48         44.65         4.28 o                         
   0   3  10          5.04          6.22         2.78 o                         
  -7   4  10          3.11          3.48         2.63 o                         
  -6   4  10         22.46         24.06         4.40 o                         
  -5   4  10          0.21         -2.29         3.01 o                         
  -4   4  10        186.07        184.13        10.14 o                         
  -3   4  10          2.86          6.51         5.40 o                         
  -2   4  10         36.65         48.43         4.63 o                         
  -1   4  10         32.29         35.35         3.91 o                         
  -7   5  10        167.82        166.52         5.79 o                         
  -6   5  10        309.01        320.91        13.09 o                         
  -5   5  10        207.92        204.93         9.16 o                         
  -4   5  10         57.29         67.87         5.43 o                         
  -3   5  10         24.56         23.06         3.81 o                         
  -2   5  10          6.38          6.87         3.01 o                         
  -1   5  10         51.77         51.74         4.38 o                         
  -7   6  10         32.21         41.53         3.74 o                         
  -6   6  10          4.53         10.23         3.81 o                         
  -5   6  10         26.43         31.72         4.40 o                         
  -4   6  10          4.15          3.30         3.12 o                         
  -3   6  10         41.90         41.96         4.51 o                         
  -2   6  10          2.50          6.79         2.89 o                         
  -1   6  10          8.38         13.10         3.76 o                         
  -6   7  10          7.71         19.01         4.15 o                         
  -5   7  10         19.61         11.94         3.70 o                         
  -4   7  10         20.37         28.89         4.16 o                         
  -3   7  10         57.93         62.28         4.97 o                         
  -2   7  10        179.00        185.03         7.03 o                         
  -1   7  10          4.02          6.82         2.75 o                         
  -6   8  10         18.21         27.16         4.91 o                         
  -5   8  10        102.17        108.91         7.36 o                         
  -4   8  10          0.63          4.80         3.12 o                         
  -3   8  10        520.60        549.43        16.85 o                         
  -2   8  10        627.83        646.67        13.40 o                         
  -1   8  10         59.08         65.77         7.53 o                         
  -6   9  10          3.40          7.75         3.58 o                         
  -5   9  10         51.75         60.55         5.43 o                         
  -4   9  10          1.00          6.71         3.24 o                         
  -3   9  10        149.55        169.28         7.05 o                         
  -2   9  10         17.26         23.20         3.68 o                         
  -1   9  10          8.92         13.42         4.58 o                         
  -6  10  10          6.80          8.00         8.18 o                         
  -5  10  10          9.87         15.44         4.74 o                         
  -4  10  10          3.15          6.05         3.24 o                         
  -3  10  10          2.23          0.65         2.78 o                         
  -2  10  10          7.23          9.65         3.11 o                         
  -1  10  10         16.67         22.58         5.24 o                         
  -6  11  10          8.67         11.86         2.93 o                         
  -5  11  10         55.19         66.35         6.38 o                         
  -4  11  10         26.90         21.95         3.81 o                         
  -3  11  10        153.09        155.67         6.82 o                         
  -2  11  10          3.54         10.14         4.58 o                         
  -5  12  10          4.33          6.14         3.35 o                         
  -4  12  10         30.51         35.85         4.40 o                         
  -3  12  10         38.84         50.82         4.63 o                         
  -2  12  10          7.76         15.05         4.91 o                         
  -5  13  10         28.71         39.07        10.96 o                         
  -4  13  10        127.38        121.44         6.25 o                         
  -3  13  10         30.68         42.02         4.51 o                         
  -2  13  10          0.02          2.95         4.25 o                         
  -4  14  10         48.08         52.71         7.53 o                         
  -3  14  10        303.68        315.77        13.74 o                         
                                                                                
